# Supplementary material for: Weighted gene co-expression network reveals driver genes contributing to phenotypes of anaplastic thyroid carcinoma and immune checkpoint identification for therapeutic targets
Source: Front Oncol. 2022 Dec 1;12:1018479. doi: 10.3389/fonc.2022.1018479 (PMC9751455; doi:10.3389/fonc.2022.1018479)
Supplement: Supplementary file 3 [file Table_3.csv]

Supplementary Table 3 Biological processes and pathways enriched by hub genes of turquoise module
GO	Category	Description	LogP	Count	Gene symbol	GROUP_ID
GO:0000278	GO Biological Processes	mitotic cell cycle	-23.58	95	ANK3|BUB1B|CCNA2|CCNB1|CDK1|CDC6|CDC20|CDKN3|CENPA|CENPE|CENPF|CHEK1|CKS2|EIF4EBP1|EML1|FOXM1|ID2|ID4|KIF11|MAD2L1|MYBL2|NEK2|PAX6|STIL|AURKA|TBCE|TTK|TUBB2A|TUBG1|CDC45|CCNA1|PRC1|CCNE2|AURKB|TRIP13|KIF23|ESPL1|KNTC1|DLGAP5|MELK|GINS1|KIF14|SMC4|KIF20A|TUBB3|NDC80|MAD2L2|TACC3|PIBF1|SPAG5|DBF4|KIF2C|UBE2C|ZWINT|WDHD1|TPX2|NCAPH|KIF4A|RACGAP1|GPSM2|DONSON|NUSAP1|GTSE1|DTL|ANLN|NCAPG2|SPDL1|TIPIN|…	1
GO:1903047	GO Biological Processes	mitotic cell cycle process	-22.03	84	ANK3|BUB1B|CCNA2|CCNB1|CDK1|CDC6|CDC20|CDKN3|CENPA|CENPE|CENPF|CHEK1|CKS2|EIF4EBP1|EML1|FOXM1|ID2|ID4|KIF11|MAD2L1|MYBL2|NEK2|PAX6|STIL|AURKA|TBCE|TTK|TUBG1|CDC45|CCNA1|PRC1|CCNE2|AURKB|TRIP13|KIF23|ESPL1|KNTC1|DLGAP5|MELK|GINS1|KIF14|SMC4|KIF20A|NDC80|MAD2L2|TACC3|PIBF1|SPAG5|DBF4|KIF2C|UBE2C|ZWINT|TPX2|NCAPH|KIF4A|RACGAP1|GPSM2|DONSON|NUSAP1|GTSE1|DTL|ANLN|NCAPG2|SPDL1|TIPIN|ZWILCH|CDCA8|RFWD3|…	1
GO:0000070	GO Biological Processes	mitotic sister chromatid segregation	-18.48	36	CCNB1|CDC20|CENPE|MAD2L1|NEK2|TUBG1|PRC1|AURKB|KIF23|ESPL1|KNTC1|DLGAP5|KIF14|SMC4|NDC80|PIBF1|SPAG5|KIF2C|ZWINT|NCAPH|KIF4A|RACGAP1|NUSAP1|NCAPG2|SPDL1|CDCA8|CHMP1B|CENPK|NCAPG|KIF18A|NUF2|PSRC1|CHMP4C|CDCA5|KIF18B|SGO2	1
GO:0140014	GO Biological Processes	mitotic nuclear division	-17.8	42	CCNB1|CDC20|CENPE|KIF11|MAD2L1|MYBL2|NEK2|AURKA|TUBG1|PRC1|AURKB|KIF23|ESPL1|KNTC1|DLGAP5|KIF14|SMC4|NDC80|PIBF1|SPAG5|KIF2C|UBE2C|ZWINT|TPX2|NCAPH|KIF4A|RACGAP1|NUSAP1|NCAPG2|SPDL1|CDCA8|CHMP1B|CENPK|NCAPG|KIF18A|NUF2|PSRC1|CHMP4C|CDCA5|KIF18B|SGO2|KLHDC8B	1
GO:0007059	GO Biological Processes	chromosome segregation	-17.51	55	BUB1B|CCNB1|CDC20|CENPE|CENPF|MAD2L1|NEK2|TOP2A|TTK|TUBG1|PRC1|CCNE2|AURKB|TRIP13|KIF23|ESPL1|KNTC1|DLGAP5|KIF14|SMC4|NDC80|PIBF1|SPAG5|KIF2C|ZWINT|OIP5|NCAPH|KIF4A|RACGAP1|NUSAP1|NCAPG2|SPDL1|CDCA8|CENPQ|HJURP|BEX4|CHMP1B|SPC25|CENPK|NCAPG|CENPH|FAM83D|KIF18A|NUF2|BRIP1|PSRC1|CHMP4C|CDCA5|KIF18B|SGO2|CDCA2|KLHDC8B|SKA1|SKA3|CENPW	1
GO:0051301	GO Biological Processes	cell division	-17.23	75	ANK3|ZFP36L2|BUB1B|CCNA2|CCNB1|CDK1|CDC6|CDC20|CENPA|CENPE|CENPF|CKS2|HELLS|KIF11|MAD2L1|MYH9|NEK2|NOTCH1|AURKA|TOP2A|ZBTB16|CCNA1|PRC1|CCNE2|AURKB|KIF23|ESPL1|KNTC1|KIF14|SMC4|KIF20A|NDC80|MAD2L2|TACC3|SPAG5|KIF2C|UBE2C|ZWINT|OIP5|TPX2|NCAPH|KIF4A|RACGAP1|GPSM2|SAC3D1|NUSAP1|ANLN|PIMREG|ERCC6L|NCAPG2|SPDL1|TIPIN|ZWILCH|CEP55|SEPTIN11|CHMP1B|SPC25|NCAPG|BORA|FAM83D|CDCA3|NUF2|BRIP1|PSRC1|CHMP4C|C…	1
GO:0000819	GO Biological Processes	sister chromatid segregation	-16.93	38	BUB1B|CCNB1|CDC20|CENPE|MAD2L1|NEK2|TOP2A|TUBG1|PRC1|AURKB|KIF23|ESPL1|KNTC1|DLGAP5|KIF14|SMC4|NDC80|PIBF1|SPAG5|KIF2C|ZWINT|NCAPH|KIF4A|RACGAP1|NUSAP1|NCAPG2|SPDL1|CDCA8|CHMP1B|CENPK|NCAPG|KIF18A|NUF2|PSRC1|CHMP4C|CDCA5|KIF18B|SGO2	1
GO:0098813	GO Biological Processes	nuclear chromosome segregation	-16.19	47	BUB1B|CCNB1|CDC20|CENPE|CENPF|MAD2L1|NEK2|TOP2A|TTK|TUBG1|PRC1|CCNE2|AURKB|TRIP13|KIF23|ESPL1|KNTC1|DLGAP5|KIF14|SMC4|NDC80|PIBF1|SPAG5|KIF2C|ZWINT|NCAPH|KIF4A|RACGAP1|NUSAP1|NCAPG2|SPDL1|CDCA8|CENPQ|CHMP1B|SPC25|CENPK|NCAPG|FAM83D|KIF18A|NUF2|BRIP1|PSRC1|CHMP4C|CDCA5|KIF18B|SGO2|KLHDC8B	1
R-HSA-2500257	Reactome Gene Sets	Resolution of Sister Chromatid Cohesion	-15.55	34	BIRC5|BUB1B|CCNB1|CDK1|CDC20|CENPA|CENPE|CENPF|MAD2L1|TUBB2A|AURKB|KNTC1|TUBB3|NDC80|KIF2C|ZWINT|ERCC6L|SPDL1|ZWILCH|CDCA8|CENPQ|SPC25|CENPK|CENPH|CENPM|CENPU|KIF18A|NUF2|TUBB6|CENPL|CDCA5|SGO2|SKA1|TUBB2B	1
GO:1902850	GO Biological Processes	microtubule cytoskeleton organization involved in mitosis	-15.38	33	CCNB1|CDC20|CENPA|CENPE|EML1|KIF11|MAD2L1|MYBL2|NEK2|PAX6|STIL|AURKA|TBCE|TTK|TUBG1|PRC1|AURKB|KIF23|ESPL1|DLGAP5|NDC80|TACC3|PIBF1|TPX2|KIF4A|RACGAP1|GPSM2|NUSAP1|SPDL1|SPC25|CEP126|CENPH|NUF2	1
GO:0000280	GO Biological Processes	nuclear division	-15.24	54	BUB1B|CCNB1|CDC20|CENPE|CKS2|EREG|KIF11|MAD2L1|MYBL2|NEK2|AURKA|TOP2A|TTK|TUBG1|CCNA1|PRC1|CCNE2|AURKB|TRIP13|KIF23|ESPL1|KNTC1|DLGAP5|KIF14|SMC4|NDC80|PIBF1|SPAG5|KIF2C|UBE2C|ZWINT|TPX2|NCAPH|KIF4A|RAD54B|RACGAP1|NUSAP1|NCAPG2|SPDL1|CDCA8|CHMP1B|CENPK|NCAPG|KIF18A|NUF2|BRIP1|MND1|PSRC1|CHMP4C|CDCA5|KIF18B|SGO2|KLHDC8B|ASPM	1
R-HSA-69278	Reactome Gene Sets	Cell Cycle, Mitotic	-14.61	76	BIRC5|BUB1B|CCNA2|CCNB1|CDK1|CDC6|CDC20|CDKN2A|CENPA|CENPE|CENPF|FEN1|FOXM1|H2AC8|H2BC5|HMMR|LMNB1|MAD2L1|MYBL2|NEK2|POLE2|RFC4|RRM2|AURKA|TK1|TOP2A|TUBB2A|TUBG1|CDC45|H2AC6|H2BC21|H4C11|H4C8|CCNA1|CCNE2|AURKB|KIF23|ESPL1|KNTC1|GINS1|SMC4|KIF20A|TUBB3|NDC80|DBF4|KIF2C|UBE2C|ZWINT|TPX2|NCAPH|ORC6|NME7|GTSE1|ERCC6L|NCAPG2|SPDL1|ZWILCH|CDCA8|CENPQ|MCM10|SPC25|CENPK|NCAPG|CENPH|CENPM|CENPU|BORA|KIF18…	1
GO:0048285	GO Biological Processes	organelle fission	-14.35	55	BUB1B|CCNB1|CDC20|CENPE|CKS2|EREG|KIF11|MAD2L1|MYBL2|NEK2|AURKA|TOP2A|TTK|TUBG1|PEX11A|CCNA1|PRC1|CCNE2|AURKB|TRIP13|KIF23|ESPL1|KNTC1|DLGAP5|KIF14|SMC4|NDC80|PIBF1|SPAG5|KIF2C|UBE2C|ZWINT|TPX2|NCAPH|KIF4A|RAD54B|RACGAP1|NUSAP1|NCAPG2|SPDL1|CDCA8|CHMP1B|CENPK|NCAPG|KIF18A|NUF2|BRIP1|MND1|PSRC1|CHMP4C|CDCA5|KIF18B|SGO2|KLHDC8B|ASPM	1
R-HSA-9648025	Reactome Gene Sets	EML4 and NUDC in mitotic spindle formation	-14	31	BIRC5|BUB1B|CDC20|CENPA|CENPE|CENPF|MAD2L1|TUBB2A|AURKB|KNTC1|TUBB3|NDC80|KIF2C|ZWINT|ERCC6L|SPDL1|ZWILCH|CDCA8|CENPQ|SPC25|CENPK|CENPH|CENPM|CENPU|KIF18A|NUF2|TUBB6|CENPL|SGO2|SKA1|TUBB2B	1
GO:0007052	GO Biological Processes	mitotic spindle organization	-13.6	27	CCNB1|CDC20|CENPE|EML1|KIF11|MYBL2|NEK2|STIL|AURKA|TBCE|TTK|TUBG1|PRC1|AURKB|KIF23|DLGAP5|NDC80|TACC3|PIBF1|TPX2|KIF4A|RACGAP1|GPSM2|SPC25|CEP126|CENPH|NUF2	1
R-HSA-68877	Reactome Gene Sets	Mitotic Prometaphase	-13.06	40	BIRC5|BUB1B|CCNB1|CDK1|CDC20|CENPA|CENPE|CENPF|MAD2L1|NEK2|TUBB2A|TUBG1|AURKB|KNTC1|SMC4|TUBB3|NDC80|KIF2C|ZWINT|NCAPH|NME7|ERCC6L|SPDL1|ZWILCH|CDCA8|CENPQ|SPC25|CENPK|NCAPG|CENPH|CENPM|CENPU|KIF18A|NUF2|TUBB6|CENPL|CDCA5|SGO2|SKA1|TUBB2B	1
GO:0007017	GO Biological Processes	microtubule-based process	-13.03	89	AQP4|CCNB1|CDK1|CDC20|CENPA|CENPE|CRYAB|CELSR2|EML1|KIF11|MAD2L1|MAP1B|MYBL2|MYH9|NEFL|NEK2|PAX6|PLTP|PRKCZ|STIL|SLC16A1|SORD|AURKA|TBCE|TTK|TUBB2A|TUBG1|UCHL1|NME5|MAP7|PRC1|AURKB|KIF23|BAG3|ESPL1|PCLAF|DLGAP5|KIF14|KIF20A|TUBB3|NDC80|TACC3|PIBF1|SPAG5|KIF2C|DZIP1|TPX2|MTCL1|KIF13B|DNAAF11|KIF4A|CABYR|RACGAP1|GPSM2|SAC3D1|NUSAP1|HOOK1|GTSE1|SPA17|SPDL1|IFT57|SYBU|MAP7D1|CFAP44|SPATA7|KIF15|SPC25…	1
R-HSA-141424	Reactome Gene Sets	Amplification of signal from the kinetochores	-12.97	27	BIRC5|BUB1B|CDC20|CENPA|CENPE|CENPF|MAD2L1|AURKB|KNTC1|NDC80|KIF2C|ZWINT|ERCC6L|SPDL1|ZWILCH|CDCA8|CENPQ|SPC25|CENPK|CENPH|CENPM|CENPU|KIF18A|NUF2|CENPL|SGO2|SKA1	1
R-HSA-141444	Reactome Gene Sets	Amplification of signal from unattached kinetochores via a MAD2 inhibitory signal	-12.97	27	BIRC5|BUB1B|CDC20|CENPA|CENPE|CENPF|MAD2L1|AURKB|KNTC1|NDC80|KIF2C|ZWINT|ERCC6L|SPDL1|ZWILCH|CDCA8|CENPQ|SPC25|CENPK|CENPH|CENPM|CENPU|KIF18A|NUF2|CENPL|SGO2|SKA1	1
GO:0000226	GO Biological Processes	microtubule cytoskeleton organization	-12.8	69	CCNB1|CDK1|CDC20|CENPA|CENPE|CRYAB|EML1|KIF11|MAD2L1|MAP1B|MYBL2|MYH9|NEFL|NEK2|PAX6|PRKCZ|STIL|SLC16A1|AURKA|TBCE|TTK|TUBB2A|TUBG1|MAP7|PRC1|AURKB|KIF23|ESPL1|PCLAF|DLGAP5|KIF20A|TUBB3|NDC80|TACC3|PIBF1|SPAG5|KIF2C|DZIP1|TPX2|MTCL1|DNAAF11|KIF4A|RACGAP1|GPSM2|SAC3D1|NUSAP1|HOOK1|SPDL1|MAP7D1|CFAP44|SPATA7|SPC25|CEP126|CENPH|TTLL7|CCDC170|KIF18A|NUF2|CCDC8|ZBED3|TUBB6|PSRC1|SLAIN1|KIF18B|DNAAF4|A…	1
R-HSA-1640170	Reactome Gene Sets	Cell Cycle	-12.44	82	BIRC5|BUB1B|CCNA2|CCNB1|CDK1|CDC6|CDC20|CDKN2A|CENPA|CENPE|CENPF|CHEK1|FEN1|FOXM1|H2AC8|H2BC5|HMMR|LMNB1|MAD2L1|MYBL2|NEK2|POLE2|RFC4|RRM2|AURKA|TK1|TOP2A|TUBB2A|TUBG1|CDC45|H2AC6|H2BC21|H4C11|H4C8|CCNA1|CCNE2|AURKB|KIF23|ESPL1|KNTC1|GINS1|SMC4|KIF20A|TUBB3|NDC80|DBF4|KIF2C|UBE2C|ZWINT|OIP5|TPX2|NCAPH|ORC6|NME7|GTSE1|ERCC6L|NCAPG2|SPDL1|ZWILCH|CDCA8|CENPQ|HJURP|MCM10|SPC25|CENPK|NCAPG|CENPH|CENPM…	1
R-HSA-69618	Reactome Gene Sets	Mitotic Spindle Checkpoint	-11.93	28	BIRC5|BUB1B|CDC20|CENPA|CENPE|CENPF|MAD2L1|AURKB|KNTC1|NDC80|KIF2C|UBE2C|ZWINT|ERCC6L|SPDL1|ZWILCH|CDCA8|CENPQ|SPC25|CENPK|CENPH|CENPM|CENPU|KIF18A|NUF2|CENPL|SGO2|SKA1	1
R-HSA-69620	Reactome Gene Sets	Cell Cycle Checkpoints	-11.84	47	BIRC5|BUB1B|CCNA2|CCNB1|CDK1|CDC6|CDC20|CDKN2A|CENPA|CENPE|CENPF|CHEK1|H2BC5|MAD2L1|RFC4|CDC45|H2BC21|H4C11|H4C8|CCNA1|CCNE2|AURKB|KNTC1|NDC80|DBF4|KIF2C|UBE2C|ZWINT|ORC6|GTSE1|ERCC6L|SPDL1|ZWILCH|CDCA8|CENPQ|MCM10|SPC25|CENPK|CENPH|CENPM|CENPU|KIF18A|NUF2|BRIP1|CENPL|SGO2|SKA1	1
R-HSA-5663220	Reactome Gene Sets	RHO GTPases Activate Formins	-11.72	31	BIRC5|BUB1B|CDC20|CENPA|CENPE|CENPF|MAD2L1|TUBB2A|AURKB|KNTC1|TUBB3|NDC80|KIF2C|ZWINT|ERCC6L|SPDL1|ZWILCH|CDCA8|CENPQ|SPC25|CENPK|CENPH|CENPM|CENPU|KIF18A|NUF2|TUBB6|CENPL|SGO2|SKA1|TUBB2B	1
GO:0007051	GO Biological Processes	spindle organization	-11.37	32	CCNB1|CDC20|CENPE|EML1|KIF11|MYBL2|MYH9|NEK2|STIL|AURKA|TBCE|TTK|TUBG1|PRC1|AURKB|KIF23|ESPL1|DLGAP5|NDC80|TACC3|PIBF1|SPAG5|TPX2|KIF4A|RACGAP1|GPSM2|SAC3D1|SPC25|CEP126|CENPH|NUF2|ASPM	1
R-HSA-194315	Reactome Gene Sets	Signaling by Rho GTPases	-11.09	80	ADD3|ALDH3A2|BIRC5|AR|RND3|RHOG|ARHGAP4|ARHGAP6|BUB1B|CDC20|CDH1|CENPA|CENPE|CENPF|DOCK3|DSG2|DSP|H2AC8|H2BC5|JUP|LMAN1|LMNB1|MAD2L1|MYH9|NHS|PRKCZ|PTPN13|S100A8|SHMT2|SLC1A5|TPM4|TUBB2A|ARHGEF5|RND2|H2AC6|H2BC21|H4C11|H4C8|PRC1|AURKB|DLG5|TXNL1|KNTC1|KIF14|TUBB3|NDC80|IQGAP2|WASF3|KIF2C|ZWINT|FAM169A|RACGAP1|FAM13B|ANLN|ERCC6L|FNBP1L|SPDL1|ZWILCH|UACA|CDCA8|CENPQ|DEPDC1B|TEX2|PAK6|VANGL2|SPC25|C…	1
R-HSA-9716542	Reactome Gene Sets	Signaling by Rho GTPases, Miro GTPases and RHOBTB3	-11	81	ADD3|ALDH3A2|BIRC5|AR|RND3|RHOG|ARHGAP4|ARHGAP6|BUB1B|CDC20|CDH1|CENPA|CENPE|CENPF|DOCK3|DSG2|DSP|H2AC8|H2BC5|JUP|LMAN1|LMNB1|MAD2L1|MYH9|NHS|PRKCZ|PTPN13|S100A8|SHMT2|SLC1A5|TPM4|TUBB2A|ARHGEF5|RND2|H2AC6|H2BC21|H4C11|H4C8|PRC1|AURKB|DLG5|TXNL1|KNTC1|KIF14|TUBB3|NDC80|IQGAP2|WASF3|KIF2C|ZWINT|FAM169A|RACGAP1|RAB9B|FAM13B|ANLN|ERCC6L|FNBP1L|SPDL1|ZWILCH|UACA|CDCA8|CENPQ|DEPDC1B|TEX2|PAK6|VANGL2|S…	1
R-HSA-195258	Reactome Gene Sets	RHO GTPase Effectors	-10.66	48	BIRC5|AR|RHOG|BUB1B|CDC20|CDH1|CENPA|CENPE|CENPF|H2AC8|H2BC5|MAD2L1|MYH9|PRKCZ|S100A8|TUBB2A|H2AC6|H2BC21|H4C11|H4C8|PRC1|AURKB|KNTC1|KIF14|TUBB3|NDC80|IQGAP2|WASF3|KIF2C|ZWINT|ERCC6L|SPDL1|ZWILCH|CDCA8|CENPQ|SPC25|CENPK|CENPH|CENPM|CENPU|KIF18A|NUF2|TUBB6|RHPN2|CENPL|SGO2|SKA1|TUBB2B	1
R-HSA-2467813	Reactome Gene Sets	Separation of Sister Chromatids	-10	34	BIRC5|BUB1B|CDC20|CENPA|CENPE|CENPF|MAD2L1|TUBB2A|AURKB|ESPL1|KNTC1|TUBB3|NDC80|KIF2C|UBE2C|ZWINT|ERCC6L|SPDL1|ZWILCH|CDCA8|CENPQ|SPC25|CENPK|CENPH|CENPM|CENPU|KIF18A|NUF2|TUBB6|CENPL|CDCA5|SGO2|SKA1|TUBB2B	1
R-HSA-68882	Reactome Gene Sets	Mitotic Anaphase	-9.76	38	BIRC5|BUB1B|CCNB1|CDK1|CDC20|CENPA|CENPE|CENPF|LMNB1|MAD2L1|TUBB2A|AURKB|ESPL1|KNTC1|TUBB3|NDC80|KIF2C|UBE2C|ZWINT|ERCC6L|SPDL1|ZWILCH|CDCA8|CENPQ|SPC25|CENPK|CENPH|CENPM|CENPU|KIF18A|NUF2|TUBB6|CENPL|CHMP4C|CDCA5|SGO2|SKA1|TUBB2B	1
R-HSA-2555396	Reactome Gene Sets	Mitotic Metaphase and Anaphase	-9.7	38	BIRC5|BUB1B|CCNB1|CDK1|CDC20|CENPA|CENPE|CENPF|LMNB1|MAD2L1|TUBB2A|AURKB|ESPL1|KNTC1|TUBB3|NDC80|KIF2C|UBE2C|ZWINT|ERCC6L|SPDL1|ZWILCH|CDCA8|CENPQ|SPC25|CENPK|CENPH|CENPM|CENPU|KIF18A|NUF2|TUBB6|CENPL|CHMP4C|CDCA5|SGO2|SKA1|TUBB2B	1
R-HSA-68886	Reactome Gene Sets	M Phase	-9.28	53	BIRC5|BUB1B|CCNB1|CDK1|CDC20|CENPA|CENPE|CENPF|H2AC8|H2BC5|LMNB1|MAD2L1|NEK2|TUBB2A|TUBG1|H2AC6|H2BC21|H4C11|H4C8|AURKB|KIF23|ESPL1|KNTC1|SMC4|KIF20A|TUBB3|NDC80|KIF2C|UBE2C|ZWINT|NCAPH|NME7|ERCC6L|NCAPG2|SPDL1|ZWILCH|CDCA8|CENPQ|SPC25|CENPK|NCAPG|CENPH|CENPM|CENPU|KIF18A|NUF2|TUBB6|CENPL|CHMP4C|CDCA5|SGO2|SKA1|TUBB2B	1
GO:0051310	GO Biological Processes	metaphase plate congression	-8.59	17	CCNB1|CENPE|CENPF|KIF14|NDC80|PIBF1|KIF2C|SPDL1|CDCA8|CENPQ|CHMP1B|FAM83D|KIF18A|NUF2|PSRC1|CHMP4C|CDCA5	1
GO:0051303	GO Biological Processes	establishment of chromosome localization	-7.67	18	CCNB1|CENPE|CENPF|DLGAP5|KIF14|NDC80|PIBF1|KIF2C|SPDL1|CDCA8|CENPQ|CHMP1B|FAM83D|KIF18A|NUF2|PSRC1|CHMP4C|CDCA5	1
GO:0050000	GO Biological Processes	chromosome localization	-7.48	18	CCNB1|CENPE|CENPF|DLGAP5|KIF14|NDC80|PIBF1|KIF2C|SPDL1|CDCA8|CENPQ|CHMP1B|FAM83D|KIF18A|NUF2|PSRC1|CHMP4C|CDCA5	1
GO:0007080	GO Biological Processes	mitotic metaphase plate congression	-7.14	14	CCNB1|CENPE|KIF14|NDC80|PIBF1|KIF2C|SPDL1|CDCA8|CHMP1B|KIF18A|NUF2|PSRC1|CHMP4C|CDCA5	1
GO:0051656	GO Biological Processes	establishment of organelle localization	-5.03	37	CCNB1|CENPA|CENPE|CENPF|MAD2L1|MAP1B|MYH9|MYO5B|NEFL|PAX6|PRKCZ|UCHL1|ESPL1|DLGAP5|KIF14|AP1M2|NDC80|PIBF1|TMED2|KIF2C|GPSM2|NUSAP1|FNBP1L|SPDL1|CDCA8|CENPQ|SYBU|MYO5C|CHMP1B|RAB17|FAM83D|KIF18A|NUF2|ZBED3|PSRC1|CHMP4C|CDCA5	1
GO:0051640	GO Biological Processes	organelle localization	-3.67	42	CCNB1|CENPA|CENPE|CENPF|MAD2L1|MAP1B|MYH9|MYO5B|NEFL|PAX6|PRKCZ|RAB3B|SYT1|UCHL1|ESPL1|DLGAP5|KIF14|AP1M2|NDC80|PIBF1|TMED2|KIF2C|GPSM2|NUSAP1|FNBP1L|SPDL1|CDCA8|CENPQ|SYBU|MYO5C|CHMP1B|SLC4A5|RAB17|FAM83D|KIF18A|NUF2|ESYT3|ZBED3|PSRC1|CHMP4C|CDCA5|ASPM	1
GO:0035239	GO Biological Processes	tube morphogenesis	-13.5	82	AR|BAK1|BMP7|KLF5|CDH13|CSPG4|CTSZ|S1PR1|EFNA1|EREG|FOXC1|FOXD1|FOLR1|HOXA1|HOXA5|HES1|ID1|ID2|CXCL8|ITGA5|ITGB3|KDR|LOX|LRP2|MMP14|MYH9|NOTCH1|NTRK2|SERPINE1|PBX1|SALL1|CCL11|SHOX2|STIL|SLC1A1|SOX4|SOX11|SPI1|SYK|THBS1|NKX2-1|VASP|VEGFA|VEGFC|PAX8|FZD5|SCG2|FZD3|FZD1|LGR5|SEMA5A|SH2D2A|DLG5|NOG|ADGRG1|CALCRL|RAMP1|SPINT2|TMED2|COBL|TSPAN12|CEMIP2|CLIC4|EFEMP2|ANGPTL4|IFT57|VANGL2|EPB41L5|OVOL2|H…	2
GO:0001944	GO Biological Processes	vasculature development	-10.3	64	BAK1|KLF5|CDH13|CSPG4|S1PR1|EFNA1|EGR1|EGR2|EREG|FOXC1|FOLR1|HOXA1|HES1|ID1|CXCL8|ITGA5|ITGB3|KDR|LIF|LOX|LOXL1|LRP2|MMP14|MYH9|NOTCH1|NTRK2|SERPINE1|PAX6|PDE2A|SLC1A1|SOX4|SPI1|SYK|THBS1|VEGFA|VEGFC|WNT2|FZD5|SCG2|FOSL1|SEMA5A|SH2D2A|NOG|ADGRG1|CALCRL|RAMP1|SEMA3C|PDPN|TMED2|ADAMTS6|TSPAN12|CEMIP2|CLIC4|EFEMP2|ANGPTL4|OVOL2|E2F8|COL18A1|SLC2A10|APOLD1|ADTRP|E2F7|CCBE1|THSD7A	2
GO:0001568	GO Biological Processes	blood vessel development	-10.23	62	BAK1|KLF5|CDH13|CSPG4|S1PR1|EFNA1|EGR1|EGR2|EREG|FOXC1|FOLR1|HOXA1|HES1|ID1|CXCL8|ITGA5|ITGB3|KDR|LOX|LOXL1|LRP2|MMP14|MYH9|NOTCH1|NTRK2|SERPINE1|PAX6|PDE2A|SLC1A1|SOX4|SPI1|SYK|THBS1|VEGFA|VEGFC|WNT2|FZD5|SCG2|FOSL1|SEMA5A|SH2D2A|NOG|ADGRG1|CALCRL|RAMP1|SEMA3C|TMED2|ADAMTS6|TSPAN12|CEMIP2|CLIC4|EFEMP2|ANGPTL4|OVOL2|E2F8|COL18A1|SLC2A10|APOLD1|ADTRP|E2F7|CCBE1|THSD7A	2
GO:0048514	GO Biological Processes	blood vessel morphogenesis	-8.35	51	BAK1|KLF5|CDH13|CSPG4|S1PR1|EFNA1|EREG|FOXC1|FOLR1|HOXA1|HES1|ID1|CXCL8|ITGA5|ITGB3|KDR|LOX|LRP2|MMP14|MYH9|NOTCH1|NTRK2|SERPINE1|SLC1A1|SOX4|SPI1|SYK|THBS1|VEGFA|VEGFC|FZD5|SCG2|SEMA5A|SH2D2A|NOG|ADGRG1|CALCRL|RAMP1|TSPAN12|CEMIP2|CLIC4|EFEMP2|ANGPTL4|OVOL2|E2F8|COL18A1|APOLD1|ADTRP|E2F7|CCBE1|THSD7A	2
GO:0001525	GO Biological Processes	angiogenesis	-6.52	39	KLF5|CDH13|CSPG4|S1PR1|EFNA1|EREG|FOXC1|ID1|CXCL8|ITGA5|ITGB3|KDR|MMP14|MYH9|NOTCH1|SERPINE1|SYK|THBS1|VEGFA|VEGFC|FZD5|SCG2|SEMA5A|SH2D2A|ADGRG1|CALCRL|RAMP1|TSPAN12|CEMIP2|CLIC4|ANGPTL4|OVOL2|E2F8|COL18A1|APOLD1|ADTRP|E2F7|CCBE1|THSD7A	2
GO:1901342	GO Biological Processes	regulation of vasculature development	-2.24	29	ANXA3|COL4A3|EFNA1|FOXC1|GTF2I|HHEX|HOXA5|ID1|CXCL8|IL10|ISL1|ITGA5|JUP|KDR|SERPINE1|PTPRM|CCL11|THBS1|VEGFA|VEGFC|SEMA5A|CNMD|SASH1|TSPAN12|CEMIP2|ANGPTL4|ISM1|CCBE1|HIPK1	2
GO:0045765	GO Biological Processes	regulation of angiogenesis	-2.08	28	ANXA3|COL4A3|EFNA1|FOXC1|GTF2I|HHEX|HOXA5|CXCL8|IL10|ISL1|ITGA5|JUP|KDR|SERPINE1|PTPRM|CCL11|THBS1|VEGFA|VEGFC|SEMA5A|CNMD|SASH1|TSPAN12|CEMIP2|ANGPTL4|ISM1|CCBE1|HIPK1	2
GO:0007346	GO Biological Processes	regulation of mitotic cell cycle	-13.16	66	BMP7|ZFP36L2|BTC|BUB1B|CCNB1|CDK1|CDC6|CDKN2A|CENPE|CENPF|CHEK1|CKS2|DUSP1|EDN3|EIF4EBP1|EREG|EZH2|FOXG1|FOXC1|HES1|ID2|IL10|MAD2L1|MKI67|NEK2|PBX1|PKIA|PTPN3|RRM2|STIL|AURKA|TTK|BTG2|FZD3|AURKB|TRIP13|ESPL1|KNTC1|DLGAP5|KIF14|TOM1L1|NDC80|MAD2L2|UBE2C|ZWINT|FAM107A|DONSON|RRM2B|NUSAP1|GTSE1|DTL|ANLN|SPDL1|TIPIN|ZWILCH|RFWD3|BORA|JADE1|CCDC8|AFAP1L2|CHMP4C|CDCA5|E2F7|SIK1|CDCA2|STOX1	3
GO:0007088	GO Biological Processes	regulation of mitotic nuclear division	-12.97	29	BMP7|BTC|BUB1B|CCNB1|CENPF|CHEK1|DUSP1|EDN3|EREG|MAD2L1|MKI67|NEK2|AURKA|TTK|AURKB|TRIP13|ESPL1|KNTC1|DLGAP5|TOM1L1|NDC80|MAD2L2|ZWINT|NUSAP1|SPDL1|ZWILCH|BORA|CCDC8|CDCA2	3
GO:0051783	GO Biological Processes	regulation of nuclear division	-12.57	32	BMP7|BTC|BUB1B|CCNB1|CDC20|CENPF|CHEK1|DUSP1|EDN3|EREG|LIF|MAD2L1|MKI67|NEK2|AURKA|TTK|AURKB|TRIP13|ESPL1|KNTC1|DLGAP5|TOM1L1|NDC80|MAD2L2|RAD51AP1|ZWINT|NUSAP1|SPDL1|ZWILCH|BORA|CCDC8|CDCA2	3
GO:0010564	GO Biological Processes	regulation of cell cycle process	-10.87	78	BMP7|ZFP36L2|BTC|BUB1B|CCNB1|CDK1|CDC6|CDC20|CDKN2A|CENPE|CENPF|CHEK1|DUSP1|EDN3|EREG|EZH2|FEN1|ID2|IGF1R|KIF11|LIF|MAD2L1|MKI67|NEK2|PBX1|PKIA|RRM2|STIL|AURKA|TTK|CDC45|KAT2B|PRC1|AURKB|TRIP13|KIF23|ESPL1|KNTC1|DLGAP5|KIF14|TOM1L1|KIF20A|NDC80|MAD2L2|TACC3|SPAG5|RAD51AP1|DBF4|UBE2C|ZWINT|FAM107A|TPX2|RACGAP1|GPSM2|DONSON|RRM2B|NUSAP1|GTSE1|DTL|ANLN|SPDL1|TIPIN|ZWILCH|RFWD3|KIF15|CHMP1B|E2F8|BORA…	3
GO:0010965	GO Biological Processes	regulation of mitotic sister chromatid separation	-10.57	20	BUB1B|CCNB1|CDC6|CENPE|CENPF|DUSP1|MAD2L1|TTK|AURKB|TRIP13|ESPL1|KNTC1|DLGAP5|NDC80|MAD2L2|TACC3|UBE2C|ZWINT|SPDL1|ZWILCH	3
GO:0030071	GO Biological Processes	regulation of mitotic metaphase/anaphase transition	-10.32	19	BUB1B|CCNB1|CDC6|CENPE|CENPF|DUSP1|MAD2L1|TTK|AURKB|TRIP13|ESPL1|KNTC1|DLGAP5|NDC80|MAD2L2|UBE2C|ZWINT|SPDL1|ZWILCH	3
GO:0051983	GO Biological Processes	regulation of chromosome segregation	-10.11	23	BUB1B|CCNB1|CDC6|CENPE|CENPF|DUSP1|MAD2L1|MKI67|TTK|AURKB|TRIP13|ESPL1|KNTC1|DLGAP5|NDC80|MAD2L2|TACC3|KIF2C|UBE2C|ZWINT|SPDL1|ZWILCH|CDCA2	3
GO:1902099	GO Biological Processes	regulation of metaphase/anaphase transition of cell cycle	-9.91	19	BUB1B|CCNB1|CDC6|CENPE|CENPF|DUSP1|MAD2L1|TTK|AURKB|TRIP13|ESPL1|KNTC1|DLGAP5|NDC80|MAD2L2|UBE2C|ZWINT|SPDL1|ZWILCH	3
GO:0033045	GO Biological Processes	regulation of sister chromatid segregation	-9.68	20	BUB1B|CCNB1|CDC6|CENPE|CENPF|DUSP1|MAD2L1|TTK|AURKB|TRIP13|ESPL1|KNTC1|DLGAP5|NDC80|MAD2L2|TACC3|UBE2C|ZWINT|SPDL1|ZWILCH	3
GO:1905818	GO Biological Processes	regulation of chromosome separation	-9.68	20	BUB1B|CCNB1|CDC6|CENPE|CENPF|DUSP1|MAD2L1|TTK|AURKB|TRIP13|ESPL1|KNTC1|DLGAP5|NDC80|MAD2L2|TACC3|UBE2C|ZWINT|SPDL1|ZWILCH	3
GO:0045839	GO Biological Processes	negative regulation of mitotic nuclear division	-9.52	14	BMP7|BUB1B|CENPF|CHEK1|MAD2L1|TTK|AURKB|TRIP13|KNTC1|TOM1L1|MAD2L2|ZWINT|SPDL1|ZWILCH	3
GO:0051784	GO Biological Processes	negative regulation of nuclear division	-9.29	15	BMP7|BUB1B|CENPF|CHEK1|LIF|MAD2L1|TTK|AURKB|TRIP13|KNTC1|TOM1L1|MAD2L2|ZWINT|SPDL1|ZWILCH	3
GO:1901990	GO Biological Processes	regulation of mitotic cell cycle phase transition	-8.38	43	ZFP36L2|BUB1B|CCNB1|CDK1|CDC6|CDKN2A|CENPE|CENPF|CHEK1|DUSP1|EZH2|ID2|MAD2L1|PBX1|PKIA|RRM2|STIL|AURKA|TTK|AURKB|TRIP13|ESPL1|KNTC1|DLGAP5|KIF14|NDC80|MAD2L2|UBE2C|ZWINT|FAM107A|DONSON|RRM2B|GTSE1|DTL|ANLN|SPDL1|ZWILCH|RFWD3|JADE1|CHMP4C|CDCA5|E2F7|STOX1	3
GO:0007094	GO Biological Processes	mitotic spindle assembly checkpoint signaling	-8.2	11	BUB1B|CENPF|MAD2L1|TTK|AURKB|TRIP13|KNTC1|MAD2L2|ZWINT|SPDL1|ZWILCH	3
GO:0071173	GO Biological Processes	spindle assembly checkpoint signaling	-8.2	11	BUB1B|CENPF|MAD2L1|TTK|AURKB|TRIP13|KNTC1|MAD2L2|ZWINT|SPDL1|ZWILCH	3
GO:0071174	GO Biological Processes	mitotic spindle checkpoint signaling	-8.2	11	BUB1B|CENPF|MAD2L1|TTK|AURKB|TRIP13|KNTC1|MAD2L2|ZWINT|SPDL1|ZWILCH	3
GO:0031577	GO Biological Processes	spindle checkpoint signaling	-7.97	11	BUB1B|CENPF|MAD2L1|TTK|AURKB|TRIP13|KNTC1|MAD2L2|ZWINT|SPDL1|ZWILCH	3
GO:0045841	GO Biological Processes	negative regulation of mitotic metaphase/anaphase transition	-7.75	11	BUB1B|CENPF|MAD2L1|TTK|AURKB|TRIP13|KNTC1|MAD2L2|ZWINT|SPDL1|ZWILCH	3
GO:0033047	GO Biological Processes	regulation of mitotic sister chromatid segregation	-7.52	14	BUB1B|CCNB1|CENPF|DUSP1|MAD2L1|TTK|AURKB|TRIP13|KNTC1|NDC80|MAD2L2|ZWINT|SPDL1|ZWILCH	3
GO:1902100	GO Biological Processes	negative regulation of metaphase/anaphase transition of cell cycle	-7.35	11	BUB1B|CENPF|MAD2L1|TTK|AURKB|TRIP13|KNTC1|MAD2L2|ZWINT|SPDL1|ZWILCH	3
GO:0045930	GO Biological Processes	negative regulation of mitotic cell cycle	-7.29	32	BMP7|ZFP36L2|BUB1B|CDK1|CDC6|CENPF|CHEK1|EZH2|FOXC1|IL10|MAD2L1|PTPN3|TTK|BTG2|FZD3|AURKB|TRIP13|KNTC1|TOM1L1|MAD2L2|ZWINT|FAM107A|DONSON|GTSE1|DTL|SPDL1|TIPIN|ZWILCH|RFWD3|JADE1|CHMP4C|E2F7	3
GO:1901987	GO Biological Processes	regulation of cell cycle phase transition	-7.2	48	ZFP36L2|BUB1B|CCNB1|CDK1|CDC6|CDKN2A|CENPE|CENPF|CHEK1|DUSP1|EZH2|ID2|MAD2L1|PBX1|PKIA|RRM2|STIL|AURKA|TTK|CDC45|AURKB|TRIP13|ESPL1|KNTC1|DLGAP5|KIF14|NDC80|MAD2L2|DBF4|UBE2C|ZWINT|FAM107A|DONSON|RRM2B|GTSE1|DTL|ANLN|SPDL1|TIPIN|ZWILCH|RFWD3|JADE1|FAM83D|BRIP1|CHMP4C|CDCA5|E2F7|STOX1	3
GO:0033046	GO Biological Processes	negative regulation of sister chromatid segregation	-7.16	11	BUB1B|CENPF|MAD2L1|TTK|AURKB|TRIP13|KNTC1|MAD2L2|ZWINT|SPDL1|ZWILCH	3
GO:0033048	GO Biological Processes	negative regulation of mitotic sister chromatid segregation	-7.16	11	BUB1B|CENPF|MAD2L1|TTK|AURKB|TRIP13|KNTC1|MAD2L2|ZWINT|SPDL1|ZWILCH	3
GO:2000816	GO Biological Processes	negative regulation of mitotic sister chromatid separation	-7.16	11	BUB1B|CENPF|MAD2L1|TTK|AURKB|TRIP13|KNTC1|MAD2L2|ZWINT|SPDL1|ZWILCH	3
GO:0045786	GO Biological Processes	negative regulation of cell cycle	-7.14	44	BMP7|ZFP36L2|BUB1B|CDK1|CDC6|CDKN2A|CEBPA|CENPF|CHEK1|DUSP1|EZH2|FOXC1|HHEX|IL10|LIF|MAD2L1|NEK2|PTPN3|TTK|BTG2|FZD3|CDC45|KAT2B|AURKB|TRIP13|ESPL1|KNTC1|TOM1L1|MAD2L2|ZWINT|FAM107A|PDCD4|DONSON|GTSE1|DTL|SPDL1|TIPIN|ZWILCH|RFWD3|E2F8|JADE1|BRIP1|CHMP4C|E2F7	3
GO:0051985	GO Biological Processes	negative regulation of chromosome segregation	-6.81	11	BUB1B|CENPF|MAD2L1|TTK|AURKB|TRIP13|KNTC1|MAD2L2|ZWINT|SPDL1|ZWILCH	3
GO:1905819	GO Biological Processes	negative regulation of chromosome separation	-6.81	11	BUB1B|CENPF|MAD2L1|TTK|AURKB|TRIP13|KNTC1|MAD2L2|ZWINT|SPDL1|ZWILCH	3
GO:0051129	GO Biological Processes	negative regulation of cellular component organization	-6.57	66	ADD3|APOA1|AR|ARHGAP4|ARHGAP6|ARRB2|BMP7|BUB1B|CENPF|CHEK1|CLU|CRYAB|DAB2|S1PR1|EFNA1|HES1|HSPA5|ID1|ISL1|ITGB3|LIF|MAD2L1|MAP1B|MEFV|MMP14|NOTCH1|PRKCZ|RAP1GAP|SORL1|THBS1|TMOD1|TOP2A|TTK|VEGFA|KAT2B|SEMA5A|AURKB|TRIP13|ESPL1|KNTC1|KIF14|TOM1L1|PPIF|MAD2L2|CARM1|SEMA3C|ZWINT|FAM107A|DKK1|TPX2|SACS|INPP5J|MYLIP|F11R|SEMA5B|SPDL1|ZWILCH|SEMA3G|FHOD3|ITM2C|ADTRP|RHPN2|SVIP|LRRTM1|RTN4RL2|SRGAP2C	3
GO:0007093	GO Biological Processes	mitotic cell cycle checkpoint signaling	-6	20	BUB1B|CDK1|CDC6|CENPF|CHEK1|MAD2L1|TTK|AURKB|TRIP13|KNTC1|MAD2L2|ZWINT|DONSON|GTSE1|DTL|SPDL1|TIPIN|ZWILCH|RFWD3|CHMP4C	3
GO:0010948	GO Biological Processes	negative regulation of cell cycle process	-5.8	34	BMP7|ZFP36L2|BUB1B|CDK1|CDC6|CENPF|CHEK1|EZH2|LIF|MAD2L1|NEK2|TTK|CDC45|KAT2B|AURKB|TRIP13|ESPL1|KNTC1|TOM1L1|MAD2L2|ZWINT|FAM107A|DONSON|GTSE1|DTL|SPDL1|TIPIN|ZWILCH|RFWD3|E2F8|JADE1|BRIP1|CHMP4C|E2F7	3
GO:0033044	GO Biological Processes	regulation of chromosome organization	-5.53	28	BUB1B|CCNB1|CDC6|CENPE|CENPF|DUSP1|FEN1|MAD2L1|NEK2|TOP2A|TTK|AURKB|TRIP13|ESPL1|KNTC1|DLGAP5|SMC4|NDC80|MAD2L2|TACC3|UBE2C|ZWINT|NCAPH|SPDL1|ZWILCH|NCAPG|ATF7IP2|CDCA5	3
GO:0000075	GO Biological Processes	cell cycle checkpoint signaling	-5.5	22	BUB1B|CDK1|CDC6|CENPF|CHEK1|MAD2L1|TTK|CDC45|AURKB|TRIP13|KNTC1|MAD2L2|ZWINT|DONSON|GTSE1|DTL|SPDL1|TIPIN|ZWILCH|RFWD3|BRIP1|CHMP4C	3
GO:1901991	GO Biological Processes	negative regulation of mitotic cell cycle phase transition	-5.37	24	ZFP36L2|BUB1B|CDK1|CDC6|CENPF|CHEK1|EZH2|MAD2L1|TTK|AURKB|TRIP13|KNTC1|MAD2L2|ZWINT|FAM107A|DONSON|GTSE1|DTL|SPDL1|ZWILCH|RFWD3|JADE1|CHMP4C|E2F7	3
GO:1901988	GO Biological Processes	negative regulation of cell cycle phase transition	-4.46	27	ZFP36L2|BUB1B|CDK1|CDC6|CENPF|CHEK1|EZH2|MAD2L1|TTK|CDC45|AURKB|TRIP13|KNTC1|MAD2L2|ZWINT|FAM107A|DONSON|GTSE1|DTL|SPDL1|TIPIN|ZWILCH|RFWD3|JADE1|BRIP1|CHMP4C|E2F7	3
GO:0071459	GO Biological Processes	protein localization to chromosome, centromeric region	-4.32	7	CDK1|CENPA|TTK|AURKB|KNTC1|SPDL1|ZWILCH	3
GO:0034501	GO Biological Processes	protein localization to kinetochore	-4.28	6	CDK1|TTK|AURKB|KNTC1|SPDL1|ZWILCH	3
GO:1903083	GO Biological Processes	protein localization to condensed chromosome	-4.28	6	CDK1|TTK|AURKB|KNTC1|SPDL1|ZWILCH	3
GO:2001251	GO Biological Processes	negative regulation of chromosome organization	-4.1	13	BUB1B|CENPF|MAD2L1|TOP2A|TTK|AURKB|TRIP13|ESPL1|KNTC1|MAD2L2|ZWINT|SPDL1|ZWILCH	3
GO:0010639	GO Biological Processes	negative regulation of organelle organization	-3.14	31	ADD3|ARHGAP6|ARRB2|BMP7|BUB1B|CENPF|CHEK1|CLU|S1PR1|LIF|MAD2L1|MAP1B|TMOD1|TOP2A|TTK|KAT2B|AURKB|TRIP13|ESPL1|KNTC1|TOM1L1|PPIF|MAD2L2|ZWINT|TPX2|INPP5J|F11R|SPDL1|ZWILCH|FHOD3|RHPN2	3
GO:0048729	GO Biological Processes	tissue morphogenesis	-11.98	70	ACTG2|AR|BMP7|CTSZ|DSP|S1PR1|ERBB4|FAT1|FOXC1|FOXD1|FOXE1|FOLR1|FRZB|GCNT1|HOXA5|HES1|ID4|IL10|ISL1|ITGA5|ITGB3|KDR|LRP2|MMP14|NOTCH1|PBX1|PCDH8|SALL1|CCL11|SHOX2|STIL|SOX4|SOX11|STC1|TGFB1I1|NKX2-1|TNNC1|VASP|VEGFA|VEGFC|WNT2|PAX8|FZD5|FZD3|FZD1|LGR5|PLOD3|DLG5|NOG|FST|SEMA3C|PDPN|SPINT2|TMED2|DKK1|COBL|CLIC4|EFEMP2|IFT57|VANGL2|EPB41L5|OVOL2|HHIP|IRX3|GRHL2|KDF1|SYNE4|ARL13B|NPNT|FREM2	4
GO:0002009	GO Biological Processes	morphogenesis of an epithelium	-10.18	57	AR|BMP7|CTSZ|ERBB4|FAT1|FOXD1|FOXE1|FOLR1|FRZB|HOXA5|HES1|ID4|IL10|ITGA5|KDR|LRP2|MMP14|NOTCH1|PBX1|PCDH8|SALL1|CCL11|STIL|SOX4|SOX11|TGFB1I1|NKX2-1|VASP|VEGFA|VEGFC|PAX8|FZD5|FZD3|FZD1|LGR5|PLOD3|DLG5|NOG|FST|SEMA3C|PDPN|SPINT2|TMED2|COBL|CLIC4|IFT57|VANGL2|EPB41L5|OVOL2|HHIP|IRX3|GRHL2|KDF1|SYNE4|ARL13B|NPNT|FREM2	4
GO:0060541	GO Biological Processes	respiratory system development	-6.69	29	ABCA3|ADA|ASS1|CEBPA|CTSZ|HOXA5|HES1|KDR|LIF|LOX|MME|MMP14|NOTCH1|SFTPD|SOX11|NKX2-1|VEGFA|WNT2|PLOD3|DLG5|NOG|MSC|PDPN|TMEM38B|HHIP|GRHL2|HOPX|DISP1|CCBE1	4
GO:0060562	GO Biological Processes	epithelial tube morphogenesis	-6.58	38	AR|BMP7|CTSZ|FOXD1|FOLR1|HOXA5|HES1|KDR|LRP2|MMP14|NOTCH1|PBX1|SALL1|CCL11|STIL|SOX4|SOX11|NKX2-1|VASP|VEGFA|PAX8|FZD3|FZD1|LGR5|DLG5|NOG|SPINT2|TMED2|COBL|CLIC4|IFT57|VANGL2|OVOL2|HHIP|IRX3|GRHL2|ARL13B|NPNT	4
GO:0061138	GO Biological Processes	morphogenesis of a branching epithelium	-6.3	25	AR|BMP7|CTSZ|FOXD1|HOXA5|IL10|KDR|MMP14|NOTCH1|PBX1|SALL1|CCL11|NKX2-1|VEGFA|PAX8|FZD5|DLG5|NOG|SEMA3C|SPINT2|TMED2|CLIC4|HHIP|GRHL2|NPNT	4
GO:0030324	GO Biological Processes	lung development	-6.24	26	ABCA3|ADA|CEBPA|CTSZ|HOXA5|HES1|KDR|LIF|LOX|MME|MMP14|NOTCH1|SFTPD|SOX11|NKX2-1|VEGFA|WNT2|PLOD3|DLG5|NOG|PDPN|TMEM38B|HHIP|GRHL2|HOPX|CCBE1	4
GO:0030323	GO Biological Processes	respiratory tube development	-6.05	26	ABCA3|ADA|CEBPA|CTSZ|HOXA5|HES1|KDR|LIF|LOX|MME|MMP14|NOTCH1|SFTPD|SOX11|NKX2-1|VEGFA|WNT2|PLOD3|DLG5|NOG|PDPN|TMEM38B|HHIP|GRHL2|HOPX|CCBE1	4
GO:0001763	GO Biological Processes	morphogenesis of a branching structure	-5.85	25	AR|BMP7|CTSZ|FOXD1|HOXA5|IL10|KDR|MMP14|NOTCH1|PBX1|SALL1|CCL11|NKX2-1|VEGFA|PAX8|FZD5|DLG5|NOG|SEMA3C|SPINT2|TMED2|CLIC4|HHIP|GRHL2|NPNT	4
GO:0060425	GO Biological Processes	lung morphogenesis	-4.4	10	CTSZ|HOXA5|LIF|SOX11|NKX2-1|PLOD3|DLG5|NOG|HHIP|GRHL2	4
GO:0048754	GO Biological Processes	branching morphogenesis of an epithelial tube	-3.95	18	AR|BMP7|CTSZ|FOXD1|HOXA5|KDR|MMP14|NOTCH1|PBX1|SALL1|CCL11|NKX2-1|VEGFA|PAX8|DLG5|CLIC4|HHIP|NPNT	4
GO:0060441	GO Biological Processes	epithelial tube branching involved in lung morphogenesis	-2.07	5	CTSZ|HOXA5|NKX2-1|DLG5|HHIP	4
GO:0009410	GO Biological Processes	response to xenobiotic stimulus	-11.43	56	ABAT|ABCA3|ASS1|ATP1A1|BAK1|CDK1|CDH1|CENPF|CPS1|CRHBP|CTPS1|NQO1|FMO1|FOS|FOSB|GSTA4|GSTM1|GSTM2|GSTM4|HSPA5|IL10|KCNK3|KCNQ1|LOX|MAP1B|TNFRSF11B|OXTR|PCSK1|PON3|POR|PRKAA2|PTPRM|RORC|S100A12|SCNN1B|SLC1A1|SORD|SRD5A1|SST|SULT1A2|THBS1|UCHL1|VEGFC|LRP8|FZD3|FOSL1|FZD1|BCAR3|SEMA3C|TXNIP|SHANK2|CBX7|RAD54B|CYP2S1|AS3MT|GSTO2	5
GO:0071466	GO Biological Processes	cellular response to xenobiotic stimulus	-3.12	19	CRHBP|NQO1|FMO1|GSTA4|GSTM1|GSTM2|GSTM4|HSPA5|KCNQ1|PON3|POR|PRKAA2|RORC|S100A12|SULT1A2|UCHL1|CYP2S1|AS3MT|GSTO2	5
GO:0006805	GO Biological Processes	xenobiotic metabolic process	-3.01	14	NQO1|FMO1|GSTA4|GSTM1|GSTM2|GSTM4|PON3|POR|RORC|S100A12|SULT1A2|CYP2S1|AS3MT|GSTO2	5
GO:0000904	GO Biological Processes	cell morphogenesis involved in differentiation	-11.35	66	ANK3|APLP1|AR|RHOG|BDNF|BMP7|BMPR1B|CLDN3|EDN3|EFNA1|CELSR2|EGR2|EPHB6|FAT1|FOXG1|FOXD1|HES1|IGF1R|ISL1|ITGB3|L1CAM|MAP1B|MYH9|NDN|NOTCH1|PAX6|PLS1|PTN|PTPRM|SDC2|SLIT3|SPI1|STC1|TPBG|UCHL1|VASP|VEGFA|LRP8|FZD3|CNTNAP1|PLOD3|SEMA5A|NOG|KIF14|TUBB3|SEMA3C|SPINT2|NTNG1|DKK1|COBL|CLIC4|CNTN6|DCDC2|SEMA5B|SEMA3G|RAB25|EPB41L5|LGR6|RAPH1|GRHL2|COL18A1|FRMD6|EMB|UNC5D|CNTN4|ARL13B	6
GO:0000902	GO Biological Processes	cell morphogenesis	-10.52	76	ANK3|APLP1|AR|RHOG|BDNF|BMP7|BMPR1B|CLU|CLDN3|EDN3|EFNA1|CELSR2|EGR2|EPHB6|FAT1|FOXG1|FOXD1|HES1|IGF1R|ISL1|ITGA1|ITGB3|L1CAM|LRP2|MAP1B|MYH9|NDN|NEFL|NOTCH1|PAX6|PLS1|PRKCZ|PTN|PTPRM|SDC2|SH3GL2|SLIT3|SPI1|STC1|AURKA|TPBG|UCHL1|VASP|VEGFA|LRP8|FZD3|CNTNAP1|PLOD3|SEMA5A|NOG|KIF14|CERT1|TUBB3|SEMA3C|PDPN|SPINT2|NTNG1|DKK1|COBL|CLIC4|CNTN6|DCDC2|SEMA5B|SEMA3G|PAK6|RAB25|EPB41L5|LGR6|RAPH1|GRHL2|COL…	6
GO:0006935	GO Biological Processes	chemotaxis	-9.69	61	APOA1|RHOG|ARRB2|BDNF|BMP7|BMPR1B|CXADR|S1PR1|EDN3|EDNRB|EFNA1|EGR2|EPHB6|FOXG1|FOXD1|FPR2|CXCL1|CXCL3|CXCL8|IL10|ISL1|ITGA1|ITGB3|L1CAM|LOX|NOTCH1|PAX6|PPBP|PTN|PTPRM|S100A8|S100A12|CCL7|CCL11|CXCL6|CXCL5|SFTPD|SLIT3|SYK|TPBG|VASP|VEGFA|VEGFC|SCG2|FZD3|ARHGEF5|FOSL1|TNFRSF11A|SEMA5A|NOG|TUBB3|SEMA3C|CNTN6|ACKR4|SEMA5B|CCL28|SEMA3G|LGR6|EMB|UNC5D|CNTN4	6
GO:0042330	GO Biological Processes	taxis	-9.55	61	APOA1|RHOG|ARRB2|BDNF|BMP7|BMPR1B|CXADR|S1PR1|EDN3|EDNRB|EFNA1|EGR2|EPHB6|FOXG1|FOXD1|FPR2|CXCL1|CXCL3|CXCL8|IL10|ISL1|ITGA1|ITGB3|L1CAM|LOX|NOTCH1|PAX6|PPBP|PTN|PTPRM|S100A8|S100A12|CCL7|CCL11|CXCL6|CXCL5|SFTPD|SLIT3|SYK|TPBG|VASP|VEGFA|VEGFC|SCG2|FZD3|ARHGEF5|FOSL1|TNFRSF11A|SEMA5A|NOG|TUBB3|SEMA3C|CNTN6|ACKR4|SEMA5B|CCL28|SEMA3G|LGR6|EMB|UNC5D|CNTN4	6
GO:0048812	GO Biological Processes	neuron projection morphogenesis	-7.99	53	ANK3|APLP1|RHOG|BDNF|BMP7|BMPR1B|EDN3|EFNA1|CELSR2|EGR2|EPHB6|FOXG1|FOXD1|IGF1R|ISL1|ITGA1|L1CAM|LRP2|MAP1B|NDN|NEFL|NOTCH1|PAX6|PRKCZ|PTN|PTPRM|SDC2|SH3GL2|SLIT3|AURKA|TPBG|UCHL1|VASP|VEGFA|LRP8|FZD3|CNTNAP1|SEMA5A|NOG|TUBB3|SEMA3C|NTNG1|COBL|CNTN6|DCDC2|SEMA5B|SEMA3G|PAK6|LGR6|RAPH1|EMB|UNC5D|CNTN4	6
GO:0120039	GO Biological Processes	plasma membrane bounded cell projection morphogenesis	-7.86	53	ANK3|APLP1|RHOG|BDNF|BMP7|BMPR1B|EDN3|EFNA1|CELSR2|EGR2|EPHB6|FOXG1|FOXD1|IGF1R|ISL1|ITGA1|L1CAM|LRP2|MAP1B|NDN|NEFL|NOTCH1|PAX6|PRKCZ|PTN|PTPRM|SDC2|SH3GL2|SLIT3|AURKA|TPBG|UCHL1|VASP|VEGFA|LRP8|FZD3|CNTNAP1|SEMA5A|NOG|TUBB3|SEMA3C|NTNG1|COBL|CNTN6|DCDC2|SEMA5B|SEMA3G|PAK6|LGR6|RAPH1|EMB|UNC5D|CNTN4	6
GO:0048858	GO Biological Processes	cell projection morphogenesis	-7.73	53	ANK3|APLP1|RHOG|BDNF|BMP7|BMPR1B|EDN3|EFNA1|CELSR2|EGR2|EPHB6|FOXG1|FOXD1|IGF1R|ISL1|ITGA1|L1CAM|LRP2|MAP1B|NDN|NEFL|NOTCH1|PAX6|PRKCZ|PTN|PTPRM|SDC2|SH3GL2|SLIT3|AURKA|TPBG|UCHL1|VASP|VEGFA|LRP8|FZD3|CNTNAP1|SEMA5A|NOG|TUBB3|SEMA3C|NTNG1|COBL|CNTN6|DCDC2|SEMA5B|SEMA3G|PAK6|LGR6|RAPH1|EMB|UNC5D|CNTN4	6
GO:0031175	GO Biological Processes	neuron projection development	-7.67	66	ANK3|APLP1|RHOG|BDNF|BMP7|BMPR1B|CDH1|EDN3|EFNA1|CELSR2|EGR2|EPHB6|FOXG1|FOXD1|FOLR1|HES1|IGF1R|ISL1|ITGA1|L1CAM|LRP2|MAP1B|NDN|NEFL|NOTCH1|PAX6|PLP1|PLS1|PRKCZ|PTN|PTPRM|SDC2|SH3GL2|SLIT3|AURKA|TPBG|UCHL1|VASP|VEGFA|LRP8|BTG2|FZD3|CNTNAP1|SEMA5A|NOG|TUBB3|SEMA3C|NTNG1|COBL|CNTN6|LRP12|DCDC2|SEMA5B|PPP1R9A|SEMA3G|PAK6|LGR6|RAPH1|EFHD1|MICALL1|EMB|UNC5D|CNTN4|BTBD8|RTN4RL2|CDNF	6
GO:0032990	GO Biological Processes	cell part morphogenesis	-7.54	54	ANK3|APLP1|RHOG|BDNF|BMP7|BMPR1B|EDN3|EFNA1|CELSR2|EGR2|EPHB6|FOXG1|FOXD1|IGF1R|ISL1|ITGA1|L1CAM|LRP2|MAP1B|NDN|NEFL|NOTCH1|PAX6|PRKCZ|PTN|PTPRM|SDC2|SH3GL2|SLIT3|AURKA|TPBG|UCHL1|VASP|VEGFA|LRP8|FZD3|CNTNAP1|SEMA5A|NOG|CERT1|TUBB3|SEMA3C|NTNG1|COBL|CNTN6|DCDC2|SEMA5B|SEMA3G|PAK6|LGR6|RAPH1|EMB|UNC5D|CNTN4	6
GO:0048667	GO Biological Processes	cell morphogenesis involved in neuron differentiation	-7.33	48	ANK3|APLP1|RHOG|BDNF|BMP7|BMPR1B|EDN3|EFNA1|CELSR2|EGR2|EPHB6|FOXG1|FOXD1|HES1|IGF1R|ISL1|L1CAM|MAP1B|NDN|NOTCH1|PAX6|PLS1|PTN|PTPRM|SDC2|SLIT3|TPBG|UCHL1|VASP|VEGFA|LRP8|FZD3|CNTNAP1|SEMA5A|NOG|TUBB3|SEMA3C|NTNG1|COBL|CNTN6|DCDC2|SEMA5B|SEMA3G|LGR6|RAPH1|EMB|UNC5D|CNTN4	6
GO:0032989	GO Biological Processes	cellular component morphogenesis	-7.24	60	ANK3|APLP1|RHOG|BDNF|BMP7|BMPR1B|EDN3|EFNA1|CELSR2|EGR2|EPHB6|FOXG1|FOXD1|IGF1R|ISL1|ITGA1|L1CAM|LRP2|MAP1B|NDN|NEFL|NOTCH1|PAX6|PRKCZ|PTN|PTPRM|SDC2|SH3GL2|SLIT3|AURKA|TMOD1|TNNT1|TPBG|UCHL1|VASP|VEGFA|LRP8|FZD3|CNTNAP1|SEMA5A|MYOM2|NOG|CERT1|TUBB3|SEMA3C|NEBL|NTNG1|COBL|CNTN6|DCDC2|SEMA5B|SEMA3G|PAK6|MYOZ1|LGR6|RAPH1|FHOD3|EMB|UNC5D|CNTN4	6
GO:0061564	GO Biological Processes	axon development	-6.67	44	ANK3|APLP1|RHOG|BDNF|BMP7|BMPR1B|EDN3|EFNA1|EGR2|EPHB6|FOXG1|FOXD1|FOLR1|IGF1R|ISL1|L1CAM|MAP1B|NDN|NEFL|NOTCH1|PAX6|PLP1|PTPRM|SLIT3|UCHL1|VASP|VEGFA|FZD3|CNTNAP1|SEMA5A|NOG|TUBB3|SEMA3C|NTNG1|COBL|CNTN6|SEMA5B|SEMA3G|LGR6|RAPH1|EMB|UNC5D|CNTN4|RTN4RL2	6
GO:0007409	GO Biological Processes	axonogenesis	-6.24	40	ANK3|APLP1|RHOG|BDNF|BMP7|BMPR1B|EDN3|EFNA1|EGR2|EPHB6|FOXG1|FOXD1|IGF1R|ISL1|L1CAM|MAP1B|NDN|NOTCH1|PAX6|PTPRM|SLIT3|UCHL1|VASP|VEGFA|FZD3|CNTNAP1|SEMA5A|NOG|TUBB3|SEMA3C|NTNG1|COBL|CNTN6|SEMA5B|SEMA3G|LGR6|RAPH1|EMB|UNC5D|CNTN4	6
GO:0007411	GO Biological Processes	axon guidance	-5.93	30	RHOG|BDNF|BMP7|BMPR1B|EDN3|EFNA1|EGR2|EPHB6|FOXG1|FOXD1|ISL1|L1CAM|NOTCH1|PAX6|PTPRM|SLIT3|VASP|VEGFA|FZD3|SEMA5A|NOG|TUBB3|SEMA3C|CNTN6|SEMA5B|SEMA3G|LGR6|EMB|UNC5D|CNTN4	6
GO:0097485	GO Biological Processes	neuron projection guidance	-5.89	30	RHOG|BDNF|BMP7|BMPR1B|EDN3|EFNA1|EGR2|EPHB6|FOXG1|FOXD1|ISL1|L1CAM|NOTCH1|PAX6|PTPRM|SLIT3|VASP|VEGFA|FZD3|SEMA5A|NOG|TUBB3|SEMA3C|CNTN6|SEMA5B|SEMA3G|LGR6|EMB|UNC5D|CNTN4	6
hsa04360	KEGG Pathway	Axon guidance	-3.5	21	BMP7|BMPR1B|CAMK2B|EFNA1|EPHB6|L1CAM|ABLIM1|PPP3R1|PRKCZ|SLIT3|TRPC6|FZD3|SEMA5A|SEMA3C|NTNG1|ABLIM3|SEMA5B|SEMA3G|PAK6|LRRC4C|UNC5D	6
GO:0007507	GO Biological Processes	heart development	-11.06	67	BMP7|CDK1|CPE|CXADR|DSG2|DSP|S1PR1|EFNA1|ERBB4|FHL2|FOXC1|FOLR1|HES1|ID2|IGF1R|ISL1|KCNQ1|KDR|LOX|LRP2|NOTCH1|NPY1R|OXTR|PDE2A|SALL1|SHOX2|STIL|SLIT3|SOX4|SOX11|TNNC1|VEGFA|WNT2|PAX8|FZD1|SORBS2|KAT2B|PDLIM1|NOG|MSC|MATR3|CERT1|CALCRL|SEMA3C|NEBL|TMED2|ADAMTS6|DZIP1|PDCD4|IFT57|VANGL2|OVOL2|POPDC3|CRELD1|IRX3|GRHL2|BICC1|IFT74|FHOD3|HOPX|PIFO|SIK1|DNAAF4|ARL13B|RBM20|SYPL2|FREM2	7
GO:0061061	GO Biological Processes	muscle structure development	-9.28	58	ASS1|ATF3|KLF5|CDK1|CENPF|CRYAB|CXADR|DSP|S1PR1|EDNRB|EGR1|EGR2|FHL2|FOXC1|FOS|HLF|HES1|ISL1|LGALS1|LIF|LOX|LRP2|MYH9|NOTCH1|PITX1|SORT1|SHOX2|SOX11|TEAD4|TMOD1|TNNC1|TNNT1|UCHL1|UTRN|VEGFA|WNT2|BTG2|FZD1|SORBS2|CNTNAP1|PDLIM1|MYOM2|NOG|MSC|NEBL|EFEMP2|MYOZ1|POPDC3|IRX3|FHOD3|MEGF10|DISP1|DNER|EID2B|SIK1|NPNT|SYPL2|ZBTB42	7
GO:0014706	GO Biological Processes	striated muscle tissue development	-7.83	39	ATF3|BMP7|KLF5|CDK1|CXADR|DSG2|DSP|S1PR1|EGR1|EGR2|FHL2|FOXC1|FOS|HLF|ID2|ISL1|LRP2|NOTCH1|PITX1|SHOX2|SOX11|TNNC1|VEGFA|WNT2|BTG2|SORBS2|CNTNAP1|NOG|MSC|SEMA3C|NEBL|MYOZ1|POPDC3|IRX3|FHOD3|MEGF10|HOPX|DNER|SIK1	7
GO:0060537	GO Biological Processes	muscle tissue development	-7.54	40	ATF3|BMP7|KLF5|CDK1|CXADR|DSG2|DSP|S1PR1|EGR1|EGR2|FHL2|FOXC1|FOS|HLF|ID2|ISL1|LRP2|NOTCH1|PITX1|SHOX2|SOX11|TNNC1|VEGFA|WNT2|BTG2|SORBS2|CNTNAP1|NOG|MSC|SEMA3C|NEBL|EFEMP2|MYOZ1|POPDC3|IRX3|FHOD3|MEGF10|HOPX|DNER|SIK1	7
GO:0007517	GO Biological Processes	muscle organ development	-6.48	36	ASS1|ATF3|KLF5|CENPF|CRYAB|DSP|S1PR1|EGR1|EGR2|FOXC1|FOS|HLF|ISL1|LIF|LRP2|NOTCH1|PITX1|SHOX2|SOX11|TEAD4|TNNC1|UTRN|WNT2|BTG2|FZD1|CNTNAP1|NOG|MSC|EFEMP2|MYOZ1|POPDC3|MEGF10|DISP1|DNER|EID2B|ZBTB42	7
GO:0048738	GO Biological Processes	cardiac muscle tissue development	-5.24	24	BMP7|CDK1|CXADR|DSG2|DSP|S1PR1|FHL2|FOXC1|ID2|ISL1|LRP2|NOTCH1|SHOX2|TNNC1|VEGFA|WNT2|SORBS2|NOG|MSC|NEBL|IRX3|FHOD3|HOPX|SIK1	7
GO:0055001	GO Biological Processes	muscle cell development	-4.93	22	CDK1|CXADR|FHL2|HES1|ISL1|LOX|NOTCH1|SHOX2|TMOD1|TNNT1|UCHL1|VEGFA|SORBS2|CNTNAP1|MYOM2|NEBL|EFEMP2|MYOZ1|FHOD3|MEGF10|DNER|SYPL2	7
GO:0042692	GO Biological Processes	muscle cell differentiation	-4.76	30	KLF5|CDK1|CXADR|EDNRB|FHL2|HES1|ISL1|LOX|MYH9|NOTCH1|SORT1|SHOX2|TMOD1|TNNT1|UCHL1|VEGFA|SORBS2|CNTNAP1|MYOM2|NEBL|EFEMP2|MYOZ1|POPDC3|IRX3|FHOD3|MEGF10|DNER|SIK1|NPNT|SYPL2	7
GO:0055006	GO Biological Processes	cardiac cell development	-3.35	11	CDK1|CXADR|FHL2|ISL1|NOTCH1|SHOX2|VEGFA|SORBS2|NEBL|PDCD4|FHOD3	7
GO:0035051	GO Biological Processes	cardiocyte differentiation	-3.22	15	CDK1|CXADR|FHL2|FOLR1|HES1|ISL1|NOTCH1|SHOX2|VEGFA|SORBS2|NEBL|PDCD4|IRX3|FHOD3|SIK1	7
GO:0051146	GO Biological Processes	striated muscle cell differentiation	-3.1	21	KLF5|CDK1|CXADR|FHL2|ISL1|MYH9|SORT1|SHOX2|TMOD1|TNNT1|VEGFA|SORBS2|CNTNAP1|MYOM2|NEBL|MYOZ1|POPDC3|IRX3|FHOD3|DNER|SIK1	7
GO:0055013	GO Biological Processes	cardiac muscle cell development	-2.51	9	CDK1|CXADR|FHL2|ISL1|SHOX2|VEGFA|SORBS2|NEBL|FHOD3	7
GO:0055007	GO Biological Processes	cardiac muscle cell differentiation	-2.48	11	CDK1|CXADR|FHL2|ISL1|SHOX2|VEGFA|SORBS2|NEBL|IRX3|FHOD3|SIK1	7
M5885	Canonical Pathways	NABA MATRISOME ASSOCIATED	-10.18	81	ANXA3|BDNF|BMP7|BTC|CRHBP|CSPG4|CTSO|CTSZ|EREG|FRZB|CXCL1|CXCL3|CXCL8|IL10|LGALS1|LIF|LMAN1|LOX|LOXL1|MMP1|MMP3|MMP10|MMP14|MST1|SERPINE1|SERPINB2|PLOD1|PPBP|CTSA|PTN|S100A8|S100A12|S100P|SERPINB3|SERPINB4|CCL7|CCL11|CXCL6|CXCL5|SDC2|SFTPD|VEGFA|VEGFC|WNT2|ANXA9|SERPINB7|ADAM19|TNFSF9|PLOD3|SEMA5A|GPC6|FST|SEMA3C|IL24|ADAMTS6|PARM1|EGFL6|CPAMD8|ANGPTL4|EMCN|IL17D|SEMA5B|P4HTM|CCL28|SEMA3G|S100A14…	8
M5883	Canonical Pathways	NABA SECRETED FACTORS	-6.63	41	BDNF|BMP7|BTC|CRHBP|EREG|FRZB|CXCL1|CXCL3|CXCL8|IL10|LIF|MST1|PPBP|PTN|S100A8|S100A12|S100P|CCL7|CCL11|CXCL6|CXCL5|VEGFA|VEGFC|WNT2|TNFSF9|FST|IL24|EGFL6|ANGPTL4|IL17D|CCL28|S100A14|SCUBE2|HHIP|PDGFD|INHBE|MEGF10|S100A16|ISM1|FGFBP3|CCBE1	8
GO:0008285	GO Biological Processes	negative regulation of cell population proliferation	-9.64	82	AR|ARG2|BAK1|BMP7|BMPR1B|CDC6|CDH13|CDKN2A|CDKN3|CEBPA|COL4A3|CLDN3|CYP27B1|DAB2|DHCR24|DUSP1|ERBB4|EREG|FRZB|CXCL1|H2AC8|HMGA1|HES1|CXCL8|IL10|IRF6|ISL1|ITGA1|LIF|CD200|NDN|NME1|NOTCH1|NPR3|PAX6|PTHLH|PTN|PTPRM|RAP1GAP|SFTPD|SLIT3|SOX4|SOX11|SST|TGFB1I1|THBS1|TPBG|ZBTB16|BTG2|FZD5|SCG2|FOSL1|H2AC6|SRPX|KAT2B|RGN|DLG5|NOG|ADGRG1|TOB1|DHRS2|NDRG1|PDPN|SPINT2|IL24|CNMD|DUSP10|LDOC1|PDCD4|UTP20|EFEM…	9
GO:0048598	GO Biological Processes	embryonic morphogenesis	-9.48	66	BMP7|COL7A1|CRABP2|DUSP1|EFNA1|FBN2|FOXG1|FOXC1|FOXE1|FOLR1|FRZB|HOXA1|HOXA5|HOXB7|HOXC4|HOXC10|HES1|ID2|IL10|ITGA5|ITGB3|KCNQ1|LRP2|MFAP2|MMP14|NOTCH1|PAX6|PBX1|PCDH8|PITX1|PLS1|SALL1|SHOX2|STIL|SOX4|SOX11|TGFB1I1|VASP|VEGFC|ZBTB16|PAX8|FZD5|FZD3|FZD1|NOG|IRX5|MAB21L2|SPINT2|TMED2|DKK1|COBL|CHST11|CDON|IFT57|VANGL2|EPB41L5|OVOL2|IRX3|GRHL2|SOX7|ATOH8|LRIG3|KDF1|ARL13B|HIPK1|FREM2	10
GO:0048568	GO Biological Processes	embryonic organ development	-8.72	54	ADA|BMP7|CEBPA|EFNA1|FBN2|FOXG1|FOXC1|FOXE1|FOLR1|FRZB|HOXA1|HOXA5|HOXB7|HOXC4|HES1|ID2|CXCL8|IL10|KCNQ1|KDR|LIF|MFAP2|MMP14|NOTCH1|PAX6|PBX1|PLS1|SALL1|SHOX2|STIL|SOX11|TEAD4|VEGFA|WNT2|PAX8|FZD5|FZD3|NOG|IRX5|SPINT2|TMED2|COBL|CHST11|IFT57|VANGL2|OVOL2|E2F8|GRHL2|LRIG3|PIFO|E2F7|ARL13B|HIPK1|TUBB2B	10
GO:0043009	GO Biological Processes	chordate embryonic development	-8.3	67	ADA|AR|BMP7|CCNB1|CEBPA|CHEK1|FOXC1|FOLR1|HOXA1|HOXA5|HOXB7|HOXC4|HOXC6|HES1|HSD17B2|IL10|ISL1|LIF|LRP2|MMP14|MYH9|NEK2|NOTCH1|PAX6|PBX1|PCDH8|RCN1|RRM2|SHOX2|STIL|SOX4|SOX11|TEAD4|VASP|VEGFA|WNT2|FZD5|FZD3|FOSL1|FZD1|PLOD3|NOG|GINS1|ARNT2|CERT1|IRX5|PEMT|SEMA3C|SPINT2|TMED2|DKK1|COBL|CHST11|TENT5C|NCAPG2|IFT57|ASF1B|VANGL2|EPB41L5|OVOL2|CENPU|E2F8|GRHL2|SLC2A10|HOPX|E2F7|ARL13B	10
GO:0009792	GO Biological Processes	embryo development ending in birth or egg hatching	-8.1	68	ADA|AR|BMP7|CCNB1|CEBPA|CHEK1|FOXC1|FOLR1|HOXA1|HOXA5|HOXB7|HOXC4|HOXC6|HES1|HSD17B2|IL10|ISL1|LIF|LRP2|MMP14|MYH9|NEK2|NOTCH1|PAX6|PBX1|PCDH8|RCN1|RRM2|SHOX2|STIL|SOX4|SOX11|TEAD4|VASP|VEGFA|WNT2|FZD5|FZD3|FOSL1|FZD1|PLOD3|NOG|GINS1|ARNT2|CERT1|IRX5|PEMT|SEMA3C|SPINT2|RAI2|TMED2|DKK1|COBL|CHST11|TENT5C|NCAPG2|IFT57|ASF1B|VANGL2|EPB41L5|OVOL2|CENPU|E2F8|GRHL2|SLC2A10|HOPX|E2F7|ARL13B	10
GO:0016331	GO Biological Processes	morphogenesis of embryonic epithelium	-6.76	24	BMP7|FOLR1|LRP2|PCDH8|STIL|SOX4|SOX11|TGFB1I1|VASP|VEGFC|PAX8|FZD3|FZD1|NOG|SPINT2|TMED2|COBL|IFT57|VANGL2|EPB41L5|OVOL2|IRX3|GRHL2|KDF1	10
GO:0048562	GO Biological Processes	embryonic organ morphogenesis	-6.23	36	BMP7|EFNA1|FBN2|FOXG1|FOXE1|FOLR1|FRZB|HOXA1|HOXA5|HOXB7|HOXC4|HES1|ID2|KCNQ1|MFAP2|MMP14|NOTCH1|PAX6|PLS1|SHOX2|STIL|SOX11|PAX8|FZD5|FZD3|NOG|IRX5|TMED2|CHST11|IFT57|VANGL2|OVOL2|GRHL2|LRIG3|ARL13B|HIPK1	10
GO:0035148	GO Biological Processes	tube formation	-6.01	23	BMP7|FOLR1|HOXA1|LRP2|NOTCH1|STIL|SOX4|SOX11|VASP|VEGFA|PAX8|FZD3|FZD1|NOG|SPINT2|TMED2|COBL|IFT57|VANGL2|OVOL2|IRX3|GRHL2|ATOH8	10
GO:0021915	GO Biological Processes	neural tube development	-5.75	23	BMP7|FOLR1|HES1|LRP2|NOTCH1|PAX6|STIL|SOX4|SOX11|VASP|FZD3|FZD1|PLOD3|NOG|SEMA3C|SPINT2|TMED2|COBL|IFT57|VANGL2|OVOL2|GRHL2|ARL13B	10
GO:0001701	GO Biological Processes	in utero embryonic development	-5.07	40	ADA|AR|BMP7|CCNB1|CEBPA|CHEK1|FOXC1|HES1|HSD17B2|IL10|LIF|MYH9|NEK2|NOTCH1|RCN1|RRM2|STIL|TEAD4|VEGFA|WNT2|FZD5|FOSL1|PLOD3|NOG|GINS1|ARNT2|CERT1|PEMT|SPINT2|TMED2|CHST11|TENT5C|NCAPG2|ASF1B|EPB41L5|OVOL2|E2F8|GRHL2|HOPX|E2F7	10
GO:0001838	GO Biological Processes	embryonic epithelial tube formation	-5	19	BMP7|FOLR1|LRP2|STIL|SOX4|SOX11|VASP|PAX8|FZD3|FZD1|NOG|SPINT2|TMED2|COBL|IFT57|VANGL2|OVOL2|IRX3|GRHL2	10
GO:0001841	GO Biological Processes	neural tube formation	-4.88	17	BMP7|FOLR1|LRP2|STIL|SOX4|SOX11|VASP|FZD3|FZD1|NOG|SPINT2|TMED2|COBL|IFT57|VANGL2|OVOL2|GRHL2	10
GO:0072175	GO Biological Processes	epithelial tube formation	-4.6	19	BMP7|FOLR1|LRP2|STIL|SOX4|SOX11|VASP|PAX8|FZD3|FZD1|NOG|SPINT2|TMED2|COBL|IFT57|VANGL2|OVOL2|IRX3|GRHL2	10
GO:0014020	GO Biological Processes	primary neural tube formation	-4.15	15	BMP7|FOLR1|LRP2|STIL|VASP|FZD3|FZD1|NOG|SPINT2|TMED2|COBL|IFT57|VANGL2|OVOL2|GRHL2	10
GO:0001843	GO Biological Processes	neural tube closure	-3.33	13	FOLR1|LRP2|STIL|VASP|FZD3|FZD1|NOG|SPINT2|TMED2|COBL|IFT57|VANGL2|GRHL2	10
GO:0060606	GO Biological Processes	tube closure	-3.29	13	FOLR1|LRP2|STIL|VASP|FZD3|FZD1|NOG|SPINT2|TMED2|COBL|IFT57|VANGL2|GRHL2	10
GO:0051383	GO Biological Processes	kinetochore organization	-9.29	11	CENPA|CENPE|CENPF|KNTC1|DLGAP5|SMC4|NDC80|CENPK|CENPH|NUF2|CENPW	11
GO:0034508	GO Biological Processes	centromere complex assembly	-7.54	11	CENPA|CENPE|CENPF|HELLS|KNTC1|DLGAP5|OIP5|HJURP|CENPK|CENPH|CENPW	11
GO:0051382	GO Biological Processes	kinetochore assembly	-6.75	8	CENPA|CENPE|CENPF|KNTC1|DLGAP5|CENPK|CENPH|CENPW	11
GO:0007389	GO Biological Processes	pattern specification process	-9.27	55	BMP7|BMPR1B|CELSR2|EGR2|ERBB4|FOXG1|FOXC1|FOXD1|FOLR1|HHEX|HOXA5|HOXB7|HOXC4|HOXC6|HOXC10|HES1|ISL1|LRP2|MEIS3P1|MLLT3|NOTCH1|PAX6|PBX1|PCDH8|STIL|STC1|AURKA|ZBTB16|BTG2|PAX8|FZD5|NOG|ADGRG1|FST|SEMA3C|TMED2|DKK1|COBL|DNAAF11|IFT57|VANGL2|EPB41L5|OVOL2|DMRT3|HHIP|IRX3|BHLHE41|BICC1|IFT74|CXXC4|DISP1|PIFO|DNAAF4|ARL13B|HIPK1	12
GO:0003002	GO Biological Processes	regionalization	-7.93	43	BMPR1B|CELSR2|EGR2|FOXG1|FOXC1|FOXD1|HHEX|HOXA5|HOXB7|HOXC4|HOXC6|HOXC10|HES1|ISL1|LRP2|MLLT3|NOTCH1|PAX6|PBX1|PCDH8|AURKA|ZBTB16|BTG2|PAX8|FZD5|NOG|ADGRG1|SEMA3C|TMED2|DKK1|COBL|IFT57|EPB41L5|OVOL2|DMRT3|HHIP|IRX3|BHLHE41|CXXC4|DISP1|PIFO|ARL13B|HIPK1	12
GO:0009952	GO Biological Processes	anterior/posterior pattern specification	-4.71	26	CELSR2|FOXC1|HHEX|HOXA5|HOXB7|HOXC4|HOXC6|HOXC10|HES1|MLLT3|NOTCH1|PAX6|PBX1|PCDH8|AURKA|ZBTB16|BTG2|FZD5|NOG|SEMA3C|TMED2|DKK1|COBL|EPB41L5|BHLHE41|HIPK1	12
GO:0009880	GO Biological Processes	embryonic pattern specification	-2.97	11	BMP7|ERBB4|MEIS3P1|STIL|ZBTB16|FZD5|TMED2|COBL|EPB41L5|CXXC4|DISP1	12
GO:0061053	GO Biological Processes	somite development	-2.27	10	FOXC1|FRZB|PCDH8|SOX11|NOG|SEMA3C|TMED2|DKK1|COBL|EPB41L5	12
GO:0009798	GO Biological Processes	axis specification	-2.18	11	NOTCH1|PAX6|STIL|STC1|AURKA|FZD5|TMED2|COBL|EPB41L5|CXXC4|ARL13B	12
GO:0098609	GO Biological Processes	cell-cell adhesion	-9.21	62	AQP4|BMP7|CDH1|CDH13|CNN3|CLDN3|CLDN7|CXADR|DSG2|DSP|CELSR2|FAT1|GCNT1|ITGA1|ITGA5|ITGB3|JUP|KRT18|L1CAM|LGALS1|EPCAM|CD99|CD200|MYH9|PCDH8|PTPRM|S100A8|SYK|COL14A1|SPARCL1|ANXA9|PLPP3|CLDN8|PDLIM1|DLG5|GPC6|PDPN|NTNG1|ADGRL1|CADM1|NECTIN3|CNTN6|STXBP6|F11R|CDON|PCDHB15|PCDHB2|NLGN4X|PCDH19|LRRC4C|IGDCC4|FAT4|TMEM47|MEGF10|ESAM|EMB|UNC5D|PLEKHA7|LRFN5|CNTN4|NPNT|CD24	13
GO:0098742	GO Biological Processes	cell-cell adhesion via plasma-membrane adhesion molecules	-4.83	30	CDH1|CDH13|CLDN3|CLDN7|CXADR|DSG2|CELSR2|FAT1|ITGA5|L1CAM|PCDH8|PTPRM|SPARCL1|CLDN8|GPC6|NTNG1|ADGRL1|CADM1|NECTIN3|CNTN6|PCDHB15|PCDHB2|PCDH19|LRRC4C|FAT4|ESAM|EMB|UNC5D|LRFN5|CNTN4	13
GO:0007156	GO Biological Processes	homophilic cell adhesion via plasma membrane adhesion molecules	-2.75	18	CDH1|CDH13|DSG2|CELSR2|FAT1|L1CAM|PCDH8|PTPRM|CADM1|NECTIN3|CNTN6|PCDHB15|PCDHB2|PCDH19|FAT4|ESAM|EMB|CNTN4	13
GO:0051347	GO Biological Processes	positive regulation of transferase activity	-9.2	64	BMPR1B|BTC|CCNB1|CDC6|CDC20|CENPE|CKS2|CLU|DOCK3|EDN3|EFNA1|EGR1|EPHB6|ERBB4|EREG|EZH2|FPR2|IGF1R|IRS1|ITGB3|KDR|CD200|NEK2|NTRK2|PFKFB2|PRKCZ|RFC4|S100A12|SLC1A1|SORL1|SYK|THBS1|VEGFA|VEGFC|LRP8|FZD5|ARHGEF5|TNFRSF11A|GPRC5A|AURKB|GINS1|EPM2AIP1|KIF14|TOM1L1|PIBF1|DBF4|UBE2C|DKK1|TPX2|SASH1|PARM1|CEMIP|ARRDC3|TRIB3|BORA|GRHL2|PDGFD|AFAP1L2|PSRC1|ARRDC4|PIFO|STOX1|CCNYL2|CD24	14
GO:0043549	GO Biological Processes	regulation of kinase activity	-6.41	71	BMP7|BMPR1B|BTC|CCNA2|CCNB1|CDC6|CDKN2A|CDKN3|CEBPA|CENPE|CKS2|CLU|DAB2|DOCK3|DUSP1|EDN3|EFNA1|EGR1|EPHB6|ERBB4|EREG|EZH2|FPR2|HHEX|IGF1R|IRS1|ITGB3|KDR|MST1|NTRK2|PFKFB2|PKIA|PRKCZ|S100A12|SERPINB3|SLC1A1|SORL1|SYK|THBS1|UCHL1|VEGFA|VEGFC|LRP8|FZD5|ARHGEF5|TNFRSF11A|KAT2B|CCNA1|GPRC5A|RGN|CCNE2|KIF14|TOM1L1|PIBF1|DBF4|DUSP10|DKK1|TPX2|SASH1|PDCD4|NCAPG2|CEMIP|TRIB3|BORA|PDGFD|AFAP1L2|PSRC1|PIFO|…	14
GO:0001934	GO Biological Processes	positive regulation of protein phosphorylation	-6.36	68	ARRB2|BDNF|BMP7|BMPR1B|BTC|CCNB1|CDC6|CENPE|CKS2|CLU|CLDN3|CSPG4|DAB2|DOCK3|EDN3|EDNRB|EFNA1|EGR1|ERBB4|EREG|EZH2|FPR2|HES1|ISL1|ITGA5|ITGB3|KDR|LIF|NTRK2|PRKCZ|S100A12|SLC1A1|SYK|THBS1|TTK|VEGFA|VEGFC|LRP8|FZD5|ARHGEF5|FZD1|BCAR3|TNFRSF11A|GPRC5A|KIF14|TOM1L1|RAMP3|MAD2L2|PIBF1|DBF4|IL24|DKK1|TPX2|LIMCH1|SASH1|BANK1|CEMIP|WNK3|BORA|PDGFD|INHBE|AFAP1L2|PSRC1|ADTRP|TRIM6|STOX1|CCNYL2|CD24	14
GO:0033674	GO Biological Processes	positive regulation of kinase activity	-6.26	50	BMPR1B|BTC|CCNB1|CDC6|CENPE|CKS2|CLU|DOCK3|EDN3|EFNA1|EGR1|EPHB6|ERBB4|EREG|EZH2|FPR2|IGF1R|IRS1|ITGB3|KDR|NTRK2|PFKFB2|PRKCZ|S100A12|SLC1A1|SYK|THBS1|VEGFA|VEGFC|LRP8|FZD5|ARHGEF5|TNFRSF11A|GPRC5A|KIF14|TOM1L1|PIBF1|DBF4|DKK1|TPX2|SASH1|CEMIP|BORA|PDGFD|AFAP1L2|PSRC1|PIFO|STOX1|CCNYL2|CD24	14
GO:0045859	GO Biological Processes	regulation of protein kinase activity	-6.15	62	BMP7|BMPR1B|BTC|CCNA2|CCNB1|CDC6|CDKN2A|CDKN3|CEBPA|CENPE|CKS2|CLU|DAB2|DOCK3|DUSP1|EDN3|EFNA1|EGR1|EREG|EZH2|HHEX|ITGB3|MST1|PKIA|PRKCZ|S100A12|SERPINB3|SLC1A1|SORL1|SYK|THBS1|UCHL1|VEGFA|VEGFC|LRP8|FZD5|ARHGEF5|TNFRSF11A|KAT2B|CCNA1|GPRC5A|RGN|CCNE2|KIF14|TOM1L1|PIBF1|DBF4|DUSP10|DKK1|TPX2|SASH1|PDCD4|NCAPG2|CEMIP|TRIB3|BORA|PDGFD|AFAP1L2|PSRC1|STOX1|CCNYL2|CD24	14
GO:0071900	GO Biological Processes	regulation of protein serine/threonine kinase activity	-5.32	40	BMP7|BMPR1B|CCNA2|CCNB1|CDC6|CDKN2A|CDKN3|CEBPA|CKS2|DAB2|DUSP1|EDN3|EZH2|HHEX|MST1|PKIA|S100A12|SERPINB3|SORL1|SYK|THBS1|UCHL1|VEGFA|FZD5|ARHGEF5|TNFRSF11A|KAT2B|CCNA1|CCNE2|DBF4|DUSP10|DKK1|SASH1|PDCD4|CEMIP|TRIB3|PDGFD|PSRC1|CCNYL2|CD24	14
GO:0045860	GO Biological Processes	positive regulation of protein kinase activity	-5.12	41	BMPR1B|BTC|CCNB1|CDC6|CENPE|CKS2|CLU|DOCK3|EDN3|EFNA1|EGR1|EREG|EZH2|ITGB3|PRKCZ|S100A12|SLC1A1|SYK|THBS1|VEGFA|VEGFC|LRP8|FZD5|ARHGEF5|TNFRSF11A|GPRC5A|KIF14|TOM1L1|PIBF1|DBF4|DKK1|TPX2|SASH1|CEMIP|BORA|PDGFD|AFAP1L2|PSRC1|STOX1|CCNYL2|CD24	14
GO:0043405	GO Biological Processes	regulation of MAP kinase activity	-3.47	21	BMP7|DUSP1|EDN3|EZH2|S100A12|SERPINB3|SORL1|SYK|THBS1|UCHL1|VEGFA|FZD5|ARHGEF5|TNFRSF11A|DUSP10|DKK1|SASH1|PDCD4|TRIB3|PDGFD|CD24	14
GO:0043408	GO Biological Processes	regulation of MAPK cascade	-2.93	53	AR|ARRB2|ATF3|BMP7|CSPG4|DAB2|DUSP1|EDN3|EFNA1|ERBB4|EZH2|FOXM1|FPR2|IGF1R|ITGA1|KDR|LIF|NOTCH1|NTRK2|PEBP1|PRKCZ|S100A12|SERPINB3|CCL7|CCL11|SORL1|SPI1|SYK|THBS1|TPBG|UCHL1|VEGFA|FZD5|ARHGEF5|BCAR3|TNFRSF11A|RAMP3|DUSP10|DKK1|SASH1|PDCD4|STK39|MBIP|BANK1|PBK|PAK6|PDGFD|FAM83D|MTURN|NPNT|C3orf33|SH3RF3|CD24	14
GO:0071902	GO Biological Processes	positive regulation of protein serine/threonine kinase activity	-2.75	21	BMPR1B|CCNB1|CDC6|CKS2|EDN3|EZH2|S100A12|SYK|THBS1|VEGFA|FZD5|ARHGEF5|TNFRSF11A|DBF4|DKK1|SASH1|CEMIP|PDGFD|PSRC1|CCNYL2|CD24	14
GO:0043506	GO Biological Processes	regulation of JUN kinase activity	-2.56	9	SERPINB3|SYK|FZD5|ARHGEF5|TNFRSF11A|DUSP10|DKK1|SASH1|PDCD4	14
GO:0043410	GO Biological Processes	positive regulation of MAPK cascade	-2.29	38	AR|ARRB2|CSPG4|EDN3|EFNA1|ERBB4|EZH2|FPR2|IGF1R|ITGA1|KDR|LIF|NOTCH1|NTRK2|PRKCZ|S100A12|CCL7|CCL11|SPI1|SYK|THBS1|TPBG|VEGFA|FZD5|ARHGEF5|BCAR3|TNFRSF11A|RAMP3|DKK1|SASH1|STK39|MBIP|BANK1|PDGFD|MTURN|NPNT|SH3RF3|CD24	14
GO:0043406	GO Biological Processes	positive regulation of MAP kinase activity	-2.28	13	EDN3|EZH2|S100A12|SYK|THBS1|VEGFA|FZD5|ARHGEF5|TNFRSF11A|DKK1|SASH1|PDGFD|CD24	14
GO:0030855	GO Biological Processes	epithelial cell differentiation	-9.11	63	AR|BFSP1|BMP7|KLF5|CDK1|CNN3|CLDN3|CPS1|DAB2|DSP|S1PR1|EDNRB|ERBB4|EREG|EVPL|FAT1|HOXA5|HES1|ID2|IRF6|KCNQ1|KDR|MAP1B|NOTCH1|PAX6|PDE2A|PLS1|PPL|SALL1|SOX4|SOX11|STC1|TGFB1I1|TMOD1|VEGFA|PAX8|FZD1|TAGLN2|PLOD3|DLG5|TXNIP|PDPN|SPINT2|PLAAT3|CLIC4|F11R|TMEM38B|BDH2|RAB25|EPB41L5|SLC4A5|OVOL2|E2F8|GRHL2|ZNF703|IFT74|COL18A1|FRMD6|KDF1|E2F7|MARVELD2|SYNE4|CD24	15
GO:0003382	GO Biological Processes	epithelial cell morphogenesis	-7.51	12	AR|CLDN3|FAT1|STC1|PLOD3|SPINT2|CLIC4|RAB25|EPB41L5|GRHL2|COL18A1|FRMD6	15
GO:0002064	GO Biological Processes	epithelial cell development	-5.54	27	AR|BFSP1|KLF5|CLDN3|EDNRB|FAT1|HOXA5|KCNQ1|NOTCH1|PAX6|PDE2A|PLS1|STC1|TMOD1|PLOD3|SPINT2|CLIC4|F11R|RAB25|EPB41L5|SLC4A5|GRHL2|IFT74|COL18A1|FRMD6|KDF1|MARVELD2	15
GO:0045446	GO Biological Processes	endothelial cell differentiation	-3.98	13	CLDN3|S1PR1|EDNRB|KDR|NOTCH1|PDE2A|STC1|PLOD3|PDPN|CLIC4|F11R|COL18A1|MARVELD2	15
GO:0001885	GO Biological Processes	endothelial cell development	-3.27	9	CLDN3|EDNRB|PDE2A|STC1|PLOD3|CLIC4|F11R|COL18A1|MARVELD2	15
GO:0003158	GO Biological Processes	endothelium development	-3.24	13	CLDN3|S1PR1|EDNRB|KDR|NOTCH1|PDE2A|STC1|PLOD3|PDPN|CLIC4|F11R|COL18A1|MARVELD2	15
GO:0001886	GO Biological Processes	endothelial cell morphogenesis	-2.81	4	STC1|PLOD3|CLIC4|COL18A1	15
GO:0045596	GO Biological Processes	negative regulation of cell differentiation	-9	73	ARHGAP4|BDNF|BMP7|ZFP36L2|S1PR3|EDNRB|EFNA1|EREG|EZH2|FOXG1|FRZB|HMGB3|HOXA5|HES1|ID1|ID2|ID4|ISL1|ITGB3|NOTCH1|PAEP|PAX6|PBX1|PTHLH|PTN|RAG2|RAP1GAP|RGS4|SORT1|CCL11|SORL1|SOX11|TCTA|TGFB1I1|NKX2-1|VEGFA|VEGFC|ZBTB16|H4C11|H4C8|SEMA5A|NOG|TOB1|MAD2L2|FST|SEMA3C|DUSP10|DKK1|ABCA5|BAMBI|TMEM98|PDCD4|CRIM1|SEMA5B|TENT5C|SEMA3G|TRIB3|OVOL2|IRX3|BHLHE41|ZNF750|GRHL2|HOPX|TWIST2|TRIM6|EID2B|TMEM178A|C…	16
GO:0010721	GO Biological Processes	negative regulation of cell development	-5.91	26	ARHGAP4|BMP7|S1PR3|EDNRB|FRZB|HES1|ID1|ID4|NOTCH1|PAEP|PAX6|PTHLH|PTN|CCL11|SORL1|SOX11|VEGFA|SEMA5A|NOG|SEMA3C|DUSP10|TMEM98|SEMA5B|SEMA3G|PRTG|RFLNB	16
GO:0048762	GO Biological Processes	mesenchymal cell differentiation	-5.46	24	BMP7|EDN3|EDNRB|EFNA1|ERBB4|FOXC1|FOLR1|FRZB|HES1|ISL1|NOTCH1|SOX11|WNT2|SEMA5A|DLG5|NOG|SEMA3C|PDCD4|SEMA5B|SEMA3G|EPB41L5|OVOL2|FAM83D|RFLNB	16
GO:0051961	GO Biological Processes	negative regulation of nervous system development	-4.95	21	ARHGAP4|BMP7|HES1|ID1|ID4|NOTCH1|PAX6|PTN|CCL11|SORL1|SOX11|SEMA5A|NOG|SEMA3C|DUSP10|DKK1|TMEM98|SEMA5B|SEMA3G|ELAPOR2|PRTG	16
GO:0060485	GO Biological Processes	mesenchyme development	-4.89	28	ACTG2|BMP7|EDN3|EDNRB|EFNA1|ERBB4|FOXC1|FOXD1|FOLR1|FRZB|HOXA5|HES1|ISL1|NOTCH1|SOX11|WNT2|SEMA5A|DLG5|NOG|SEMA3C|PDCD4|SEMA5B|SEMA3G|EPB41L5|OVOL2|CRELD1|FAM83D|RFLNB	16
GO:0050768	GO Biological Processes	negative regulation of neurogenesis	-4.15	19	ARHGAP4|BMP7|HES1|ID1|ID4|NOTCH1|PAX6|PTN|CCL11|SORL1|SOX11|SEMA5A|NOG|SEMA3C|DUSP10|TMEM98|SEMA5B|SEMA3G|PRTG	16
GO:0014031	GO Biological Processes	mesenchymal cell development	-4.06	14	EDN3|EDNRB|ERBB4|FOXC1|FOLR1|HES1|ISL1|NOTCH1|SOX11|SEMA5A|SEMA3C|SEMA5B|SEMA3G|OVOL2	16
GO:0014032	GO Biological Processes	neural crest cell development	-3.75	13	EDN3|EDNRB|ERBB4|FOXC1|FOLR1|HES1|ISL1|SOX11|SEMA5A|SEMA3C|SEMA5B|SEMA3G|OVOL2	16
GO:0014033	GO Biological Processes	neural crest cell differentiation	-3.69	14	EDN3|EDNRB|ERBB4|FOXC1|FOLR1|FRZB|HES1|ISL1|SOX11|SEMA5A|SEMA3C|SEMA5B|SEMA3G|OVOL2	16
GO:0048863	GO Biological Processes	stem cell differentiation	-3.68	20	EDN3|EDNRB|ERBB4|FOXC1|FOLR1|FRZB|HES1|ISL1|LIF|EPCAM|MLLT3|NOTCH1|SOX11|FZD1|SEMA5A|SEMA3C|SEMA5B|SEMA3G|OVOL2|SHC4	16
GO:0048864	GO Biological Processes	stem cell development	-3.48	13	EDN3|EDNRB|ERBB4|FOXC1|FOLR1|HES1|ISL1|SOX11|SEMA5A|SEMA3C|SEMA5B|SEMA3G|OVOL2	16
GO:0001755	GO Biological Processes	neural crest cell migration	-3.33	10	EDN3|EDNRB|ERBB4|FOLR1|ISL1|SEMA5A|SEMA3C|SEMA5B|SEMA3G|OVOL2	16
GO:0050919	GO Biological Processes	negative chemotaxis	-2.74	8	APOA1|ITGB3|SLIT3|SEMA5A|SEMA3C|SEMA5B|SEMA3G|LGR6	16
GO:0010977	GO Biological Processes	negative regulation of neuron projection development	-2.09	14	ARHGAP4|DAB2|EFNA1|HES1|SEMA5A|CARM1|SEMA3C|DKK1|INPP5J|MYLIP|SEMA5B|SEMA3G|ITM2C|RTN4RL2	16
GO:0009725	GO Biological Processes	response to hormone	-8.93	77	ABCA3|ALPL|ANXA3|AQP4|AR|ASS1|ATP1A1|BMP7|ZFP36L2|CCNA2|CDC6|CDO1|CPS1|CRHBP|CYP27B1|DAB2|DHCR24|NQO1|EDNRB|EGR1|EGR2|EREG|ESRRG|FHL2|FOS|FOSB|GCNT1|GRB14|HES1|IGF1R|IL10|IRS1|ISL1|KCNQ1|LOX|LRP2|MAP1B|NR3C2|MMP14|NEFL|NOTCH1|TNFRSF11B|OXTR|PCSK1|PDK4|POR|PRKAA2|PRKCZ|PTGFR|SORT1|SLIT3|SORD|SRD5A1|SST|STC1|THBS1|NKX2-1|TSHR|BTG2|PAX8|FOSL1|BCAR3|LGR5|STC2|KAT2B|EPM2AIP1|NR1D2|RAMP1|RAMP3|TXNIP|GP…	17
GO:0048545	GO Biological Processes	response to steroid hormone	-6.52	35	ABCA3|ALPL|ANXA3|AQP4|AR|ASS1|ATP1A1|BMP7|ZFP36L2|CDO1|CPS1|DAB2|ESRRG|FOS|FOSB|IGF1R|IL10|ISL1|LOX|NR3C2|NEFL|NOTCH1|OXTR|PCSK1|POR|SLIT3|SRD5A1|SST|STC1|THBS1|FOSL1|TXNIP|GPR83|FAM107A|ADTRP	17
GO:0051384	GO Biological Processes	response to glucocorticoid	-5.81	22	ABCA3|ALPL|ANXA3|AQP4|ASS1|ZFP36L2|CDO1|CPS1|FOS|FOSB|IGF1R|IL10|ISL1|NEFL|PCSK1|POR|SLIT3|SRD5A1|STC1|FOSL1|GPR83|FAM107A	17
GO:0031960	GO Biological Processes	response to corticosteroid	-5.45	23	ABCA3|ALPL|ANXA3|AQP4|ASS1|ZFP36L2|CDO1|CPS1|FOS|FOSB|IGF1R|IL10|ISL1|NEFL|NOTCH1|PCSK1|POR|SLIT3|SRD5A1|STC1|FOSL1|GPR83|FAM107A	17
GO:0043434	GO Biological Processes	response to peptide hormone	-4.16	35	ASS1|BMP7|CCNA2|CDC6|CDO1|CPS1|CRHBP|EDNRB|EGR1|EGR2|EREG|GCNT1|GRB14|IGF1R|IL10|IRS1|KCNQ1|MAP1B|NEFL|OXTR|PCSK1|PDK4|POR|PRKCZ|SORT1|SRD5A1|TSHR|BTG2|BCAR3|STC2|KAT2B|EPM2AIP1|TRIB3|BRIP1|ZBED3	17
GO:1901652	GO Biological Processes	response to peptide	-4.12	41	ASS1|BMP7|CCNA2|CDC6|CDO1|CPS1|CRHBP|EDNRB|EGR1|EGR2|EREG|FPR2|GCNT1|GRB14|ID1|IGF1R|IL10|IRS1|KCNQ1|MAP1B|MMP3|NEFL|NOTCH1|OXTR|PCSK1|PDK4|POR|PRKCZ|SORT1|SRD5A1|TSHR|BTG2|BCAR3|STC2|KAT2B|EPM2AIP1|RAMP3|LDOC1|TRIB3|BRIP1|ZBED3	17
GO:0032870	GO Biological Processes	cellular response to hormone stimulus	-3.11	40	AR|ASS1|ATP1A1|BMP7|ZFP36L2|CCNA2|CDC6|CPS1|CRHBP|ESRRG|FOS|FOSB|GRB14|IGF1R|IRS1|ISL1|MAP1B|NR3C2|NOTCH1|PDK4|POR|PRKAA2|PRKCZ|PTGFR|SLIT3|SRD5A1|SST|STC1|TSHR|PAX8|BCAR3|LGR5|KAT2B|NR1D2|RAMP1|RAMP3|FAM107A|TRIB3|BRIP1|ADTRP	17
GO:0006575	GO Biological Processes	cellular modified amino acid metabolic process	-8.75	31	ACADL|ASS1|CKMT2|CLIC2|DIO2|FOXE1|FOLR1|GSTA4|GSTM1|GSTM2|GSTM4|GSTT1|POR|SHMT2|SLC1A1|SLC6A8|TG|BBOX1|GGH|PLOD3|CLIC3|CPQ|BHMT2|ABHD12|DUOX2|PCYOX1|CLIC5|DUOX1|CROT|GSTO2|IYD	18
GO:0006790	GO Biological Processes	sulfur compound metabolic process	-3.87	33	CDO1|CLIC2|CPS1|EDNRB|GSTA4|GSTM1|GSTM2|GSTM4|GSTT1|ST3GAL1|SLC1A1|ELOVL4|SULT1A2|SULT1C2|PAX8|CHST1|CLIC3|UST|SLC19A2|ACOT7|AHCYL2|BHMT2|GLCE|CHST11|CLIC5|ELOVL6|THTPA|ELOVL7|DGAT2|GAL3ST3|GSTO2|CHSY3|TSTD1	18
GO:0043603	GO Biological Processes	cellular amide metabolic process	-3.39	59	ADA|ARG2|ASS1|CEBPA|CLIC2|CLN5|CPE|CPM|CPS1|CTSZ|DIO2|EIF5A|FOLR1|GSTA4|GSTM1|GSTM2|GSTM4|GSTT1|MME|PCSK1|RENBP|SHMT2|ST6GAL1|ST3GAL1|SLC1A1|ELOVL4|PLPP3|CLIC3|CERT1|PEMT|CPQ|IGF2BP3|PLAAT3|ACOT7|CPEB3|TRHDE|CLIC5|SPTLC3|EIF5A2|BDH2|CARNS1|MRPS6|ELOVL6|CERS4|ELOVL7|CPEB4|DGAT2|DISP1|ORMDL3|RPL39L|GSTO2|MRPL52|NAGS|SGMS2|RPL22L1|NAPEPLD|ST6GALNAC3|SGMS1|EIF4E3	18
M14	Canonical Pathways	PID AURORA B PATHWAY	-8.58	14	BIRC5|CENPA|PEBP1|AURKA|AURKB|KIF23|SMC4|KIF20A|NDC80|KIF2C|NCAPH|RACGAP1|CDCA8|NCAPG	19
CORUM:2582	CORUM	Chromosomal passenger complex CPC (CDCA8, AURKB, BIRC5)	-3.91	3	BIRC5|AURKB|CDCA8	19
CORUM:1118	CORUM	Chromosomal passenger complex CPC (INCENP, CDCA8, BIRC5, AURKB)	-3.32	3	BIRC5|AURKB|CDCA8	19
CORUM:1119	CORUM	Chromosomal passenger complex CPC (INCENP, CDCA8, BIRC5, AURKB)	-3.32	3	BIRC5|AURKB|CDCA8	19
M242	Canonical Pathways	PID AURORA A PATHWAY	-3.16	7	BIRC5|CENPA|AURKA|AURKB|DLGAP5|TACC3|TPX2	19
GO:0045787	GO Biological Processes	positive regulation of cell cycle	-8.53	44	BTC|CCNB1|CDK1|CDC6|CHEK1|CKS2|EDN3|EIF4EBP1|EREG|EZH2|FEN1|FOXG1|HES1|IGF1R|IL10|MAD2L1|PBX1|RRM2|STIL|AURKA|FOSL1|AURKB|KIF23|ESPL1|DLGAP5|KIF14|NDC80|SPAG5|RAD51AP1|DBF4|UBE2C|RACGAP1|GPSM2|RRM2B|NUSAP1|DTL|E2F8|FAM83D|PSRC1|CDCA5|ZBED9|E2F7|STOX1|CCNYL2	20
GO:0090068	GO Biological Processes	positive regulation of cell cycle process	-7.06	34	BTC|CCNB1|CDK1|CDC6|EDN3|EREG|EZH2|FEN1|IGF1R|MAD2L1|PBX1|RRM2|STIL|AURKA|AURKB|KIF23|ESPL1|DLGAP5|KIF14|NDC80|SPAG5|RAD51AP1|DBF4|UBE2C|RACGAP1|GPSM2|RRM2B|NUSAP1|DTL|E2F8|FAM83D|CDCA5|E2F7|STOX1	20
GO:0010389	GO Biological Processes	regulation of G2/M transition of mitotic cell cycle	-4.04	15	CCNB1|CDK1|CDC6|CENPF|CHEK1|PBX1|PKIA|AURKA|AURKB|KIF14|DONSON|RRM2B|DTL|CHMP4C|STOX1	20
GO:1902749	GO Biological Processes	regulation of cell cycle G2/M phase transition	-3.51	15	CCNB1|CDK1|CDC6|CENPF|CHEK1|PBX1|PKIA|AURKA|AURKB|KIF14|DONSON|RRM2B|DTL|CHMP4C|STOX1	20
GO:1901989	GO Biological Processes	positive regulation of cell cycle phase transition	-2.91	15	CCNB1|CDK1|CDC6|EZH2|PBX1|RRM2|STIL|ESPL1|DLGAP5|UBE2C|RRM2B|DTL|FAM83D|CDCA5|STOX1	20
GO:1901992	GO Biological Processes	positive regulation of mitotic cell cycle phase transition	-2.85	13	CCNB1|CDK1|CDC6|PBX1|RRM2|STIL|ESPL1|DLGAP5|UBE2C|RRM2B|DTL|CDCA5|STOX1	20
GO:0045931	GO Biological Processes	positive regulation of mitotic cell cycle	-2.74	15	CCNB1|CDK1|CDC6|EIF4EBP1|HES1|PBX1|RRM2|STIL|ESPL1|DLGAP5|UBE2C|RRM2B|DTL|CDCA5|STOX1	20
GO:0010971	GO Biological Processes	positive regulation of G2/M transition of mitotic cell cycle	-2.65	6	CCNB1|CDK1|PBX1|RRM2B|DTL|STOX1	20
GO:1902751	GO Biological Processes	positive regulation of cell cycle G2/M phase transition	-2.42	6	CCNB1|CDK1|PBX1|RRM2B|DTL|STOX1	20
GO:0051960	GO Biological Processes	regulation of nervous system development	-8.52	53	ARHGAP4|BDNF|BMP7|CAMK2B|CRABP2|EGR2|EZH2|FOXG1|HES1|ID1|ID2|ID4|ITPKA|L1CAM|LIF|LRP2|MAP1B|MME|NEFL|NOTCH1|NTRK2|OXTR|PAX6|PTN|CCL11|SHOX2|SORL1|SOX11|TG|TPBG|VEGFA|VEGFC|WNT2|LRP8|FZD3|RND2|SEMA5A|DLG5|NOG|KIF14|SEMA3C|WASF3|DUSP10|DKK1|TMEM98|SEMA5B|LRRN3|SEMA3G|BHLHE41|ELAPOR2|ASPM|PRTG|LRRTM1	21
GO:0060284	GO Biological Processes	regulation of cell development	-7.4	55	APOA1|ARHGAP4|BDNF|BNC1|BMP7|CAMK2B|CRABP2|DAB2|S1PR3|EDNRB|EGR2|EZH2|FOXG1|FRZB|HES1|ID1|ID2|ID4|ITPKA|L1CAM|LIF|LRP2|MAP1B|MME|NEFL|NOTCH1|NTRK2|PAEP|PAX6|PTHLH|PTN|CCL11|SHOX2|SORL1|SOX11|AURKA|VEGFA|VEGFC|WNT2|LRP8|FZD3|RND2|SEMA5A|NOG|KIF14|SEMA3C|DUSP10|TMEM98|F11R|SEMA5B|SEMA3G|BHLHE41|ASPM|PRTG|RFLNB	21
GO:0050767	GO Biological Processes	regulation of neurogenesis	-6.88	43	ARHGAP4|BDNF|BMP7|CAMK2B|CRABP2|EGR2|EZH2|FOXG1|HES1|ID1|ID2|ID4|ITPKA|L1CAM|LIF|LRP2|MAP1B|MME|NEFL|NOTCH1|NTRK2|PAX6|PTN|CCL11|SHOX2|SORL1|SOX11|VEGFA|VEGFC|WNT2|LRP8|FZD3|RND2|SEMA5A|NOG|SEMA3C|DUSP10|TMEM98|SEMA5B|SEMA3G|BHLHE41|ASPM|PRTG	21
GO:0051962	GO Biological Processes	positive regulation of nervous system development	-5.72	33	BDNF|CAMK2B|CRABP2|EGR2|FOXG1|HES1|ID2|ITPKA|L1CAM|LIF|LRP2|MAP1B|MME|NEFL|NOTCH1|NTRK2|OXTR|PAX6|PTN|SHOX2|SOX11|TPBG|VEGFA|VEGFC|WNT2|LRP8|FZD3|RND2|SEMA5A|DLG5|LRRN3|ASPM|LRRTM1	21
GO:0031344	GO Biological Processes	regulation of cell projection organization	-5.33	59	RHOG|ARHGAP4|BDNF|BMP7|KLF5|CAMK2B|CDC20|CRABP2|DAB2|EFNA1|EZH2|HES1|HSPA5|ID1|IGF1R|ITPKA|L1CAM|MAP1B|NEFL|NTRK2|PLS1|PTN|RAP1GAP|SDC2|SHOX2|FSCN1|VEGFA|LRP8|RND2|FZD1|SEMA5A|LZTS3|UST|CARM1|SEMA3C|PDPN|NTNG1|DZIP1|DKK1|COBL|KIF13B|PLEK2|INPP5J|MYLIP|DCDC2|SEMA5B|ANLN|FNBP1L|SEMA3G|LRRC4C|RAB17|ITM2C|ZNF804A|PIFO|ZDHHC15|RTN4RL2|FAM110C|SRGAP2C|OCLN	21
GO:0010975	GO Biological Processes	regulation of neuron projection development	-5.2	44	ARHGAP4|BDNF|BMP7|CAMK2B|CDC20|CRABP2|DAB2|EFNA1|EZH2|HES1|HSPA5|ID1|IGF1R|ITPKA|L1CAM|MAP1B|NEFL|NTRK2|PTN|SDC2|SHOX2|VEGFA|LRP8|RND2|FZD1|SEMA5A|LZTS3|UST|CARM1|SEMA3C|NTNG1|DKK1|COBL|KIF13B|INPP5J|MYLIP|SEMA5B|SEMA3G|LRRC4C|RAB17|ITM2C|ZNF804A|ZDHHC15|RTN4RL2	21
GO:0050769	GO Biological Processes	positive regulation of neurogenesis	-5.18	28	BDNF|CAMK2B|CRABP2|EGR2|FOXG1|HES1|ID2|ITPKA|L1CAM|LIF|LRP2|MAP1B|MME|NEFL|NOTCH1|NTRK2|PAX6|PTN|SHOX2|SOX11|VEGFA|VEGFC|WNT2|LRP8|FZD3|RND2|SEMA5A|ASPM	21
GO:0120035	GO Biological Processes	regulation of plasma membrane bounded cell projection organization	-5.08	57	RHOG|ARHGAP4|BDNF|BMP7|KLF5|CAMK2B|CDC20|CRABP2|DAB2|EFNA1|EZH2|HES1|HSPA5|ID1|IGF1R|ITPKA|L1CAM|MAP1B|NEFL|NTRK2|PLS1|PTN|RAP1GAP|SDC2|SHOX2|FSCN1|VEGFA|LRP8|RND2|FZD1|SEMA5A|LZTS3|UST|CARM1|SEMA3C|PDPN|NTNG1|DZIP1|DKK1|COBL|KIF13B|PLEK2|INPP5J|MYLIP|DCDC2|SEMA5B|ANLN|FNBP1L|SEMA3G|LRRC4C|RAB17|ITM2C|ZNF804A|ZDHHC15|RTN4RL2|SRGAP2C|OCLN	21
GO:0010720	GO Biological Processes	positive regulation of cell development	-4.8	33	APOA1|BDNF|BNC1|CAMK2B|CRABP2|DAB2|EGR2|FOXG1|HES1|ID2|ITPKA|L1CAM|LIF|LRP2|MAP1B|MME|NEFL|NOTCH1|NTRK2|PAX6|PTN|SHOX2|SOX11|AURKA|VEGFA|VEGFC|WNT2|LRP8|FZD3|RND2|SEMA5A|F11R|ASPM	21
GO:0050770	GO Biological Processes	regulation of axonogenesis	-3.15	18	ARHGAP4|BDNF|CRABP2|EFNA1|L1CAM|MAP1B|NEFL|NTRK2|SHOX2|VEGFA|RND2|SEMA5A|UST|SEMA3C|KIF13B|SEMA5B|SEMA3G|LRRC4C	21
GO:0050772	GO Biological Processes	positive regulation of axonogenesis	-2.31	10	BDNF|CRABP2|L1CAM|MAP1B|NEFL|NTRK2|SHOX2|VEGFA|RND2|SEMA5A	21
GO:0031346	GO Biological Processes	positive regulation of cell projection organization	-2.15	28	BDNF|BMP7|CAMK2B|CRABP2|EZH2|HSPA5|IGF1R|ITPKA|L1CAM|MAP1B|NEFL|NTRK2|PTN|SHOX2|FSCN1|VEGFA|LRP8|RND2|FZD1|SEMA5A|DZIP1|COBL|PLEK2|ANLN|FNBP1L|ZNF804A|ZDHHC15|OCLN	21
GO:0010817	GO Biological Processes	regulation of hormone levels	-8.32	57	ABAT|ALDH1A1|ATP1A1|CPE|CRABP2|CRHBP|CTSZ|CYP27B1|DAB2|DIO2|EDN3|EDNRB|EGR1|FOXD1|FOXE1|GPR27|HSD17B2|IGF1R|IRS1|ISL1|KCNQ1|LIF|NMB|PCSK1|PFKFB2|POR|PTPRN2|RBP1|SCNN1B|SLC16A1|SOX4|SOX11|SRD5A1|TG|PAX8|HSD17B8|SLC7A5|PNPLA4|STC2|HSD17B6|DHRS2|CPQ|RAPGEF4|DKK3|CYP2S1|DUOX2|DUOX1|AKR1B10|CLTRN|BCO2|DGAT2|DISP1|DUOXA1|ILDR1|CYP27C1|IYD|DUOXA2	22
GO:0030111	GO Biological Processes	regulation of Wnt signaling pathway	-8.25	44	DAB2|EGR1|FOLR1|FRZB|HHEX|ISL1|JUP|MLLT3|NOTCH1|SALL1|SOX4|TLE2|TPBG|FZD1|LGR5|PLPP3|SEMA5A|NOG|MAD2L2|DKK1|BAMBI|DKK3|RBMS3|DCDC2|FERMT1|DEPDC1B|PBXIP1|LGR6|JADE1|BICC1|ZNF703|CXXC4|RNF146|SOX7|ZNRF3|ZBED3|TMEM88|SHISA3|APCDD1L|TMEM64|ASPM|SHISA2|CCNYL2|TMEM170B	23
GO:0060828	GO Biological Processes	regulation of canonical Wnt signaling pathway	-7.45	36	DAB2|EGR1|FOLR1|FRZB|HHEX|ISL1|JUP|MLLT3|NOTCH1|SOX4|TLE2|TPBG|FZD1|LGR5|SEMA5A|NOG|MAD2L2|DKK1|BAMBI|DKK3|RBMS3|FERMT1|LGR6|JADE1|BICC1|ZNF703|RNF146|SOX7|ZNRF3|ZBED3|TMEM88|SHISA3|TMEM64|ASPM|CCNYL2|TMEM170B	23
GO:0030178	GO Biological Processes	negative regulation of Wnt signaling pathway	-5.71	25	DAB2|EGR1|FRZB|ISL1|MLLT3|NOTCH1|TLE2|TPBG|FZD1|NOG|MAD2L2|DKK1|DKK3|RBMS3|FERMT1|JADE1|BICC1|CXXC4|ZNRF3|TMEM88|SHISA3|APCDD1L|TMEM64|SHISA2|TMEM170B	23
GO:0090090	GO Biological Processes	negative regulation of canonical Wnt signaling pathway	-5.65	22	DAB2|EGR1|FRZB|ISL1|MLLT3|NOTCH1|TLE2|TPBG|FZD1|NOG|MAD2L2|DKK1|DKK3|RBMS3|FERMT1|JADE1|BICC1|ZNRF3|TMEM88|SHISA3|TMEM64|TMEM170B	23
GO:0016055	GO Biological Processes	Wnt signaling pathway	-3.33	26	CPE|DAB2|EDNRB|CELSR2|FRZB|HHEX|PRKAA2|TGFB1I1|TLE2|WNT2|FZD5|FZD3|FZD1|PLPP3|GPC6|DKK1|DKK3|VANGL2|LGR6|CXXC4|RNF146|ZNRF3|ZBED3|TMEM88|TMEM170B|CD24	23
GO:0198738	GO Biological Processes	cell-cell signaling by wnt	-3.33	26	CPE|DAB2|EDNRB|CELSR2|FRZB|HHEX|PRKAA2|TGFB1I1|TLE2|WNT2|FZD5|FZD3|FZD1|PLPP3|GPC6|DKK1|DKK3|VANGL2|LGR6|CXXC4|RNF146|ZNRF3|ZBED3|TMEM88|TMEM170B|CD24	23
hsa04310	KEGG Pathway	Wnt signaling pathway	-2.37	17	CAMK2B|FRZB|PLCB4|PPP3R1|TLE2|WNT2|FZD5|FZD3|FOSL1|FZD1|LGR5|DKK1|BAMBI|VANGL2|LGR6|CXXC4|ZNRF3	23
GO:1905114	GO Biological Processes	cell surface receptor signaling pathway involved in cell-cell signaling	-2.26	27	ARRB2|CPE|DAB2|EDNRB|CELSR2|FRZB|HHEX|PRKAA2|TGFB1I1|TLE2|WNT2|FZD5|FZD3|FZD1|PLPP3|GPC6|DKK1|DKK3|VANGL2|LGR6|CXXC4|RNF146|ZNRF3|ZBED3|TMEM88|TMEM170B|CD24	23
GO:0048511	GO Biological Processes	rhythmic process	-8.21	38	ARRB2|ASS1|BMPR1B|CDK1|EGR1|EGR2|EREG|EZH2|GAS2|HLF|HSPA5|ID1|ID2|ID4|IGF1R|KCNQ1|NFIL3|NTRK2|OXTR|PRKAA2|PTN|PTX3|RORC|SLIT3|SRD5A1|NKX2-1|TOP2A|TNFRSF11A|KAT2B|NR1D2|NAMPT|DTL|ENOX1|ARNTL2|BHLHE41|NUDT12|CIART|SIK1	24
GO:0007622	GO Biological Processes	rhythmic behavior	-3.91	7	EGR1|EGR2|ID2|KCNQ1|SRD5A1|NR1D2|CIART	24
GO:0007623	GO Biological Processes	circadian rhythm	-3	16	ASS1|EGR1|ID1|ID2|ID4|NFIL3|NTRK2|RORC|SRD5A1|TNFRSF11A|NR1D2|NAMPT|ARNTL2|BHLHE41|NUDT12|CIART	24
GO:0032922	GO Biological Processes	circadian regulation of gene expression	-2.67	10	EGR1|ID1|ID2|ID4|RORC|NAMPT|ARNTL2|BHLHE41|NUDT12|CIART	24
GO:0048512	GO Biological Processes	circadian behavior	-2.4	5	EGR1|ID2|SRD5A1|NR1D2|CIART	24
WP3594	WikiPathways	Circadian rhythm genes	-2.1	19	ADA|EGR1|EZH2|ID2|ID4|NFIL3|SERPINE1|PRKAA2|RORC|NKX2-1|TOP2A|TNFRSF11A|ARNT2|NR1D2|NAMPT|ARNTL2|BHLHE41|CIART|SIK1	24
GO:0048589	GO Biological Processes	developmental growth	-7.92	46	AR|BDNF|BMPR1B|KLF5|CHEK1|S1PR1|EDN3|ERBB4|EREG|EZH2|FOXC1|GAS2|HOXA5|MAP1B|NDN|NOTCH1|PRKCZ|PTN|PTX3|SALL1|SCNN1B|CCL11|SH3GL2|STIL|SLIT3|STC1|AURKA|SORBS2|SEMA5A|GINS1|CPQ|TMED2|COBL|CLIC4|CHST11|SEMA5B|NCAPG2|TMEM38B|PAK6|NLGN4X|EPB41L5|LGR6|RAPH1|GRHL2|KDF1|ASPM	25
GO:0040007	GO Biological Processes	growth	-7.84	46	AR|BDNF|BMPR1B|KLF5|CHEK1|S1PR1|EDN3|ERBB4|EREG|EZH2|FOXC1|GAS2|HOXA5|MAP1B|NDN|NOTCH1|PRKCZ|PTN|PTX3|SALL1|SCNN1B|CCL11|SH3GL2|STIL|SLIT3|STC1|AURKA|SORBS2|SEMA5A|GINS1|CPQ|TMED2|COBL|CLIC4|CHST11|SEMA5B|NCAPG2|TMEM38B|PAK6|NLGN4X|EPB41L5|LGR6|RAPH1|GRHL2|KDF1|ASPM	25
GO:0060560	GO Biological Processes	developmental growth involved in morphogenesis	-4.65	18	BDNF|S1PR1|EDN3|MAP1B|NDN|NOTCH1|PRKCZ|SALL1|CCL11|SH3GL2|SLIT3|AURKA|SEMA5A|COBL|SEMA5B|PAK6|EPB41L5|RAPH1	25
GO:0016049	GO Biological Processes	cell growth	-4.15	15	BDNF|EDN3|MAP1B|NDN|PRKCZ|SH3GL2|SLIT3|AURKA|SORBS2|SEMA5A|COBL|SEMA5B|PAK6|EPB41L5|RAPH1	25
GO:0048588	GO Biological Processes	developmental cell growth	-3.69	14	BDNF|EDN3|MAP1B|NDN|PRKCZ|SH3GL2|SLIT3|AURKA|SORBS2|SEMA5A|COBL|SEMA5B|PAK6|RAPH1	25
GO:1990138	GO Biological Processes	neuron projection extension	-3.35	11	EDN3|MAP1B|NDN|PRKCZ|SH3GL2|SLIT3|AURKA|SEMA5A|SEMA5B|PAK6|RAPH1	25
GO:0048675	GO Biological Processes	axon extension	-2.54	7	EDN3|MAP1B|NDN|SLIT3|SEMA5A|SEMA5B|RAPH1	25
GO:0048608	GO Biological Processes	reproductive structure development	-7.91	50	ADA|AR|ARRB2|BAK1|BMP7|BMPR1B|CEBPA|CYP27B1|DHCR24|EREG|FOXC1|GAS2|HES1|HSD17B2|HSPA5|ID4|IL10|KDR|LIF|LRP2|MME|MMP14|NOTCH1|PTN|PTX3|SALL1|SLIT3|SRD5A1|STC1|VEGFA|WNT2|FZD5|FOSL1|STC2|ADAM19|NOG|ADGRG1|IRX5|FST|SPINT2|TMED2|DNAAF11|LDOC1|OVOL2|E2F8|GRHL2|KIF18A|BRIP1|E2F7|ASPM	26
GO:0061458	GO Biological Processes	reproductive system development	-7.81	50	ADA|AR|ARRB2|BAK1|BMP7|BMPR1B|CEBPA|CYP27B1|DHCR24|EREG|FOXC1|GAS2|HES1|HSD17B2|HSPA5|ID4|IL10|KDR|LIF|LRP2|MME|MMP14|NOTCH1|PTN|PTX3|SALL1|SLIT3|SRD5A1|STC1|VEGFA|WNT2|FZD5|FOSL1|STC2|ADAM19|NOG|ADGRG1|IRX5|FST|SPINT2|TMED2|DNAAF11|LDOC1|OVOL2|E2F8|GRHL2|KIF18A|BRIP1|E2F7|ASPM	26
GO:0001890	GO Biological Processes	placenta development	-6.01	23	ADA|BMP7|CEBPA|CYP27B1|HES1|HSD17B2|IL10|LIF|MME|PTN|STC1|WNT2|FZD5|FOSL1|STC2|ADAM19|SPINT2|TMED2|LDOC1|OVOL2|E2F8|GRHL2|E2F7	26
GO:0060670	GO Biological Processes	branching involved in labyrinthine layer morphogenesis	-3.55	5	IL10|FZD5|SPINT2|TMED2|GRHL2	26
GO:0001892	GO Biological Processes	embryonic placenta development	-3.48	13	BMP7|CEBPA|HES1|IL10|LIF|WNT2|FZD5|SPINT2|TMED2|OVOL2|E2F8|GRHL2|E2F7	26
GO:0060711	GO Biological Processes	labyrinthine layer development	-3.34	9	BMP7|HES1|IL10|WNT2|FZD5|SPINT2|TMED2|OVOL2|GRHL2	26
GO:0060713	GO Biological Processes	labyrinthine layer morphogenesis	-3.24	6	BMP7|IL10|FZD5|SPINT2|TMED2|GRHL2	26
GO:0060669	GO Biological Processes	embryonic placenta morphogenesis	-2.74	6	BMP7|IL10|FZD5|SPINT2|TMED2|GRHL2	26
GO:0060716	GO Biological Processes	labyrinthine layer blood vessel development	-2.59	5	HES1|WNT2|FZD5|TMED2|OVOL2	26
GO:0060674	GO Biological Processes	placenta blood vessel development	-2.42	6	HES1|WNT2|FZD5|FOSL1|TMED2|OVOL2	26
GO:0009636	GO Biological Processes	response to toxic substance	-7.88	34	ALDH1A1|ASS1|BAK1|CDK1|CDH1|CLIC2|CPS1|NQO1|EPHX2|FOS|GPX3|GPX7|GSTM1|GSTM2|GSTT1|MAP1B|MGST1|MT1F|NEFL|PON3|SLC15A2|SOD3|SRD5A1|DHRS2|INMT|DUOX2|DUOX1|MTARC2|AKR1B10|MTARC1|BRIP1|PRXL2A|GSTO2|OSCP1	27
hsa00480	KEGG Pathway	Glutathione metabolism	-5.36	13	GPX3|GPX7|GSTA4|GSTM1|GSTM2|GSTM4|GSTT1|MGST1|ODC1|RRM2|SRM|RRM2B|GSTO2	27
GO:0098754	GO Biological Processes	detoxification	-5.05	20	ALDH1A1|CLIC2|NQO1|GPX3|GPX7|GSTM1|GSTM2|GSTT1|MGST1|MT1F|SLC15A2|SOD3|DUOX2|DUOX1|MTARC2|AKR1B10|MTARC1|PRXL2A|GSTO2|OSCP1	27
GO:1990748	GO Biological Processes	cellular detoxification	-4.77	17	ALDH1A1|CLIC2|NQO1|GPX3|GPX7|GSTM1|GSTM2|GSTT1|MGST1|SOD3|DUOX2|DUOX1|MTARC2|AKR1B10|MTARC1|PRXL2A|GSTO2	27
GO:0097237	GO Biological Processes	cellular response to toxic substance	-4.34	17	ALDH1A1|CLIC2|NQO1|GPX3|GPX7|GSTM1|GSTM2|GSTT1|MGST1|SOD3|DUOX2|DUOX1|MTARC2|AKR1B10|MTARC1|PRXL2A|GSTO2	27
hsa05418	KEGG Pathway	Fluid shear stress and atherosclerosis	-4.19	19	ASS1|BMPR1B|NQO1|DUSP1|FOS|GSTA4|GSTM1|GSTM2|GSTM4|GSTT1|ITGB3|KDR|MGST1|PRKAA2|PRKCZ|SDC2|HSP90B1|VEGFA|GSTO2	27
hsa00983	KEGG Pathway	Drug metabolism - other enzymes	-3.8	13	GSTA4|GSTM1|GSTM2|GSTM4|GSTT1|MGST1|NME1|RRM2|TK1|CES2|NME7|RRM2B|GSTO2	27
hsa01524	KEGG Pathway	Platinum drug resistance	-3.02	11	BIRC5|BAK1|CDKN2A|GSTA4|GSTM1|GSTM2|GSTM4|GSTT1|MGST1|TOP2A|GSTO2	27
GO:0006749	GO Biological Processes	glutathione metabolic process	-2.92	10	CLIC2|GSTA4|GSTM1|GSTM2|GSTM4|GSTT1|SLC1A1|CLIC3|CLIC5|GSTO2	27
GO:0098869	GO Biological Processes	cellular oxidant detoxification	-2.77	12	CLIC2|NQO1|GPX3|GPX7|GSTM2|GSTT1|MGST1|SOD3|DUOX2|DUOX1|PRXL2A|GSTO2	27
R-HSA-156590	Reactome Gene Sets	Glutathione conjugation	-2.75	7	GSTA4|GSTM1|GSTM2|GSTM4|GSTT1|MGST1|GSTO2	27
hsa00982	KEGG Pathway	Drug metabolism - cytochrome P450	-2.03	9	FMO1|GSTA4|GSTM1|GSTM2|GSTM4|GSTT1|MAOA|MGST1|GSTO2	27
GO:0007420	GO Biological Processes	brain development	-7.87	74	ABAT|ANXA3|APLP1|ARRB2|BAK1|BMP7|CDH1|CENPF|CLN5|S1PR1|CELSR2|EGR2|EML1|ERBB4|EZH2|FOXG1|FOXC1|HES1|HSPA5|ID1|ID2|ID4|IGF1R|ISL1|KCNK3|LRP2|MEIS3P1|NEFL|NOTCH1|NTRK2|OXTR|PAX6|PBX1|PCSK1|PITX1|PLP1|RGS4|SALL1|SELENOP|STIL|SLC1A1|SRD5A1|SYT1|NKX2-1|WNT2|LRP8|BTG2|FZD3|FZD1|NME5|SEMA5A|SYNGR3|DLG5|NOG|ADGRG1|BAG3|ARNT2|KIF14|TACC3|SHANK2|DKK1|CADM1|NLGN4X|PCDH19|PTBP2|FAT4|GRHL2|ZNF430|CNTN4|ARL13B…	28
GO:0060322	GO Biological Processes	head development	-7.81	77	ABAT|ANXA3|APLP1|ARRB2|BAK1|BMP7|CDH1|CENPF|CLN5|S1PR1|CELSR2|EGR2|EML1|ERBB4|EZH2|FOXG1|FOXC1|HES1|HSPA5|ID1|ID2|ID4|IGF1R|ISL1|KCNK3|LRP2|MEIS3P1|MMP14|NEFL|NOTCH1|NTRK2|OXTR|PAX6|PBX1|PCSK1|PITX1|PLP1|RGS4|SALL1|SELENOP|STIL|SLC1A1|SRD5A1|SYT1|NKX2-1|WNT2|LRP8|BTG2|FZD3|FZD1|NME5|SEMA5A|SYNGR3|DLG5|NOG|ADGRG1|BAG3|ARNT2|KIF14|TACC3|SHANK2|DKK1|CADM1|NLGN4X|PCDH19|PTBP2|CSRNP1|FAT4|GRHL2|ZNF430…	28
GO:0030900	GO Biological Processes	forebrain development	-3.51	35	ANXA3|APLP1|CDH1|ERBB4|EZH2|FOXG1|HES1|ID2|ID4|IGF1R|ISL1|LRP2|NEFL|NOTCH1|NTRK2|OXTR|PAX6|PCSK1|PITX1|SALL1|STIL|SRD5A1|NKX2-1|LRP8|BTG2|SEMA5A|NOG|ADGRG1|KIF14|TACC3|DKK1|FAT4|ARL13B|ASPM|SRGAP2C	28
GO:0021537	GO Biological Processes	telencephalon development	-2.5	23	ANXA3|ERBB4|EZH2|FOXG1|HES1|ID2|ID4|IGF1R|NEFL|NTRK2|OXTR|PAX6|SALL1|SRD5A1|LRP8|BTG2|ADGRG1|KIF14|TACC3|FAT4|ARL13B|ASPM|SRGAP2C	28
GO:0021543	GO Biological Processes	pallium development	-2.32	17	ANXA3|EZH2|FOXG1|ID4|IGF1R|NEFL|NTRK2|PAX6|SRD5A1|LRP8|BTG2|ADGRG1|KIF14|TACC3|FAT4|ASPM|SRGAP2C	28
GO:0090287	GO Biological Processes	regulation of cellular response to growth factor stimulus	-7.7	41	DAB2|FBN2|FOXD1|FOLR1|HHEX|HES1|HSPA5|ITGA5|ITGB3|KDR|LOX|LRP2|LTBP1|NOTCH1|SORL1|SOX11|TGFB1I1|THBS1|NKX2-1|VEGFC|FZD1|NOG|TOB1|FST|DKK1|TSPAN12|BAMBI|DKK3|CHST11|CRIM1|FERMT1|PRDM16|HHIP|VEPH1|ZNF703|SLC2A10|FGFBP3|CCBE1|ELAPOR2|NPNT|SHISA2	29
GO:0090092	GO Biological Processes	regulation of transmembrane receptor protein serine/threonine kinase signaling pathway	-6.71	35	BMP7|DAB2|FBN2|FOXD1|FOLR1|HES1|HSPA5|KDR|LOX|LRP2|LTBP1|NOTCH1|SORL1|SOX11|TGFB1I1|THBS1|NKX2-1|TTK|FZD1|NOG|TOB1|FST|DKK1|BAMBI|DKK3|CHST11|CRIM1|FERMT1|PRDM16|VEPH1|ZNF703|SLC2A10|INHBE|ELAPOR2|NPNT	29
GO:0017015	GO Biological Processes	regulation of transforming growth factor beta receptor signaling pathway	-4.6	19	DAB2|FBN2|FOLR1|HSPA5|LOX|LTBP1|SOX11|TGFB1I1|THBS1|NKX2-1|BAMBI|DKK3|CHST11|FERMT1|PRDM16|VEPH1|ZNF703|SLC2A10|NPNT	29
GO:1903844	GO Biological Processes	regulation of cellular response to transforming growth factor beta stimulus	-4.46	19	DAB2|FBN2|FOLR1|HSPA5|LOX|LTBP1|SOX11|TGFB1I1|THBS1|NKX2-1|BAMBI|DKK3|CHST11|FERMT1|PRDM16|VEPH1|ZNF703|SLC2A10|NPNT	29
GO:0090101	GO Biological Processes	negative regulation of transmembrane receptor protein serine/threonine kinase signaling pathway	-4.37	19	FBN2|HSPA5|LRP2|LTBP1|NOTCH1|SORL1|TGFB1I1|NKX2-1|FZD1|NOG|TOB1|FST|DKK1|BAMBI|CHST11|CRIM1|PRDM16|VEPH1|SLC2A10	29
GO:0090100	GO Biological Processes	positive regulation of transmembrane receptor protein serine/threonine kinase signaling pathway	-3.02	15	BMP7|DAB2|FOXD1|HES1|KDR|NOTCH1|SOX11|TGFB1I1|THBS1|TTK|FERMT1|SLC2A10|INHBE|ELAPOR2|NPNT	29
GO:0030511	GO Biological Processes	positive regulation of transforming growth factor beta receptor signaling pathway	-2.27	6	DAB2|TGFB1I1|THBS1|FERMT1|SLC2A10|NPNT	29
GO:1903846	GO Biological Processes	positive regulation of cellular response to transforming growth factor beta stimulus	-2.27	6	DAB2|TGFB1I1|THBS1|FERMT1|SLC2A10|NPNT	29
GO:0030512	GO Biological Processes	negative regulation of transforming growth factor beta receptor signaling pathway	-2.16	10	FBN2|HSPA5|LTBP1|TGFB1I1|NKX2-1|BAMBI|CHST11|PRDM16|VEPH1|SLC2A10	29
GO:0048732	GO Biological Processes	gland development	-7.67	48	ADA|APOA1|AR|ASS1|BMP7|CDH1|CDO1|CEBPA|CPS1|ERBB4|EZH2|FOXC1|FOXE1|HOXA5|HES1|ID2|ID4|IL10|IRF6|ISL1|NME1|NOTCH1|OXTR|PAX6|PBX1|PCSK1|PITX1|PTPN3|SALL1|CCL11|SRD5A1|AURKA|TG|NKX2-1|VEGFA|WNT2|PAX8|TNFRSF11A|RGN|NOG|SEMA3C|COBL|CADM1|DKK3|LSR|E2F8|ZNF703|E2F7	30
GO:0031099	GO Biological Processes	regeneration	-4.31	20	ANXA3|BAK1|KLF5|CCNA2|CDK1|ERBB4|EZH2|FOLR1|IL10|ISL1|MAP1B|NEFL|NOTCH1|PTN|PTPN3|AURKA|RGN|CPQ|LGR6|RTN4RL2	30
GO:0001889	GO Biological Processes	liver development	-3.92	17	ADA|ASS1|CEBPA|CPS1|EZH2|HES1|IL10|NOTCH1|PTPN3|SRD5A1|AURKA|RGN|COBL|CADM1|LSR|E2F8|E2F7	30
GO:0061008	GO Biological Processes	hepaticobiliary system development	-3.79	17	ADA|ASS1|CEBPA|CPS1|EZH2|HES1|IL10|NOTCH1|PTPN3|SRD5A1|AURKA|RGN|COBL|CADM1|LSR|E2F8|E2F7	30
GO:0031100	GO Biological Processes	animal organ regeneration	-2.87	10	ANXA3|BAK1|CCNA2|CDK1|EZH2|IL10|NOTCH1|PTPN3|AURKA|RGN	30
M129	Canonical Pathways	PID PLK1 PATHWAY	-7.52	14	BUB1B|CCNB1|CDK1|CDC20|CENPE|AURKA|TUBG1|PRC1|KIF20A|NDC80|TPX2|ERCC6L|CENPU|BORA	31
GO:0072001	GO Biological Processes	renal system development	-7.42	39	ARG2|ASS1|BMP7|CENPF|COL4A3|COL4A4|EDNRB|EGR1|ERBB4|FOXC1|FOXD1|GCNT1|HELLS|HES1|LRP2|EPCAM|MME|NFIA|NOTCH1|ODC1|PBX1|SALL1|SOX4|SOX11|VEGFA|ZBTB16|PAX8|LGR5|RGN|DLG5|NOG|ADAMTS6|RRM2B|VANGL2|IRX3|BICC1|NPNT|FREM2|CD24	32
GO:0001655	GO Biological Processes	urogenital system development	-7.4	42	AR|ARG2|ASS1|BMP7|CENPF|COL4A3|COL4A4|EDNRB|EGR1|ERBB4|FOXC1|FOXD1|GCNT1|HELLS|HES1|ID4|LRP2|EPCAM|MME|NFIA|NOTCH1|ODC1|PBX1|SALL1|SOX4|SOX11|SRD5A1|VEGFA|ZBTB16|PAX8|LGR5|RGN|DLG5|NOG|ADAMTS6|RRM2B|VANGL2|IRX3|BICC1|NPNT|FREM2|CD24	32
GO:0001822	GO Biological Processes	kidney development	-6.83	37	ARG2|ASS1|BMP7|CENPF|COL4A3|COL4A4|EDNRB|EGR1|ERBB4|FOXC1|FOXD1|GCNT1|HELLS|HES1|LRP2|EPCAM|MME|NOTCH1|ODC1|PBX1|SALL1|SOX4|SOX11|VEGFA|ZBTB16|PAX8|RGN|DLG5|NOG|ADAMTS6|RRM2B|VANGL2|IRX3|BICC1|NPNT|FREM2|CD24	32
GO:0072006	GO Biological Processes	nephron development	-3.66	17	BMP7|COL4A3|COL4A4|EDNRB|EGR1|ERBB4|FOXC1|FOXD1|HES1|NOTCH1|PBX1|SALL1|PAX8|NOG|IRX3|NPNT|CD24	32
GO:0001823	GO Biological Processes	mesonephros development	-2.9	12	ARG2|BMP7|FOXC1|FOXD1|HES1|EPCAM|PBX1|SALL1|ZBTB16|PAX8|NOG|NPNT	32
GO:0072073	GO Biological Processes	kidney epithelium development	-2.74	15	ARG2|BMP7|EDNRB|FOXC1|FOXD1|HES1|EPCAM|NOTCH1|PBX1|SALL1|PAX8|NOG|IRX3|NPNT|CD24	32
GO:0001657	GO Biological Processes	ureteric bud development	-2.6	11	ARG2|BMP7|FOXC1|FOXD1|HES1|EPCAM|PBX1|SALL1|PAX8|NOG|NPNT	32
GO:0060993	GO Biological Processes	kidney morphogenesis	-2.56	11	ERBB4|FOXD1|GCNT1|HES1|PBX1|SALL1|SOX4|PAX8|NOG|IRX3|NPNT	32
GO:0072163	GO Biological Processes	mesonephric epithelium development	-2.56	11	ARG2|BMP7|FOXC1|FOXD1|HES1|EPCAM|PBX1|SALL1|PAX8|NOG|NPNT	32
GO:0072164	GO Biological Processes	mesonephric tubule development	-2.56	11	ARG2|BMP7|FOXC1|FOXD1|HES1|EPCAM|PBX1|SALL1|PAX8|NOG|NPNT	32
GO:0072009	GO Biological Processes	nephron epithelium development	-2.42	12	EDNRB|FOXC1|FOXD1|HES1|NOTCH1|PBX1|SALL1|PAX8|NOG|IRX3|NPNT|CD24	32
GO:0061333	GO Biological Processes	renal tubule morphogenesis	-2.23	9	FOXD1|HES1|PBX1|SALL1|PAX8|LGR5|NOG|IRX3|NPNT	32
GO:0072028	GO Biological Processes	nephron morphogenesis	-2.23	9	ERBB4|FOXD1|HES1|PBX1|SALL1|PAX8|NOG|IRX3|NPNT	32
GO:0061326	GO Biological Processes	renal tubule development	-2.19	10	FOXD1|HES1|NOTCH1|PBX1|SALL1|PAX8|LGR5|NOG|IRX3|NPNT	32
GO:0008283	GO Biological Processes	cell population proliferation	-7.33	54	APOA1|BAK1|BMP7|CDK1|CDH13|CHEK1|CKS2|CLU|CSPG4|CTPS1|EGR1|EML1|EREG|FOXC1|HELLS|ID2|ID4|IL10|IRF6|LRP2|MMP14|NOTCH1|NPR3|RAG2|SORL1|SOX4|SOX11|STC1|UCHL1|WNT2|FZD3|LGR5|SEMA5A|SH2D2A|AURKB|LIPG|MELK|GINS1|KIF14|CERT1|TACC3|FST|RACGAP1|NCAPG2|MCM10|FERMT1|HHIP|E2F8|GRHL2|FAM83D|ZNRF3|MEGF10|ATOH8|ASPM	33
GO:0030029	GO Biological Processes	actin filament-based process	-7.2	62	RND3|RHOG|ARHGAP6|ATP1A1|CNN3|CLDN3|CXADR|S1PR1|FAT1|GAS2|CXCL1|ITPKA|KCNQ1|MARCKS|MYH9|MYO5B|PLS1|SCN4B|FSCN1|TMOD1|TNNT1|TPM4|HSP90B1|UTRN|VASP|ARHGEF5|RND2|SORBS2|PDLIM1|MYOM2|MAD2L2|NEBL|PDPN|IQGAP2|WASF3|FAM107A|ABLIM3|LIMCH1|GPD1L|COBL|PLEK2|RACGAP1|F11R|ANLN|EPB41L4B|EPDR1|FNBP1L|PPP1R9A|MYO5C|EPB41L5|MYOZ1|ELMO3|FHOD3|AIF1L|ZBED3|CORO6|FHDC1|FRMD6|JMY|THSD7A|GAS2L3|RFLNB	34
GO:0030036	GO Biological Processes	actin cytoskeleton organization	-6.3	55	RND3|RHOG|ARHGAP6|CNN3|CLDN3|CXADR|S1PR1|FAT1|GAS2|CXCL1|ITPKA|MARCKS|MYH9|MYO5B|PLS1|FSCN1|TMOD1|TNNT1|TPM4|HSP90B1|UTRN|VASP|ARHGEF5|RND2|SORBS2|PDLIM1|MYOM2|MAD2L2|NEBL|IQGAP2|WASF3|FAM107A|ABLIM3|LIMCH1|COBL|PLEK2|RACGAP1|F11R|ANLN|EPB41L4B|PPP1R9A|MYO5C|EPB41L5|MYOZ1|ELMO3|FHOD3|AIF1L|ZBED3|CORO6|FHDC1|FRMD6|JMY|THSD7A|GAS2L3|RFLNB	34
GO:0097435	GO Biological Processes	supramolecular fiber organization	-6.06	53	RND3|RHOG|ARHGAP6|BFSP1|DSP|FAT1|FOXC1|GAS2|LOX|LOXL1|MARCKS|MYO5B|NEFL|PLS1|FSCN1|TMOD1|TNNT1|TPM4|HSP90B1|TUBG1|COL14A1|VASP|RND2|SORBS2|PLOD3|PDLIM1|MYOM2|MAD2L2|NEBL|IQGAP2|WASF3|KIF2C|FAM107A|TPX2|COBL|EFEMP2|HOOK1|PPP1R9A|MYO5C|CEP126|MYOZ1|ELMO3|FHOD3|KIF18A|AIF1L|ZBED3|CORO6|FHDC1|SLAIN1|JMY|KIF18B|GAS2L3|RFLNB	34
GO:0007015	GO Biological Processes	actin filament organization	-5.79	33	RND3|RHOG|ARHGAP6|FAT1|GAS2|MARCKS|MYO5B|PLS1|FSCN1|TMOD1|TPM4|HSP90B1|VASP|RND2|SORBS2|PDLIM1|MAD2L2|NEBL|IQGAP2|WASF3|FAM107A|COBL|PPP1R9A|MYO5C|ELMO3|FHOD3|AIF1L|ZBED3|CORO6|FHDC1|JMY|GAS2L3|RFLNB	34
GO:0031032	GO Biological Processes	actomyosin structure organization	-4.5	17	CNN3|MYH9|TMOD1|TNNT1|PDLIM1|MYOM2|NEBL|LIMCH1|RACGAP1|F11R|ANLN|EPB41L4B|EPB41L5|MYOZ1|FHOD3|FHDC1|FRMD6	34
GO:0003205	GO Biological Processes	cardiac chamber development	-7.17	27	BMP7|CPE|DSP|FHL2|FOXC1|HES1|IGF1R|ISL1|LRP2|NOTCH1|PDE2A|SALL1|SHOX2|SLIT3|SOX4|SOX11|TNNC1|WNT2|PAX8|FZD1|NOG|MATR3|SEMA3C|ADAMTS6|OVOL2|CRELD1|GRHL2	35
GO:0003007	GO Biological Processes	heart morphogenesis	-5.97	32	BMP7|CPE|DSP|S1PR1|EFNA1|FHL2|FOXC1|FOLR1|HES1|ISL1|LRP2|NOTCH1|NPY1R|SHOX2|STIL|SLIT3|SOX4|SOX11|TNNC1|VEGFA|WNT2|FZD1|NOG|CERT1|SEMA3C|TMED2|PDCD4|IFT57|VANGL2|OVOL2|GRHL2|ARL13B	35
GO:0003206	GO Biological Processes	cardiac chamber morphogenesis	-5.36	20	BMP7|CPE|DSP|FHL2|FOXC1|HES1|ISL1|LRP2|NOTCH1|SHOX2|SLIT3|SOX4|SOX11|TNNC1|WNT2|FZD1|NOG|SEMA3C|OVOL2|GRHL2	35
GO:0003231	GO Biological Processes	cardiac ventricle development	-4.8	19	CPE|DSP|FOXC1|HES1|ISL1|LRP2|NOTCH1|PDE2A|SALL1|SLIT3|SOX4|SOX11|TNNC1|PAX8|FZD1|NOG|MATR3|SEMA3C|GRHL2	35
GO:0003279	GO Biological Processes	cardiac septum development	-4.71	17	BMP7|HES1|ISL1|LRP2|NOTCH1|PDE2A|SALL1|SLIT3|SOX4|SOX11|PAX8|FZD1|NOG|MATR3|SEMA3C|ADAMTS6|CRELD1	35
GO:0003229	GO Biological Processes	ventricular cardiac muscle tissue development	-4.06	11	DSG2|DSP|FOXC1|ID2|ISL1|LRP2|NOTCH1|TNNC1|NOG|IRX3|HOPX	35
GO:0048644	GO Biological Processes	muscle organ morphogenesis	-3.8	13	DSP|S1PR1|FOXC1|ISL1|LIF|LRP2|NOTCH1|SHOX2|TNNC1|WNT2|FZD1|NOG|EFEMP2	35
GO:0003208	GO Biological Processes	cardiac ventricle morphogenesis	-3.66	12	CPE|DSP|FOXC1|ISL1|LRP2|NOTCH1|SOX4|SOX11|TNNC1|NOG|SEMA3C|GRHL2	35
GO:0003281	GO Biological Processes	ventricular septum development	-3.6	12	HES1|LRP2|NOTCH1|PDE2A|SALL1|SLIT3|SOX4|SOX11|PAX8|FZD1|NOG|MATR3	35
GO:0060415	GO Biological Processes	muscle tissue morphogenesis	-3.6	12	DSP|S1PR1|FOXC1|ISL1|LRP2|NOTCH1|SHOX2|TNNC1|WNT2|FZD1|NOG|EFEMP2	35
GO:0060411	GO Biological Processes	cardiac septum morphogenesis	-3.13	11	BMP7|HES1|ISL1|LRP2|NOTCH1|SLIT3|SOX4|SOX11|FZD1|NOG|SEMA3C	35
GO:0003151	GO Biological Processes	outflow tract morphogenesis	-2.87	11	FOLR1|HES1|ISL1|LRP2|NOTCH1|NPY1R|SOX11|VEGFA|FZD1|NOG|SEMA3C	35
GO:0003230	GO Biological Processes	cardiac atrium development	-2.68	7	IGF1R|ISL1|NOTCH1|SHOX2|SOX4|WNT2|NOG	35
GO:0003209	GO Biological Processes	cardiac atrium morphogenesis	-2.57	6	ISL1|NOTCH1|SHOX2|SOX4|WNT2|NOG	35
GO:0055008	GO Biological Processes	cardiac muscle tissue morphogenesis	-2.56	9	DSP|S1PR1|FOXC1|ISL1|LRP2|NOTCH1|TNNC1|WNT2|NOG	35
GO:0060412	GO Biological Processes	ventricular septum morphogenesis	-2.35	7	HES1|NOTCH1|SLIT3|SOX4|SOX11|FZD1|NOG	35
GO:0003223	GO Biological Processes	ventricular compact myocardium morphogenesis	-2.24	3	DSP|LRP2|NOG	35
GO:0048645	GO Biological Processes	animal organ formation	-2.08	6	AR|FOLR1|ISL1|LRP2|PAX8|NOG	35
GO:0055010	GO Biological Processes	ventricular cardiac muscle tissue morphogenesis	-2.08	7	DSP|FOXC1|ISL1|LRP2|NOTCH1|TNNC1|NOG	35
WP2361	WikiPathways	Gastric cancer network 1	-7.16	11	CENPF|MYBL2|NOTCH1|S100P|AURKA|TOP2A|CCNA1|UBE2C|TPX2|KIF15|E2F7	36
R-HSA-983189	Reactome Gene Sets	Kinesins	-6.86	15	CENPE|KIF11|TUBB2A|KIF23|KIF20A|TUBB3|KIF2C|KIF13B|KIF4A|RACGAP1|KIF15|KIF18A|TUBB6|KIF18B|TUBB2B	37
R-HSA-109582	Reactome Gene Sets	Hemostasis	-5.1	57	APOA1|RHOG|ARRB2|ATP1B1|CENPE|CLU|CXADR|DOCK3|GRB14|HSPA5|ISLR|ITGA1|ITGA5|ITGB3|KIF11|L1CAM|EPCAM|CD99|MMP1|SERPINE1|SERPINB2|PDE1A|PDE2A|PPBP|PRKCZ|SDC2|SELENOP|SLC16A1|SYK|THBS1|TSPAN7|TRPC6|TUBB2A|VEGFA|VEGFC|LRP8|SLC7A5|TAGLN2|KIF23|KIF20A|TUBB3|PROCR|PDPN|KIF2C|RAPGEF4|MGLL|KIF13B|KIF4A|ABHD12|RACGAP1|F11R|KIF15|KIF18A|TUBB6|ESAM|KIF18B|TUBB2B	37
R-HSA-6811434	Reactome Gene Sets	COPI-dependent Golgi-to-ER retrograde traffic	-4.51	16	CENPE|KIF11|TUBB2A|KIF23|KIF20A|TUBB3|TMED2|KIF2C|KIF13B|KIF4A|RACGAP1|KIF15|KIF18A|TUBB6|KIF18B|TUBB2B	37
R-HSA-2132295	Reactome Gene Sets	MHC class II antigen presentation	-4.4	18	CENPE|CTSO|KIF11|CTSA|SH3GL2|TUBB2A|KIF23|AP1M2|KIF20A|TUBB3|KIF2C|KIF4A|RACGAP1|KIF15|KIF18A|TUBB6|AP1S3|TUBB2B	37
GO:0007018	GO Biological Processes	microtubule-based movement	-3.92	35	AQP4|CENPE|CELSR2|KIF11|MAP1B|NEFL|PLTP|PRKCZ|SORD|UCHL1|NME5|KIF23|BAG3|DLGAP5|KIF14|KIF20A|KIF2C|DZIP1|KIF13B|DNAAF11|KIF4A|CABYR|SPA17|IFT57|SYBU|CFAP44|KIF15|IFT74|KIF18A|CFAP70|CFAP251|KIF18B|TTC30B|DNAAF4|BBS12	37
R-HSA-8856688	Reactome Gene Sets	Golgi-to-ER retrograde transport	-3	16	CENPE|KIF11|TUBB2A|KIF23|KIF20A|TUBB3|TMED2|KIF2C|KIF13B|KIF4A|RACGAP1|KIF15|KIF18A|TUBB6|KIF18B|TUBB2B	37
R-HSA-6811442	Reactome Gene Sets	Intra-Golgi and retrograde Golgi-to-ER traffic	-2.55	20	CENPE|KIF11|TUBB2A|KIF23|RAB36|KIF20A|TUBB3|TMED2|KIF2C|KIF13B|KIF4A|RACGAP1|RAB9B|KIF15|MAN1C1|SCOC|KIF18A|TUBB6|KIF18B|TUBB2B	37
GO:0060326	GO Biological Processes	cell chemotaxis	-6.8	30	RHOG|ARRB2|CXADR|S1PR1|EDN3|EDNRB|CXCL1|CXCL3|CXCL8|IL10|ITGA1|LOX|PPBP|PTN|S100A8|S100A12|CCL7|CCL11|CXCL6|CXCL5|SFTPD|SYK|TPBG|VEGFA|SCG2|ARHGEF5|TNFRSF11A|SEMA5A|ACKR4|CCL28	38
GO:0030595	GO Biological Processes	leukocyte chemotaxis	-5.5	22	CXADR|S1PR1|EDN3|EDNRB|CXCL1|CXCL3|CXCL8|IL10|ITGA1|PPBP|PTN|S100A8|S100A12|CCL7|CCL11|CXCL6|CXCL5|SFTPD|SYK|SCG2|ARHGEF5|TNFRSF11A	38
GO:0071621	GO Biological Processes	granulocyte chemotaxis	-4.8	15	CXADR|EDN3|CXCL1|CXCL3|CXCL8|ITGA1|PPBP|S100A8|S100A12|CCL7|CCL11|CXCL6|CXCL5|SYK|SCG2	38
GO:0097529	GO Biological Processes	myeloid leukocyte migration	-4.75	19	CXADR|EDN3|EDNRB|CXCL1|CXCL3|CXCL8|ITGA1|PPBP|S100A8|S100A12|CCL7|CCL11|CXCL6|CXCL5|SFTPD|SYK|SCG2|ARHGEF5|TNFRSF11A	38
GO:0030593	GO Biological Processes	neutrophil chemotaxis	-4.48	14	CXADR|EDN3|CXCL1|CXCL3|CXCL8|ITGA1|PPBP|S100A8|S100A12|CCL7|CCL11|CXCL6|CXCL5|SYK	38
hsa04657	KEGG Pathway	IL-17 signaling pathway	-4.2	15	FOS|FOSB|CXCL1|CXCL3|CXCL8|MMP1|MMP3|S100A8|CCL7|CCL11|CXCL6|CXCL5|HSP90B1|FOSL1|IL17D	38
GO:0097530	GO Biological Processes	granulocyte migration	-4.04	15	CXADR|EDN3|CXCL1|CXCL3|CXCL8|ITGA1|PPBP|S100A8|S100A12|CCL7|CCL11|CXCL6|CXCL5|SYK|SCG2	38
GO:0050900	GO Biological Processes	leukocyte migration	-3.98	26	CXADR|S1PR1|EDN3|EDNRB|GCNT1|CXCL1|CXCL3|CXCL8|IL10|ITGA1|CD99|MYH9|PPBP|PTN|S100A8|S100A12|CCL7|CCL11|CXCL6|CXCL5|SFTPD|SYK|SCG2|ARHGEF5|TNFRSF11A|F11R	38
GO:1990266	GO Biological Processes	neutrophil migration	-3.89	14	CXADR|EDN3|CXCL1|CXCL3|CXCL8|ITGA1|PPBP|S100A8|S100A12|CCL7|CCL11|CXCL6|CXCL5|SYK	38
GO:0034097	GO Biological Processes	response to cytokine	-3.37	62	AQP4|ASS1|ZFP36L2|KLF5|CEBPA|CRHBP|CYP27B1|DUSP1|EGR1|EIF5A|EREG|FOXC1|FOS|CXCL1|CXCL3|HELLS|HES1|HSPA5|IFI27|CXCL8|IL13RA2|IRF7|KRT18|LOX|MEFV|MME|MYBL2|NFIL3|NOTCH1|OXTR|PAX6|PCSK1|PDE2A|PPBP|CCL7|CCL11|CXCL6|CXCL5|SHMT2|SLC1A1|SPI1|SRM|SYK|THBS1|VEGFC|LRP8|FOSL1|OASL|TNFRSF11A|IL18RAP|MSC|GFPT2|IL24|STK39|MRPL15|DUOX2|ACKR4|DUOX1|BSPRY|TRIM6|NPNT|ILDR1	38
GO:1990868	GO Biological Processes	response to chemokine	-3.29	13	DUSP1|FOXC1|CXCL1|CXCL3|CXCL8|LOX|PPBP|CCL7|CCL11|CXCL6|CXCL5|STK39|ACKR4	38
GO:1990869	GO Biological Processes	cellular response to chemokine	-3.29	13	DUSP1|FOXC1|CXCL1|CXCL3|CXCL8|LOX|PPBP|CCL7|CCL11|CXCL6|CXCL5|STK39|ACKR4	38
R-HSA-380108	Reactome Gene Sets	Chemokine receptors bind chemokines	-3.2	10	CXCL1|CXCL3|CXCL8|PPBP|CCL7|CCL11|CXCL6|CXCL5|ACKR4|CCL28	38
WP5095	WikiPathways	Overview of proinflammatory and profibrotic mediators	-3.15	16	CXCL1|CXCL3|CXCL8|IL10|LIF|MMP1|MMP3|PPBP|CCL7|CCL11|CXCL6|CXCL5|VEGFA|IL24|IL17D|CCL28	38
GO:0071345	GO Biological Processes	cellular response to cytokine stimulus	-3.14	55	AQP4|ASS1|ZFP36L2|KLF5|CEBPA|CRHBP|DUSP1|EGR1|EIF5A|EREG|FOXC1|CXCL1|CXCL3|HELLS|HES1|HSPA5|IFI27|CXCL8|IL13RA2|IRF7|KRT18|LOX|MME|MYBL2|NFIL3|NOTCH1|PAX6|PDE2A|PPBP|CCL7|CCL11|CXCL6|CXCL5|SLC1A1|SPI1|SRM|SYK|THBS1|VEGFC|LRP8|OASL|TNFRSF11A|IL18RAP|MSC|GFPT2|IL24|STK39|MRPL15|DUOX2|ACKR4|DUOX1|BSPRY|TRIM6|NPNT|ILDR1	38
WP5115	WikiPathways	Network map of SARS-CoV-2 signaling pathway	-3.13	23	BIRC5|APOA1|CCNB1|CDK1|COL7A1|CTSZ|DUSP1|EGR1|EIF4EBP1|FOS|IFI6|CXCL1|CXCL3|IFI27|CXCL8|IL10|SERPINE1|RRM2|CCL11|CXCL6|CXCL5|IL18RAP|GTSE1	38
hsa04061	KEGG Pathway	Viral protein interaction with cytokine and cytokine receptor	-2.85	13	CXCL1|CXCL3|CXCL8|IL10|PPBP|CCL7|CCL11|CXCL6|CXCL5|IL18RAP|IL24|ACKR4|CCL28	38
GO:0070098	GO Biological Processes	chemokine-mediated signaling pathway	-2.6	11	FOXC1|CXCL1|CXCL3|CXCL8|PPBP|CCL7|CCL11|CXCL6|CXCL5|STK39|ACKR4	38
GO:0019221	GO Biological Processes	cytokine-mediated signaling pathway	-2.22	29	CEBPA|EGR1|EIF5A|EREG|FOXC1|CXCL1|CXCL3|IFI27|CXCL8|IL13RA2|IRF7|KRT18|NOTCH1|PPBP|CCL7|CCL11|CXCL6|CXCL5|SLC1A1|SPI1|SYK|LRP8|OASL|TNFRSF11A|IL18RAP|STK39|DUOX2|ACKR4|DUOX1	38
GO:0006954	GO Biological Processes	inflammatory response	-2.1	38	ASS1|BMPR1B|CDO1|CRHBP|S1PR3|FOS|FPR2|CXCL1|CXCL3|CXCL8|LY75|MEFV|NOTCH1|PLP1|PPBP|PRKCZ|PTGFR|PTN|PTX3|S100A8|S100A12|SCNN1B|CCL7|CCL11|CXCL6|CXCL5|SYK|TAC1|THBS1|SCG2|CHST1|IL18RAP|TRIL|MGLL|F11R|IL17D|PBXIP1|AFAP1L2	38
GO:0051302	GO Biological Processes	regulation of cell division	-6.74	28	BTC|CDC6|EREG|IGF1R|MLLT3|NAP1L2|PAX6|PPBP|PTN|AURKA|VEGFA|VEGFC|PRC1|AURKB|KIF23|KIF14|KIF20A|TXNIP|ORC6|RACGAP1|MBIP|E2F8|PDGFD|CHMP4C|KDF1|E2F7|KIF18B|ASPM	39
GO:0000022	GO Biological Processes	mitotic spindle elongation	-4.82	5	PRC1|AURKB|KIF23|KIF4A|RACGAP1	39
GO:0051256	GO Biological Processes	mitotic spindle midzone assembly	-4.82	5	PRC1|AURKB|KIF23|KIF4A|RACGAP1	39
GO:0090307	GO Biological Processes	mitotic spindle assembly	-4.82	11	CDC20|KIF11|MYBL2|NEK2|PRC1|AURKB|KIF23|PIBF1|TPX2|KIF4A|RACGAP1	39
GO:0051231	GO Biological Processes	spindle elongation	-4.48	5	PRC1|AURKB|KIF23|KIF4A|RACGAP1	39
GO:0051225	GO Biological Processes	spindle assembly	-4.26	15	CDC20|KIF11|MYBL2|NEK2|AURKA|PRC1|AURKB|KIF23|NDC80|PIBF1|TPX2|KIF4A|RACGAP1|SAC3D1|ASPM	39
GO:0051255	GO Biological Processes	spindle midzone assembly	-3.74	5	PRC1|AURKB|KIF23|KIF4A|RACGAP1	39
GO:0051988	GO Biological Processes	regulation of attachment of spindle microtubules to kinetochore	-3.55	5	CCNB1|NEK2|AURKB|SPAG5|RACGAP1	39
GO:0051781	GO Biological Processes	positive regulation of cell division	-3.33	13	BTC|CDC6|EREG|IGF1R|PPBP|PTN|VEGFA|VEGFC|AURKB|KIF23|KIF14|RACGAP1|PDGFD	39
GO:0032465	GO Biological Processes	regulation of cytokinesis	-2.73	12	CDC6|IGF1R|AURKA|PRC1|AURKB|KIF23|KIF14|KIF20A|RACGAP1|E2F8|CHMP4C|E2F7	39
GO:0034330	GO Biological Processes	cell junction organization	-6.64	51	ANK3|ARHGAP6|BDNF|CDH1|CLDN3|CLDN7|CXADR|DSG2|DSP|ERBB4|GABRB3|IGF1R|ITGA5|ITPKA|JUP|L1CAM|MAP1B|NEFL|NFIA|SLC1A1|FSCN1|FZD5|FZD1|SPARCL1|PPFIBP2|CNTNAP1|CLDN8|DLG5|GPC6|WASF3|NTNG1|SHANK2|DKK1|LSR|SYBU|PCDHB2|NLGN4X|LRRC4C|GRHL2|ZNF703|ESAM|DNER|RAB39B|MPP7|PLEKHA7|LRFN5|MARVELD2|HIPK1|ILDR1|LRRTM1|OCLN	40
GO:0050808	GO Biological Processes	synapse organization	-4.02	30	ANK3|BDNF|CDH1|ERBB4|GABRB3|IGF1R|ITPKA|L1CAM|MAP1B|NEFL|NFIA|SLC1A1|FZD5|FZD1|SPARCL1|PPFIBP2|CNTNAP1|GPC6|WASF3|NTNG1|SHANK2|DKK1|SYBU|PCDHB2|NLGN4X|LRRC4C|DNER|RAB39B|LRFN5|LRRTM1	40
GO:0007423	GO Biological Processes	sensory organ development	-6.38	56	BAK1|BFSP1|BMP7|BMPR1B|CCNA2|CEBPA|CRYAB|FAT1|FBN2|FOXG1|FOXC1|FRZB|HOXA1|HES1|KCNK3|KCNQ1|KDR|MEIS3P1|MFAP2|NHS|NOTCH1|NTRK2|PAX6|PBX1|PLS1|PTPRM|RCN1|PRPH2|SALL2|SLC1A1|SOX11|TMOD1|VEGFA|WNT2|PAX8|FZD5|FZD3|BCAR3|LGR5|NOG|MAB21L2|PLAAT3|TSPAN12|CLIC4|NECTIN3|CPAMD8|CYTL1|SLC4A5|LPCAT1|GRHL2|LRIG3|CRYBG3|CRYGN|HIPK1|STOX1|FREM2	41
GO:0048880	GO Biological Processes	sensory system development	-5.27	40	BAK1|BFSP1|BMP7|BMPR1B|CRYAB|FAT1|FBN2|FOXC1|ISL1|KDR|MEIS3P1|MFAP2|NHS|NTRK2|PAX6|PBX1|PTPRM|RCN1|PRPH2|SALL2|SLC1A1|SOX11|TMOD1|VEGFA|WNT2|FZD5|BCAR3|MAB21L2|PLAAT3|TSPAN12|CLIC4|NECTIN3|CPAMD8|SLC4A5|LPCAT1|GRHL2|CRYBG3|CRYGN|HIPK1|FREM2	41
GO:0001654	GO Biological Processes	eye development	-5.17	39	BAK1|BFSP1|BMP7|BMPR1B|CRYAB|FAT1|FBN2|FOXC1|KDR|MEIS3P1|MFAP2|NHS|NTRK2|PAX6|PBX1|PTPRM|RCN1|PRPH2|SALL2|SLC1A1|SOX11|TMOD1|VEGFA|WNT2|FZD5|BCAR3|MAB21L2|PLAAT3|TSPAN12|CLIC4|NECTIN3|CPAMD8|SLC4A5|LPCAT1|GRHL2|CRYBG3|CRYGN|HIPK1|FREM2	41
GO:0150063	GO Biological Processes	visual system development	-5.06	39	BAK1|BFSP1|BMP7|BMPR1B|CRYAB|FAT1|FBN2|FOXC1|KDR|MEIS3P1|MFAP2|NHS|NTRK2|PAX6|PBX1|PTPRM|RCN1|PRPH2|SALL2|SLC1A1|SOX11|TMOD1|VEGFA|WNT2|FZD5|BCAR3|MAB21L2|PLAAT3|TSPAN12|CLIC4|NECTIN3|CPAMD8|SLC4A5|LPCAT1|GRHL2|CRYBG3|CRYGN|HIPK1|FREM2	41
GO:0002088	GO Biological Processes	lens development in camera-type eye	-4.54	14	BFSP1|CRYAB|FAT1|NHS|PAX6|SOX11|TMOD1|WNT2|BCAR3|PLAAT3|NECTIN3|CRYBG3|CRYGN|HIPK1	41
GO:0043010	GO Biological Processes	camera-type eye development	-4.2	33	BAK1|BFSP1|BMP7|BMPR1B|CRYAB|FAT1|FBN2|FOXC1|KDR|NHS|NTRK2|PAX6|PTPRM|RCN1|PRPH2|SLC1A1|SOX11|TMOD1|VEGFA|WNT2|FZD5|BCAR3|MAB21L2|PLAAT3|TSPAN12|CLIC4|NECTIN3|SLC4A5|LPCAT1|GRHL2|CRYBG3|CRYGN|HIPK1	41
GO:0090596	GO Biological Processes	sensory organ morphogenesis	-3.53	27	BAK1|BMP7|FAT1|FBN2|FOXG1|FRZB|HOXA1|KCNQ1|KDR|MFAP2|NTRK2|PAX6|PLS1|PTPRM|SLC1A1|SOX11|VEGFA|WNT2|PAX8|FZD5|FZD3|BCAR3|NOG|TSPAN12|NECTIN3|LRIG3|HIPK1	41
GO:0048593	GO Biological Processes	camera-type eye morphogenesis	-3.42	16	BAK1|BMP7|FAT1|KDR|NTRK2|PAX6|PTPRM|SLC1A1|SOX11|VEGFA|WNT2|FZD5|BCAR3|TSPAN12|NECTIN3|HIPK1	41
GO:0048592	GO Biological Processes	eye morphogenesis	-3.29	18	BAK1|BMP7|FAT1|FBN2|KDR|MFAP2|NTRK2|PAX6|PTPRM|SLC1A1|SOX11|VEGFA|WNT2|FZD5|BCAR3|TSPAN12|NECTIN3|HIPK1	41
GO:0040017	GO Biological Processes	positive regulation of locomotion	-6.23	59	ANXA3|BMP7|CDH13|CLDN3|DAB2|S1PR1|EDN3|FPR2|HSPA5|IGF1R|CXCL8|ITGA5|ITGB3|KDR|CD99|MMP14|NOTCH1|SERPINE1|PLP1|PTN|SERPINB3|CCL7|CCL11|SPI1|THBS1|TPBG|VEGFA|VEGFC|SCG2|PLPP3|CPNE3|SEMA5A|ATP8A1|SEMA3C|PDPN|FAM107A|SASH1|CAPN7|STK39|DUOX2|DUOX1|SEMA5B|EPB41L4B|FERMT1|SUCNR1|SEMA3G|RAB25|CEMIP|S100A14|EPB41L5|LGR6|ZNF703|PDGFD|ATOH8|TWIST2|CCBE1|DUOXA2|FAM110C|SRGAP2C	42
GO:0051272	GO Biological Processes	positive regulation of cellular component movement	-5.64	57	ANXA3|BMP7|CDH13|CLDN3|DAB2|S1PR1|EDN3|FPR2|HSPA5|IGF1R|CXCL8|ITGA5|ITGB3|KDR|CD99|MMP14|NOTCH1|SERPINE1|PLP1|PTN|SERPINB3|CCL7|CCL11|SPI1|THBS1|VEGFA|VEGFC|PLPP3|CPNE3|SEMA5A|ATP8A1|SEMA3C|PDPN|FAM107A|SASH1|CAPN7|STK39|DUOX2|DUOX1|SEMA5B|EPB41L4B|FERMT1|SEMA3G|RAB25|CEMIP|S100A14|EPB41L5|LGR6|ZNF703|PDGFD|ATOH8|TWIST2|CCBE1|TUBB2B|DUOXA2|FAM110C|SRGAP2C	42
GO:2000147	GO Biological Processes	positive regulation of cell motility	-5.59	56	ANXA3|BMP7|CDH13|CLDN3|DAB2|S1PR1|EDN3|FPR2|HSPA5|IGF1R|CXCL8|ITGA5|ITGB3|KDR|CD99|MMP14|NOTCH1|SERPINE1|PLP1|PTN|SERPINB3|CCL7|CCL11|SPI1|THBS1|VEGFA|VEGFC|PLPP3|CPNE3|SEMA5A|ATP8A1|SEMA3C|PDPN|FAM107A|SASH1|CAPN7|STK39|DUOX2|DUOX1|SEMA5B|EPB41L4B|FERMT1|SEMA3G|RAB25|CEMIP|S100A14|EPB41L5|LGR6|ZNF703|PDGFD|ATOH8|TWIST2|CCBE1|DUOXA2|FAM110C|SRGAP2C	42
GO:0030335	GO Biological Processes	positive regulation of cell migration	-5.16	53	ANXA3|BMP7|CDH13|CLDN3|DAB2|S1PR1|EDN3|FPR2|HSPA5|IGF1R|CXCL8|ITGA5|ITGB3|KDR|CD99|MMP14|NOTCH1|SERPINE1|PLP1|PTN|SERPINB3|CCL7|CCL11|SPI1|THBS1|VEGFA|VEGFC|PLPP3|CPNE3|SEMA5A|ATP8A1|SEMA3C|PDPN|FAM107A|SASH1|CAPN7|STK39|SEMA5B|EPB41L4B|FERMT1|SEMA3G|RAB25|CEMIP|S100A14|EPB41L5|LGR6|ZNF703|PDGFD|ATOH8|TWIST2|CCBE1|FAM110C|SRGAP2C	42
GO:0050921	GO Biological Processes	positive regulation of chemotaxis	-4.66	20	CDH13|S1PR1|EDN3|FPR2|CXCL8|KDR|SERPINE1|PTN|CCL7|SPI1|THBS1|TPBG|VEGFA|VEGFC|SCG2|SEMA5A|STK39|SUCNR1|S100A14|PDGFD	42
GO:0050920	GO Biological Processes	regulation of chemotaxis	-4.63	27	CDH13|DUSP1|S1PR1|EDN3|FPR2|CXCL8|KDR|NOTCH1|SERPINE1|PTN|CCL7|ST6GAL1|SPI1|THBS1|TPBG|VEGFA|VEGFC|SCG2|SEMA5A|SEMA3C|STK39|SEMA5B|SUCNR1|SEMA3G|S100A14|PDGFD|TUBB2B	42
GO:0032103	GO Biological Processes	positive regulation of response to external stimulus	-3.07	38	ADORA2B|CDH13|CEBPA|S1PR1|EDN3|EREG|FPR2|IGF1R|CXCL8|IRF7|KDR|LGALS1|SERPINE1|PDE2A|PTN|S100A8|S100A12|CCL7|SPI1|SYK|THBS1|TPBG|VEGFA|VEGFC|SCG2|OASL|TNFRSF11A|SEMA5A|MATR3|SASH1|CADM1|PDCD4|STK39|SUCNR1|S100A14|PDGFD|TRIM6|NAPEPLD	42
GO:0002690	GO Biological Processes	positive regulation of leukocyte chemotaxis	-2.61	12	EDN3|FPR2|CXCL8|SERPINE1|PTN|CCL7|SPI1|THBS1|VEGFA|VEGFC|STK39|S100A14	42
GO:0002685	GO Biological Processes	regulation of leukocyte migration	-2.5	21	ADA|RHOG|DUSP1|EDN3|FPR2|CXCL8|CD99|MMP14|CD200|SERPINE1|PTN|CCL7|SPI1|THBS1|VEGFA|VEGFC|STK39|CCL28|S100A14|PDGFD|ADTRP	42
GO:0002687	GO Biological Processes	positive regulation of leukocyte migration	-2.33	15	EDN3|FPR2|CXCL8|CD99|MMP14|SERPINE1|PTN|CCL7|SPI1|THBS1|VEGFA|VEGFC|STK39|S100A14|PDGFD	42
GO:0002688	GO Biological Processes	regulation of leukocyte chemotaxis	-2.04	13	DUSP1|EDN3|FPR2|CXCL8|SERPINE1|PTN|CCL7|SPI1|THBS1|VEGFA|VEGFC|STK39|S100A14	42
R-HSA-606279	Reactome Gene Sets	Deposition of new CENPA-containing nucleosomes at the centromere	-6.23	16	CENPA|H2AC8|H2BC5|H2AC6|H2BC21|H4C11|H4C8|OIP5|CENPQ|HJURP|CENPK|CENPH|CENPM|CENPU|CENPL|CENPW	43
R-HSA-774815	Reactome Gene Sets	Nucleosome assembly	-6.23	16	CENPA|H2AC8|H2BC5|H2AC6|H2BC21|H4C11|H4C8|OIP5|CENPQ|HJURP|CENPK|CENPH|CENPM|CENPU|CENPL|CENPW	43
CORUM:7394	CORUM	CENP-H-I complex	-5.24	6	CENPQ|CENPK|CENPH|CENPM|CENPU|CENPL	43
CORUM:929	CORUM	CEN complex	-5.03	10	CENPA|HSPA5|KIF23|RACGAP1|CENPK|CENPH|CENPM|CENPU|SHCBP1|CENPL	43
CORUM:1179	CORUM	CENP-A NAC-CAD complex	-4.96	6	CENPQ|CENPK|CENPH|CENPM|CENPU|CENPL	43
R-HSA-73886	Reactome Gene Sets	Chromosome Maintenance	-4.61	20	CCNA2|CENPA|FEN1|H2AC8|H2BC5|RFC4|H2AC6|H2BC21|H4C11|H4C8|CCNA1|OIP5|CENPQ|HJURP|CENPK|CENPH|CENPM|CENPU|CENPL|CENPW	43
CORUM:927	CORUM	CENP-A NAC complex	-2.65	3	CENPH|CENPM|CENPU	43
CORUM:7388	CORUM	CENP-A nucleosomal complex	-2.38	4	CENPA|HJURP|CENPH|CENPL	43
GO:0044283	GO Biological Processes	small molecule biosynthetic process	-6.16	46	ABAT|ADA|ALDH1A1|APOA1|ASS1|ATF3|CDO1|CPS1|CRABP2|CYP27B1|DHCR24|GSTM1|GSTM2|GSTM4|ITPKA|PGAM2|PLP1|PLTP|PRKAA2|PYCR1|RBP1|SCD|SHMT2|SORD|ELOVL4|SYK|TM7SF2|HSD17B8|PLOD3|RGN|LIPG|SLC27A2|ACOT7|MGLL|BHMT2|PSAT1|CYP39A1|SPTLC3|PRTFDC1|CARNS1|ELOVL6|ACSS3|ELOVL7|SDSL|LIPI|NAGS	44
GO:0016053	GO Biological Processes	organic acid biosynthetic process	-5.97	33	ABAT|ALDH1A1|ASS1|CDO1|CPS1|CRABP2|GSTM1|GSTM2|GSTM4|PLP1|PRKAA2|PYCR1|RBP1|SCD|SHMT2|ELOVL4|SYK|HSD17B8|PLOD3|RGN|LIPG|SLC27A2|ACOT7|MGLL|BHMT2|PSAT1|CYP39A1|CARNS1|ELOVL6|ELOVL7|SDSL|LIPI|NAGS	44
GO:0046394	GO Biological Processes	carboxylic acid biosynthetic process	-5.59	32	ABAT|ALDH1A1|ASS1|CPS1|CRABP2|GSTM1|GSTM2|GSTM4|PLP1|PRKAA2|PYCR1|RBP1|SCD|SHMT2|ELOVL4|SYK|HSD17B8|PLOD3|RGN|LIPG|SLC27A2|ACOT7|MGLL|BHMT2|PSAT1|CYP39A1|CARNS1|ELOVL6|ELOVL7|SDSL|LIPI|NAGS	44
GO:0032787	GO Biological Processes	monocarboxylic acid metabolic process	-4.77	47	ABAT|ACADL|ALDH1A1|ALDH3A2|AUH|CRABP2|CYP4B1|CYP24A1|ECI1|FAAH|GSTM1|GSTM2|GSTM4|PFKFB2|PGAM2|PHYH|PLP1|PON3|POR|PRKAA2|RBP1|SCD|SLC6A8|ELOVL4|ALDH5A1|HSD17B8|ACOX2|CES2|LIPG|SLC27A2|ACOT7|MGLL|ABHD12|CYP2S1|CRYL1|CYP39A1|CROT|ECHDC2|BDH2|ELOVL6|ECHDC3|ELOVL7|BCO2|ADTRP|PTGR2|LIPI|CYP27C1	44
GO:0006631	GO Biological Processes	fatty acid metabolic process	-4.75	35	ACADL|ALDH3A2|AUH|CYP4B1|CYP24A1|ECI1|FAAH|GSTM1|GSTM2|GSTM4|PHYH|PLP1|POR|PRKAA2|SCD|ELOVL4|HSD17B8|ACOX2|CES2|LIPG|SLC27A2|ACOT7|MGLL|ABHD12|CYP2S1|CRYL1|CROT|ECHDC2|BDH2|ELOVL6|ECHDC3|ELOVL7|ADTRP|PTGR2|LIPI	44
GO:0072330	GO Biological Processes	monocarboxylic acid biosynthetic process	-2.93	18	CRABP2|GSTM1|GSTM2|GSTM4|PLP1|PRKAA2|RBP1|SCD|ELOVL4|HSD17B8|LIPG|SLC27A2|ACOT7|MGLL|CYP39A1|ELOVL6|ELOVL7|LIPI	44
R-HSA-8978868	Reactome Gene Sets	Fatty acid metabolism	-2.85	19	ACADL|ALDH3A2|CYP4B1|ECI1|EPHX2|FAAH|PHYH|PON3|PRKAA2|SCD|ELOVL4|HSD17B8|ACOX2|SLC27A2|ACOT7|CROT|ELOVL6|ELOVL7|PTGR2	44
GO:0006633	GO Biological Processes	fatty acid biosynthetic process	-2.64	14	GSTM1|GSTM2|GSTM4|PLP1|PRKAA2|SCD|ELOVL4|HSD17B8|LIPG|ACOT7|MGLL|ELOVL6|ELOVL7|LIPI	44
GO:0042759	GO Biological Processes	long-chain fatty acid biosynthetic process	-2.57	6	GSTM1|GSTM2|GSTM4|PLP1|ACOT7|ELOVL6	44
GO:0001676	GO Biological Processes	long-chain fatty acid metabolic process	-2.44	13	ACADL|FAAH|GSTM1|GSTM2|GSTM4|PLP1|SLC27A2|ACOT7|MGLL|ABHD12|CYP2S1|ELOVL6|ADTRP	44
GO:0033559	GO Biological Processes	unsaturated fatty acid metabolic process	-2.28	12	FAAH|GSTM1|GSTM2|SCD|ELOVL4|CES2|MGLL|ABHD12|CYP2S1|ELOVL6|ELOVL7|PTGR2	44
hsa04918	KEGG Pathway	Thyroid hormone synthesis	-6.14	16	ATP1A1|ATP1B1|GPX3|GPX7|HSPA5|LRP2|SLC26A4|PLCB4|TG|HSP90B1|TSHR|PAX8|DUOX2|DUOX1|IYD|DUOXA2	45
GO:0042403	GO Biological Processes	thyroid hormone metabolic process	-4.32	7	DIO2|FOXE1|TG|CPQ|DUOX2|DUOX1|IYD	45
GO:0006590	GO Biological Processes	thyroid hormone generation	-4.28	6	DIO2|FOXE1|TG|CPQ|DUOX2|DUOX1	45
WP4746	WikiPathways	Thyroid hormones production and peripheral downstream signaling effects	-3.06	13	DIO2|ITGB3|NOTCH1|SLC26A4|PFKFB2|TG|TSHR|PAX8|MGLL|DUOX2|PRDM16|IYD|DUOXA2	45
R-HSA-209968	Reactome Gene Sets	Thyroxine biosynthesis	-2.99	4	DIO2|DUOX2|DUOX1|IYD	45
GO:0042446	GO Biological Processes	hormone biosynthetic process	-2.94	8	DIO2|HSD17B2|SRD5A1|TG|HSD17B8|HSD17B6|DUOX2|DUOX1	45
GO:0018958	GO Biological Processes	phenol-containing compound metabolic process	-2.81	12	DIO2|FOXE1|MAOA|SLC1A1|SRD5A1|SULT1A2|TG|CPQ|DUOX2|DUOX1|RNF180|IYD	45
GO:0032350	GO Biological Processes	regulation of hormone metabolic process	-6.06	11	ATP1A1|CYP27B1|DAB2|EGR1|IGF1R|POR|PAX8|STC2|DKK3|DUOXA1|DUOXA2	46
GO:0046885	GO Biological Processes	regulation of hormone biosynthetic process	-5.19	8	ATP1A1|CYP27B1|DAB2|EGR1|IGF1R|POR|STC2|DKK3	46
GO:0090030	GO Biological Processes	regulation of steroid hormone biosynthetic process	-3.55	5	ATP1A1|DAB2|IGF1R|POR|DKK3	46
GO:0032352	GO Biological Processes	positive regulation of hormone metabolic process	-3.37	5	DAB2|EGR1|IGF1R|POR|PAX8	46
GO:0046886	GO Biological Processes	positive regulation of hormone biosynthetic process	-3.2	4	DAB2|EGR1|IGF1R|POR	46
GO:0090031	GO Biological Processes	positive regulation of steroid hormone biosynthetic process	-2.94	3	DAB2|IGF1R|POR	46
GO:0044849	GO Biological Processes	estrous cycle	-2.38	4	EGR1|IGF1R|OXTR|PTN	46
WP3527	WikiPathways	Pre-implantation embryo	-5.95	14	ATP1A1|ZFP36L2|CDH1|EGR1|FOXD1|FOSB|HMGA1|NR3C2|PBX1|SOX11|TEAD4|NKX2-1|IRX5|BATF3	47
GO:0030155	GO Biological Processes	regulation of cell adhesion	-5.87	69	ABAT|ADA|ANK3|APOA1|ARG2|ARHGAP6|ASS1|BMP7|CDH1|CDH13|CDKN2A|DAB2|DUSP1|S1PR1|EFNA1|CELSR2|HES1|IBSP|CXCL8|IL10|ITGA5|JUP|KDR|LGALS1|LIF|EPCAM|CD46|MMP14|NOTCH1|SERPINE1|PCDH8|PRKCZ|RAG2|SFTPD|ST6GAL1|SOX4|SPI1|SYK|THBS1|UTRN|VEGFA|ZBTB16|PLPP3|ADAM19|TNFSF9|SEMA5A|DLG5|ADGRG1|NUAK1|KIF14|MAD2L2|PDPN|SPINT2|FAM107A|DUSP10|LIMCH1|EGFL6|EFEMP2|F11R|EPB41L4B|FERMT1|CCL28|EPB41L5|ZNF703|IFT74|MEGF10|…	48
GO:0010810	GO Biological Processes	regulation of cell-substrate adhesion	-4.04	25	APOA1|ARHGAP6|CDH13|CDKN2A|DAB2|ITGA5|JUP|KDR|MMP14|NOTCH1|SERPINE1|PRKCZ|ST6GAL1|THBS1|UTRN|VEGFA|PDPN|FAM107A|LIMCH1|EGFL6|EFEMP2|FERMT1|CCL28|EPB41L5|NPNT	48
GO:0001952	GO Biological Processes	regulation of cell-matrix adhesion	-3.87	17	ARHGAP6|CDH13|CDKN2A|JUP|KDR|MMP14|SERPINE1|PRKCZ|THBS1|UTRN|VEGFA|FAM107A|LIMCH1|EFEMP2|FERMT1|CCL28|EPB41L5	48
GO:0001954	GO Biological Processes	positive regulation of cell-matrix adhesion	-3.46	10	CDH13|JUP|KDR|PRKCZ|UTRN|VEGFA|EFEMP2|FERMT1|CCL28|EPB41L5	48
GO:0022407	GO Biological Processes	regulation of cell-cell adhesion	-3.09	39	ABAT|ADA|ANK3|APOA1|ARG2|ASS1|BMP7|CDH1|CELSR2|HES1|IL10|LGALS1|EPCAM|CD46|NOTCH1|PCDH8|PRKCZ|RAG2|SFTPD|SOX4|SPI1|SYK|VEGFA|ZBTB16|PLPP3|ADAM19|TNFSF9|DLG5|MAD2L2|PDPN|SPINT2|DUSP10|F11R|CCL28|EPB41L5|ZNF703|MEGF10|ADTRP|CD24	48
GO:0045785	GO Biological Processes	positive regulation of cell adhesion	-3	38	ADA|ANK3|APOA1|BMP7|CDH13|DAB2|HES1|IBSP|IL10|ITGA5|JUP|KDR|LGALS1|LIF|CD46|PRKCZ|SOX4|SYK|UTRN|VEGFA|ZBTB16|PLPP3|ADAM19|TNFSF9|ADGRG1|PDPN|DUSP10|EGFL6|EFEMP2|F11R|EPB41L4B|FERMT1|CCL28|EPB41L5|IFT74|MEGF10|NPNT|CD24	48
GO:0010811	GO Biological Processes	positive regulation of cell-substrate adhesion	-2.95	15	APOA1|CDH13|DAB2|ITGA5|JUP|KDR|PRKCZ|UTRN|VEGFA|EGFL6|EFEMP2|FERMT1|CCL28|EPB41L5|NPNT	48
GO:0007162	GO Biological Processes	negative regulation of cell adhesion	-2.82	28	ABAT|APOA1|ARG2|ARHGAP6|ASS1|CDH1|CDH13|CDKN2A|DUSP1|IL10|EPCAM|MMP14|NOTCH1|SERPINE1|RAG2|SFTPD|SPI1|THBS1|VEGFA|SEMA5A|DLG5|MAD2L2|SPINT2|FAM107A|CCL28|EPB41L5|ZNF703|ADTRP	48
GO:0022408	GO Biological Processes	negative regulation of cell-cell adhesion	-2.28	19	ABAT|APOA1|ARG2|ASS1|CDH1|IL10|EPCAM|NOTCH1|RAG2|SFTPD|SPI1|VEGFA|DLG5|MAD2L2|SPINT2|CCL28|EPB41L5|ZNF703|ADTRP	48
WP5087	WikiPathways	Malignant pleural mesothelioma	-5.86	47	ACTG2|ATF3|BAK1|BDNF|BTC|CDH1|CDH13|CDKN2A|COL4A3|COL4A4|EFNA1|EIF4EBP1|EZH2|FOXM1|CXCL1|IGF1R|IL10|ITGA1|ITGB3|KDR|MAD2L1|MMP3|MMP14|MST1|NTRK2|PLCB4|PRKAA2|CXCL5|TEAD4|TNNT1|VEGFA|VEGFC|WNT2|FZD5|FZD3|FOSL1|SLC7A5|FZD1|KIF23|NDRG1|DKK1|UHRF1|PAK6|PDGFD|CXXC4|RASSF3|LIN28B	49
WP4541	WikiPathways	Hippo-Merlin signaling dysregulation	-2.47	14	CDH1|CDH13|FOXM1|IGF1R|ITGA1|ITGA5|ITGB3|KDR|MST1|NTRK2|PLCB4|TEAD4|PAK6|LIN28B	49
WP4534	WikiPathways	Mechanoregulation and pathology of YAP/TAZ via Hippo and non-Hippo mechanisms	-2.03	7	ACTG2|CDH1|ITGB3|MST1|TEAD4|PAK6|SGMS1	49
GO:0071363	GO Biological Processes	cellular response to growth factor stimulus	-5.77	48	ARRB2|BDNF|BMP7|BMPR1B|ZFP36L2|CCNA2|CPS1|DAB2|EGR1|ERBB4|FOXC1|FOS|GALNT3|HES1|HSPA5|IBSP|ID1|IGF1R|CXCL8|IL10|KDR|LRP2|MAP1B|NDN|NOTCH1|NTRK2|PDE2A|RAP1GAP|SORT1|SH3GL2|SPI1|SRD5A1|TAC1|THBS1|VEGFA|VEGFC|WNT2|LRP8|CPNE3|NOG|FST|SPINT2|BAMBI|PDCD4|EPB41L5|OVOL2|SHCBP1|PDGFD	50
GO:0070848	GO Biological Processes	response to growth factor	-5.74	50	ANXA3|ARRB2|BDNF|BMP7|BMPR1B|ZFP36L2|CCNA2|CPS1|DAB2|EGR1|ERBB4|FOXC1|FOS|GALNT3|HES1|HSPA5|IBSP|ID1|IGF1R|CXCL8|IL10|KDR|LRP2|MAP1B|NDN|NOTCH1|NTRK2|PDE2A|RAP1GAP|SORT1|SH3GL2|SPI1|SRD5A1|TAC1|THBS1|VEGFA|VEGFC|WNT2|LRP8|CPNE3|NOG|IER2|FST|SPINT2|BAMBI|PDCD4|EPB41L5|OVOL2|SHCBP1|PDGFD	50
GO:0007167	GO Biological Processes	enzyme linked receptor protein signaling pathway	-4.32	53	ARRB2|BDNF|BMP7|BMPR1B|BTC|COL4A3|CSPG4|EFNA1|EGR1|EPHB6|ERBB4|EREG|FOXC1|FOS|GALNT3|GFRA2|GRB14|ID1|IGF1R|IRS1|KDR|LIF|LOX|LTBP1|NDN|NTRK2|PDGFRL|PDK4|PTN|SORT1|SPI1|SYK|TGFB1I1|VEGFA|VEGFC|BCAR3|CPNE3|NOG|CNKSR1|FST|TXNIP|POLR1G|BAMBI|PDCD4|CRIM1|CSRNP1|SHCBP1|PDGFD|INHBE|ATOH8|BTBD11|SHC4|SAMD12	50
GO:0007169	GO Biological Processes	transmembrane receptor protein tyrosine kinase signaling pathway	-3.24	36	BDNF|BTC|COL4A3|CSPG4|EFNA1|EPHB6|ERBB4|EREG|FOXC1|GALNT3|GFRA2|GRB14|IGF1R|IRS1|KDR|LOX|NDN|NTRK2|PDGFRL|PDK4|SORT1|SYK|VEGFA|VEGFC|BCAR3|CPNE3|NOG|CNKSR1|TXNIP|POLR1G|CRIM1|CSRNP1|SHCBP1|PDGFD|SHC4|SAMD12	50
R-HSA-9006934	Reactome Gene Sets	Signaling by Receptor Tyrosine Kinases	-2.31	40	BDNF|BTC|CHEK1|COL4A3|COL4A4|DOCK3|EGR1|EGR2|ERBB4|EREG|FOS|FOSB|GABRB3|GALNT3|ID1|ID2|ID4|IGF1R|IRS1|ITGB3|JUP|KDR|MST1|NTRK2|PRKCZ|PTN|PTPN3|SH3GL2|THBS1|VEGFA|VEGFC|FOSL1|SH2D2A|SPINT2|WASF3|ESRP1|TRIB3|PDGFD|FGFBP3|COL24A1	50
GO:0003013	GO Biological Processes	circulatory system process	-5.76	50	ABAT|ADORA2B|AR|ATP1A1|ATP1B1|COL4A3|CPS1|CTSZ|EDN3|EDNRB|FAAH|FABP5|FOXC1|ID2|ITGA1|KCNQ1|LRP2|MYL4|NPR3|NPY1R|OXTR|P2RY2|PDE2A|RENBP|SCN4B|SCNN1B|SH3GL2|SLC1A1|SLC1A5|SLC5A3|SLC6A13|SLC15A2|SLC16A1|SOD3|TNNC1|VEGFA|VEGFC|SLC7A5|PLOD3|SLC16A7|RAMP3|ATP8A1|GPD1L|STK39|TRHDE|SUCNR1|SLC4A5|SLC2A10|FGFBP3|OCLN	51
GO:0003018	GO Biological Processes	vascular process in circulatory system	-4.64	30	ADORA2B|CPS1|EDN3|EDNRB|FAAH|FABP5|FOXC1|ITGA1|LRP2|NPR3|OXTR|P2RY2|PDE2A|SCNN1B|SH3GL2|SLC1A1|SLC1A5|SLC5A3|SLC6A13|SLC15A2|SLC16A1|SOD3|VEGFA|SLC7A5|PLOD3|SLC16A7|ATP8A1|SLC2A10|FGFBP3|OCLN	51
GO:0008015	GO Biological Processes	blood circulation	-3.91	38	ABAT|ADORA2B|AR|ATP1A1|ATP1B1|COL4A3|CPS1|CTSZ|EDN3|EDNRB|FAAH|FOXC1|ID2|ITGA1|KCNQ1|MYL4|NPR3|NPY1R|OXTR|P2RY2|PDE2A|RENBP|SCN4B|SCNN1B|SH3GL2|SLC1A1|SOD3|TNNC1|VEGFA|VEGFC|PLOD3|GPD1L|STK39|TRHDE|SUCNR1|SLC4A5|FGFBP3|OCLN	51
GO:0090066	GO Biological Processes	regulation of anatomical structure size	-2.82	40	ADD3|ADORA2B|AQP4|ARHGAP4|BDNF|CPS1|CRABP2|EDN3|EDNRB|FAAH|FOXC1|ITGA1|L1CAM|MAP1B|NEFL|NPR3|OXTR|P2RY2|PLS1|RAB3B|SCNN1B|CCL11|SOD3|TMOD1|VASP|VEGFA|RND2|PEX11A|PLOD3|SEMA5A|SEMA3C|PRR16|SEMA5B|SEMA3G|WNK3|LRRC8E|FHOD3|CYRIA|SLC12A8|ESAM	51
GO:0007163	GO Biological Processes	establishment or maintenance of cell polarity	-5.75	27	RND3|RHOG|CENPA|FAT1|HES1|IGF1R|MAD2L1|MAP1B|MYH9|PAX6|PRKCZ|FSCN1|RND2|MAP7|PDLIM1|DLG5|UST|NDC80|SPINT2|KIF2C|MTCL1|CLIC4|GPSM2|SPDL1|FERMT1|MPP7|SYNE4	52
GO:0051653	GO Biological Processes	spindle localization	-4.14	11	CENPA|MAD2L1|MYH9|PAX6|ESPL1|NDC80|GPSM2|NUSAP1|SPDL1|ZBED3|ASPM	52
GO:0030010	GO Biological Processes	establishment of cell polarity	-3.96	17	CENPA|FAT1|HES1|IGF1R|MAD2L1|MAP1B|MYH9|PAX6|PRKCZ|FSCN1|UST|NDC80|GPSM2|SPDL1|FERMT1|MPP7|SYNE4	52
GO:0051293	GO Biological Processes	establishment of spindle localization	-3.81	10	CENPA|MAD2L1|MYH9|PAX6|ESPL1|NDC80|GPSM2|NUSAP1|SPDL1|ZBED3	52
GO:0040001	GO Biological Processes	establishment of mitotic spindle localization	-3.58	8	CENPA|MAD2L1|PAX6|ESPL1|NDC80|GPSM2|NUSAP1|SPDL1	52
GO:0000132	GO Biological Processes	establishment of mitotic spindle orientation	-2.49	6	CENPA|MAD2L1|PAX6|NDC80|GPSM2|SPDL1	52
GO:0051294	GO Biological Processes	establishment of spindle orientation	-2.08	6	CENPA|MAD2L1|PAX6|NDC80|GPSM2|SPDL1	52
GO:1901615	GO Biological Processes	organic hydroxy compound metabolic process	-5.7	48	ALDH1A1|ALDH2|ALDH3A2|ALPL|APOA1|CEBPA|CYP24A1|CYP27B1|DHCR24|DIO2|EDNRB|FOXE1|ITPKA|LRP2|MAOA|PFKFB2|PLTP|PRKAA2|SCNN1B|SLC1A1|SLC5A3|SORD|SRD5A1|SULT1A2|TG|TM7SF2|PNPLA4|PLPP3|HSD17B6|CPQ|SLC27A2|ERLIN2|ABCA5|INPP5J|PSAT1|DUOX2|CYP39A1|CYB5R2|DUOX1|SPTLC3|AKR1B10|THTPA|DGAT2|SGPP2|NAPEPLD|RNF180|CYP27C1|IYD	53
GO:0006066	GO Biological Processes	alcohol metabolic process	-2.6	28	ALDH1A1|ALDH2|ALDH3A2|APOA1|CEBPA|CYP27B1|DHCR24|EDNRB|ITPKA|PRKAA2|SCNN1B|SLC5A3|SORD|SULT1A2|TM7SF2|PNPLA4|PLPP3|ERLIN2|ABCA5|INPP5J|CYP39A1|SPTLC3|AKR1B10|THTPA|DGAT2|SGPP2|NAPEPLD|CYP27C1	53
GO:0006694	GO Biological Processes	steroid biosynthetic process	-2.34	13	APOA1|CYP27B1|DHCR24|HSD17B2|PBX1|PRKAA2|SRD5A1|TM7SF2|HSD17B8|HSD17B6|SLC27A2|CYP39A1|CYB5R2	53
GO:0008202	GO Biological Processes	steroid metabolic process	-2.07	22	APOA1|CEBPA|CYP24A1|CYP27B1|DHCR24|EDNRB|HSD17B2|LRP2|PBX1|PRKAA2|SCNN1B|SRD5A1|SULT1A2|TM7SF2|HSD17B8|HSD17B6|DHRS2|SLC27A2|ERLIN2|ABCA5|CYP39A1|CYB5R2	53
GO:0050801	GO Biological Processes	ion homeostasis	-5.69	68	ANK3|ATP1A1|ATP1B1|BAK1|CALCB|CLN5|CPS1|CYP27B1|S1PR1|S1PR3|EDN3|EDNRB|FPR2|IFI6|GSTM2|KCNK3|KCNQ1|KDR|MT1F|NMB|OXTR|P2RY2|PDK4|SLC26A4|PTGFR|PTPN3|S100A8|SCNN1B|SCNN1G|CCL7|CCL11|SLC1A1|STC1|TAC1|HSP90B1|TRPC6|SLC30A2|SLC39A7|STC2|RGN|RAMP3|MLLT11|GPD1L|CLIC4|STEAP1|NALF2|STK39|ACKR4|TMEM38B|CCL28|BDH2|CEMIP|S100A14|SLC4A5|TMPRSS3|WNK3|SLC25A23|RIC3|CYBRD1|ATP13A4|SLC12A8|TMEM178A|TMEM64|SLC41A1…	54
GO:0072507	GO Biological Processes	divalent inorganic cation homeostasis	-4.42	45	ANK3|ATP1B1|BAK1|CALCB|CYP27B1|S1PR1|S1PR3|EDN3|EDNRB|FPR2|GSTM2|KCNK3|KDR|MT1F|NMB|OXTR|PTGFR|S100A8|CCL7|CCL11|SLC1A1|STC1|TAC1|HSP90B1|TRPC6|SLC39A7|STC2|RGN|RAMP3|NALF2|ACKR4|TMEM38B|CCL28|CEMIP|S100A14|SLC25A23|RIC3|ATP13A4|TMEM178A|TMEM64|SLC41A1|SYPL2|MICU3|NALF1|CD24	54
GO:0055080	GO Biological Processes	cation homeostasis	-4.32	59	ANK3|ATP1A1|ATP1B1|BAK1|CALCB|CLN5|CYP27B1|S1PR1|S1PR3|EDN3|EDNRB|FPR2|GSTM2|KCNK3|KCNQ1|KDR|MT1F|NMB|OXTR|PDK4|SLC26A4|PTGFR|S100A8|SCNN1B|SCNN1G|CCL7|CCL11|SLC1A1|STC1|TAC1|HSP90B1|TRPC6|SLC39A7|STC2|RGN|RAMP3|CLIC4|STEAP1|NALF2|ACKR4|TMEM38B|CCL28|BDH2|CEMIP|S100A14|SLC4A5|TMPRSS3|SLC25A23|RIC3|CYBRD1|ATP13A4|SLC12A8|TMEM178A|TMEM64|SLC41A1|SYPL2|MICU3|NALF1|CD24	54
GO:0055065	GO Biological Processes	metal ion homeostasis	-4.28	54	ANK3|ATP1A1|ATP1B1|BAK1|CALCB|CYP27B1|S1PR1|S1PR3|EDN3|EDNRB|FPR2|GSTM2|KCNK3|KCNQ1|KDR|MT1F|NMB|OXTR|PTGFR|S100A8|SCNN1B|SCNN1G|CCL7|CCL11|SLC1A1|STC1|TAC1|HSP90B1|TRPC6|SLC39A7|STC2|RGN|RAMP3|STEAP1|NALF2|ACKR4|TMEM38B|CCL28|BDH2|CEMIP|S100A14|TMPRSS3|SLC25A23|RIC3|CYBRD1|ATP13A4|SLC12A8|TMEM178A|TMEM64|SLC41A1|SYPL2|MICU3|NALF1|CD24	54
GO:0098771	GO Biological Processes	inorganic ion homeostasis	-4.14	59	ANK3|ATP1A1|ATP1B1|BAK1|CALCB|CLN5|CYP27B1|S1PR1|S1PR3|EDN3|EDNRB|FPR2|GSTM2|KCNK3|KCNQ1|KDR|MT1F|NMB|OXTR|PDK4|SLC26A4|PTGFR|S100A8|SCNN1B|SCNN1G|CCL7|CCL11|SLC1A1|STC1|TAC1|HSP90B1|TRPC6|SLC39A7|STC2|RGN|RAMP3|CLIC4|STEAP1|NALF2|ACKR4|TMEM38B|CCL28|BDH2|CEMIP|S100A14|SLC4A5|TMPRSS3|SLC25A23|RIC3|CYBRD1|ATP13A4|SLC12A8|TMEM178A|TMEM64|SLC41A1|SYPL2|MICU3|NALF1|CD24	54
GO:0055082	GO Biological Processes	cellular chemical homeostasis	-3.68	60	AQP4|ATP1A1|ATP1B1|BAK1|CALCB|CLN5|S1PR1|S1PR3|EDN3|EDNRB|FPR2|GSTM2|IGF1R|KCNK3|KCNQ1|MT1F|NMB|OXTR|P2RY2|PRKAA2|PTGFR|PTPRN2|S100A8|SCNN1B|SCNN1G|CCL7|CCL11|SLC1A1|SOX4|STC1|TAC1|HSP90B1|TRPC6|SLC39A7|STC2|RGN|RAMP3|CLIC4|ZBTB20|NALF2|ACKR4|TMEM38B|CCL28|CEMIP|CLTRN|SLC4A5|TMPRSS3|SLC25A23|RIC3|CYBRD1|ATP13A4|DGAT2|ORMDL3|TMEM178A|TMEM64|SLC41A1|SYPL2|MICU3|NALF1|CD24	54
GO:0072503	GO Biological Processes	cellular divalent inorganic cation homeostasis	-3.66	41	ATP1B1|BAK1|CALCB|S1PR1|S1PR3|EDN3|EDNRB|FPR2|GSTM2|KCNK3|MT1F|NMB|OXTR|PTGFR|S100A8|CCL7|CCL11|SLC1A1|STC1|TAC1|HSP90B1|TRPC6|SLC39A7|STC2|RGN|RAMP3|NALF2|ACKR4|TMEM38B|CCL28|CEMIP|SLC25A23|RIC3|ATP13A4|TMEM178A|TMEM64|SLC41A1|SYPL2|MICU3|NALF1|CD24	54
GO:0055074	GO Biological Processes	calcium ion homeostasis	-3.49	39	ATP1B1|BAK1|CALCB|CYP27B1|S1PR1|S1PR3|EDN3|EDNRB|FPR2|GSTM2|KCNK3|KDR|NMB|OXTR|PTGFR|CCL7|CCL11|STC1|TAC1|HSP90B1|TRPC6|STC2|RGN|RAMP3|NALF2|ACKR4|TMEM38B|CCL28|CEMIP|S100A14|SLC25A23|RIC3|ATP13A4|TMEM178A|TMEM64|SYPL2|MICU3|NALF1|CD24	54
GO:0006875	GO Biological Processes	cellular metal ion homeostasis	-3.32	46	ATP1A1|ATP1B1|BAK1|CALCB|S1PR1|S1PR3|EDN3|EDNRB|FPR2|GSTM2|KCNK3|MT1F|NMB|OXTR|PTGFR|S100A8|SCNN1B|SCNN1G|CCL7|CCL11|SLC1A1|STC1|TAC1|HSP90B1|TRPC6|SLC39A7|STC2|RGN|RAMP3|NALF2|ACKR4|TMEM38B|CCL28|CEMIP|TMPRSS3|SLC25A23|RIC3|CYBRD1|ATP13A4|TMEM178A|TMEM64|SLC41A1|SYPL2|MICU3|NALF1|CD24	54
GO:0006873	GO Biological Processes	cellular ion homeostasis	-3.21	51	ATP1A1|ATP1B1|BAK1|CALCB|CLN5|S1PR1|S1PR3|EDN3|EDNRB|FPR2|GSTM2|KCNK3|KCNQ1|MT1F|NMB|OXTR|P2RY2|PTGFR|S100A8|SCNN1B|SCNN1G|CCL7|CCL11|SLC1A1|STC1|TAC1|HSP90B1|TRPC6|SLC39A7|STC2|RGN|RAMP3|CLIC4|NALF2|ACKR4|TMEM38B|CCL28|CEMIP|SLC4A5|TMPRSS3|SLC25A23|RIC3|CYBRD1|ATP13A4|TMEM178A|TMEM64|SLC41A1|SYPL2|MICU3|NALF1|CD24	54
GO:0030003	GO Biological Processes	cellular cation homeostasis	-2.96	49	ATP1A1|ATP1B1|BAK1|CALCB|CLN5|S1PR1|S1PR3|EDN3|EDNRB|FPR2|GSTM2|KCNK3|MT1F|NMB|OXTR|PTGFR|S100A8|SCNN1B|SCNN1G|CCL7|CCL11|SLC1A1|STC1|TAC1|HSP90B1|TRPC6|SLC39A7|STC2|RGN|RAMP3|CLIC4|NALF2|ACKR4|TMEM38B|CCL28|CEMIP|SLC4A5|TMPRSS3|SLC25A23|RIC3|CYBRD1|ATP13A4|TMEM178A|TMEM64|SLC41A1|SYPL2|MICU3|NALF1|CD24	54
GO:0006874	GO Biological Processes	cellular calcium ion homeostasis	-2.88	36	ATP1B1|BAK1|CALCB|S1PR1|S1PR3|EDN3|EDNRB|FPR2|GSTM2|KCNK3|NMB|OXTR|PTGFR|CCL7|CCL11|STC1|TAC1|HSP90B1|TRPC6|STC2|RGN|RAMP3|NALF2|ACKR4|TMEM38B|CCL28|CEMIP|SLC25A23|RIC3|ATP13A4|TMEM178A|TMEM64|SYPL2|MICU3|NALF1|CD24	54
GO:0042445	GO Biological Processes	hormone metabolic process	-5.66	27	ALDH1A1|CPE|CRABP2|CTSZ|DIO2|EDNRB|FOXE1|HSD17B2|PCSK1|RBP1|SCNN1B|SRD5A1|TG|HSD17B8|PNPLA4|HSD17B6|DHRS2|CPQ|CYP2S1|DUOX2|DUOX1|AKR1B10|BCO2|DGAT2|DISP1|CYP27C1|IYD	55
GO:0016101	GO Biological Processes	diterpenoid metabolic process	-4.06	14	ALDH1A1|ALDH3A2|CRABP2|LRP2|RBP1|SRD5A1|LRP8|PNPLA4|CYP2S1|AKR1B10|BCO2|DGAT2|NAPEPLD|CYP27C1	55
GO:0006721	GO Biological Processes	terpenoid metabolic process	-3.49	14	ALDH1A1|ALDH3A2|CRABP2|LRP2|RBP1|SRD5A1|LRP8|PNPLA4|CYP2S1|AKR1B10|BCO2|DGAT2|NAPEPLD|CYP27C1	55
GO:0034754	GO Biological Processes	cellular hormone metabolic process	-3.26	16	ALDH1A1|CRABP2|EDNRB|HSD17B2|RBP1|SCNN1B|SRD5A1|HSD17B8|PNPLA4|HSD17B6|DHRS2|CYP2S1|AKR1B10|BCO2|DGAT2|CYP27C1	55
GO:0006720	GO Biological Processes	isoprenoid metabolic process	-3.22	15	ALDH1A1|ALDH3A2|CRABP2|LRP2|PHYH|RBP1|SRD5A1|LRP8|PNPLA4|CYP2S1|AKR1B10|BCO2|DGAT2|NAPEPLD|CYP27C1	55
GO:0001523	GO Biological Processes	retinoid metabolic process	-3.08	12	ALDH1A1|CRABP2|LRP2|RBP1|LRP8|PNPLA4|CYP2S1|AKR1B10|BCO2|DGAT2|NAPEPLD|CYP27C1	55
GO:0034308	GO Biological Processes	primary alcohol metabolic process	-2.57	12	ALDH1A1|ALDH2|ALDH3A2|EDNRB|SCNN1B|SULT1A2|PNPLA4|AKR1B10|THTPA|DGAT2|NAPEPLD|CYP27C1	55
GO:0120254	GO Biological Processes	olefinic compound metabolic process	-2.25	15	ALDH1A1|EDNRB|EPHX2|FAAH|GSTM2|SCNN1B|SRD5A1|PNPLA4|MGLL|ABHD12|CYP2S1|AKR1B10|BCO2|DGAT2|CYP27C1	55
GO:0006081	GO Biological Processes	cellular aldehyde metabolic process	-2.1	8	ALDH1A1|ALDH2|ALDH3A2|ALPL|EDNRB|SCNN1B|BCO2|CYP27C1	55
R-HSA-556833	Reactome Gene Sets	Metabolism of lipids	-5.64	67	ACADL|ALDH3A2|APOA1|BMX|CDS1|CYP4B1|CYP24A1|CYP27B1|ECI1|DHCR24|EPHX2|FAAH|FABP5|FHL2|GSTM4|HSD17B2|LRP2|PHYH|PON3|CTSA|PRKAA2|PTPN13|SCD|SRD5A1|ELOVL4|TM7SF2|HSD17B8|PNPLA4|ACOX2|PLPP3|B3GALNT1|PEX11A|CPNE3|ARNT2|CERT1|PEMT|CARM1|SLC27A2|PLAAT3|ACOT7|MGLL|GPD1L|INPP5J|HILPDA|ANGPTL4|CYP39A1|CROT|LPCAT2|SPTLC3|BDH2|TRIB3|ELOVL6|CERS4|ACSS3|LPCAT1|ELOVL7|ESYT3|DGAT2|ORMDL3|TNFAIP8L1|SGPP2|PTGR2|LI…	56
GO:0008610	GO Biological Processes	lipid biosynthetic process	-3.77	49	APOA1|BMX|CDS1|CRABP2|CYP27B1|DHCR24|FABP5|GSTM1|GSTM2|GSTM4|HSD17B2|ITPKA|PBX1|PLP1|PRKAA2|RBP1|SCD|ST3GAL1|SRD5A1|ELOVL4|TM7SF2|HSD17B8|PLPP3|HSD17B6|LIPG|PEMT|SLC27A2|PLAAT3|ACOT7|MGLL|INPP5J|CYP39A1|CYB5R2|LPCAT2|TMEM38B|SPTLC3|ELOVL6|CERS4|LPCAT1|ELOVL7|DGAT2|GAL3ST3|PGAP3|ORMDL3|SGPP2|LIPI|SGMS2|ST6GALNAC3|SGMS1	56
GO:0090407	GO Biological Processes	organophosphate biosynthetic process	-2.1	37	ADA|APOA1|BMX|CDS1|CKMT2|CPS1|CTPS1|FABP5|ITPKA|NME1|PYGL|RRM2|ELOVL4|TK1|NME5|NAMPT|PEMT|PLAAT3|ACOT7|QPRT|AK5|INPP5J|NME7|RRM2B|LPCAT2|MOCOS|TMEM38B|ELOVL6|LPCAT1|ELOVL7|COASY|NUDT12|PGAP3|ORMDL3|LIPI|SGMS2|SGMS1	56
M176	Canonical Pathways	PID FOXM1 PATHWAY	-5.55	11	BIRC5|CCNA2|CCNB1|CDK1|CDKN2A|CENPA|CENPF|FOXM1|FOS|NEK2|AURKB	57
R-HSA-69275	Reactome Gene Sets	G2/M Transition	-2.35	19	CCNA2|CCNB1|CDK1|CENPF|FOXM1|HMMR|MYBL2|NEK2|AURKA|TUBB2A|TUBG1|CCNA1|TUBB3|TPX2|NME7|GTSE1|BORA|TUBB6|TUBB2B	57
R-HSA-453274	Reactome Gene Sets	Mitotic G2-G2/M phases	-2.3	19	CCNA2|CCNB1|CDK1|CENPF|FOXM1|HMMR|MYBL2|NEK2|AURKA|TUBB2A|TUBG1|CCNA1|TUBB3|TPX2|NME7|GTSE1|BORA|TUBB6|TUBB2B	57
R-HSA-156711	Reactome Gene Sets	Polo-like kinase mediated events	-2.16	4	CCNB1|CENPF|FOXM1|MYBL2	57
GO:0010038	GO Biological Processes	response to metal ion	-5.55	39	ABAT|ANK3|ASS1|CDK1|CDH1|CEBPA|CPS1|CRHBP|NQO1|FOS|FOSB|HSPA5|KCNK3|MT1F|TNFRSF11B|PCSK1|PGAM2|PRKAA2|S100A8|SLC1A1|SOD3|SORD|SYT1|THBS1|TNNC1|SLC30A2|CPNE3|PPIF|NDRG1|TXNIP|CLIC4|ZNF658|SYT17|SUCNR1|SLC25A23|CYBRD1|S100A16|ARL13B|SLC41A1	58
GO:0010035	GO Biological Processes	response to inorganic substance	-5.25	50	ABAT|ANK3|ASS1|BAK1|CCNA2|CDK1|CDH1|CEBPA|CPS1|CRHBP|CRYAB|NQO1|EDNRB|EZH2|FOS|FOSB|HSPA5|KCNK3|KDR|MAP1B|MMP3|MT1F|NEFL|TNFRSF11B|PCSK1|PGAM2|PRKAA2|S100A8|SLC1A1|SOD3|SORD|SYT1|THBS1|TNNC1|SLC30A2|FOSL1|CPNE3|PPIF|NDRG1|TXNIP|CLIC4|ZNF658|SYT17|SUCNR1|SLC25A23|CYBRD1|PDGFD|S100A16|ARL13B|SLC41A1	58
GO:0071248	GO Biological Processes	cellular response to metal ion	-2.86	20	ANK3|CDH1|CEBPA|CRHBP|NQO1|FOS|FOSB|HSPA5|KCNK3|MT1F|PRKAA2|SLC1A1|SYT1|CPNE3|PPIF|CLIC4|ZNF658|SYT17|SLC25A23|SLC41A1	58
GO:0071241	GO Biological Processes	cellular response to inorganic substance	-2.8	22	ANK3|CCNA2|CDH1|CEBPA|CRHBP|NQO1|FOS|FOSB|HSPA5|KCNK3|MMP3|MT1F|PRKAA2|SLC1A1|SYT1|CPNE3|PPIF|CLIC4|ZNF658|SYT17|SLC25A23|SLC41A1	58
GO:0051592	GO Biological Processes	response to calcium ion	-2.64	16	CRHBP|FOS|FOSB|HSPA5|PCSK1|PRKAA2|SYT1|THBS1|CPNE3|PPIF|TXNIP|CLIC4|SYT17|SUCNR1|SLC25A23|S100A16	58
GO:0071277	GO Biological Processes	cellular response to calcium ion	-2.52	11	CRHBP|FOS|FOSB|HSPA5|PRKAA2|SYT1|CPNE3|PPIF|CLIC4|SYT17|SLC25A23	58
WP5094	WikiPathways	Orexin receptor pathway	-5.55	23	BMP7|CEBPA|COX7A1|DIO2|EGR1|EGR2|FOS|FOSB|HMGA1|HES1|HSPA5|ID1|ID4|CXCL8|IL10|KCNK3|MMP3|RRM2|VEGFA|NOG|CXXC5|PRDM16|CD24	59
GO:0050678	GO Biological Processes	regulation of epithelial cell proliferation	-5.5	41	AR|CDH13|COL4A3|DAB2|EDNRB|EREG|HOXA5|HES1|ID1|IL10|ISL1|ITGB3|KDR|NME1|NOTCH1|PAX6|PTN|PTPRM|RAP1GAP|CCL11|SOX11|THBS1|VEGFA|VEGFC|WNT2|SCG2|SEMA5A|RGN|NOG|CNMD|DUSP10|UHRF1|IFT57|OVOL2|ZNF703|IFT74|ATOH8|ZBED9|KDF1|SGPP2|STOX1	60
GO:0050680	GO Biological Processes	negative regulation of epithelial cell proliferation	-2.51	17	AR|COL4A3|DAB2|EREG|ISL1|PAX6|PTPRM|RAP1GAP|THBS1|SCG2|RGN|CNMD|DUSP10|IFT57|IFT74|ATOH8|KDF1	60
GO:0050679	GO Biological Processes	positive regulation of epithelial cell proliferation	-2.38	20	AR|CDH13|ID1|IL10|ITGB3|KDR|NME1|NOTCH1|PTN|CCL11|SOX11|VEGFA|VEGFC|WNT2|SCG2|SEMA5A|NOG|ZNF703|ZBED9|STOX1	60
GO:0120161	GO Biological Processes	regulation of cold-induced thermogenesis	-5.45	22	ACADL|ALDH1A1|ALPL|DIO2|ESRRG|FABP5|HOXC10|ID1|IGF1R|MFAP2|NOTCH1|NPR3|OXTR|PLCL1|SCD|SYK|TSHR|VEGFA|PEMT|ARRDC3|PRDM16|ELOVL6	61
GO:0120162	GO Biological Processes	positive regulation of cold-induced thermogenesis	-3.99	15	ACADL|ALPL|DIO2|ESRRG|FABP5|IGF1R|MFAP2|OXTR|SCD|SYK|TSHR|VEGFA|PEMT|PRDM16|ELOVL6	61
WP1424	WikiPathways	Globo sphingolipid metabolism	-5.37	8	ABO|GCNT1|ST6GAL1|ST3GAL1|B3GALNT1|ST6GALNAC2|ST6GAL2|ST6GALNAC3	62
GO:1901137	GO Biological Processes	carbohydrate derivative biosynthetic process	-4.51	49	ABO|ADA|BMPR1B|CTPS1|GALNT3|GCNT1|NME1|PYGL|RRM2|ST6GAL1|ST3GAL1|UAP1|ELOVL4|NME5|CHST1|B3GALNT1|PLOD3|GFPT2|HS3ST3A1|UST|ST6GALNAC2|GALNT6|ACOT7|MGAT4C|GLCE|AK5|NME7|RRM2B|CHST11|CYTL1|PRTFDC1|MAN1C1|CEMIP|GALNT17|GNPNAT1|POGLUT2|ELOVL6|GALNT14|ELOVL7|COASY|ST6GAL2|GAL3ST3|UAP1L1|PGAP3|GALNT15|ST6GALNAC3|DPY19L2|EOGT|CHSY3	62
hsa00512	KEGG Pathway	Mucin type O-glycan biosynthesis	-4.28	9	GALNT3|GCNT1|ST3GAL1|ST6GALNAC2|GALNT6|GALNT17|GALNT14|GALNT15|ST6GALNAC3	62
R-HSA-5173105	Reactome Gene Sets	O-linked glycosylation	-3.9	16	GALNT3|GCNT1|ST6GAL1|ST3GAL1|THBS1|SEMA5A|ST6GALNAC2|ADAMTS6|GALNT6|SEMA5B|GALNT17|GALNT14|GALNT15|MUC15|THSD7A|ST6GALNAC3	62
R-HSA-446219	Reactome Gene Sets	Synthesis of substrates in N-glycan biosythesis	-3.59	11	CTSA|RENBP|ST6GAL1|ST3GAL1|UAP1|FPGT|GFPT2|ST6GALNAC2|GNPNAT1|ST6GAL2|ST6GALNAC3	62
R-HSA-913709	Reactome Gene Sets	O-linked glycosylation of mucins	-3.59	11	GALNT3|GCNT1|ST6GAL1|ST3GAL1|ST6GALNAC2|GALNT6|GALNT17|GALNT14|GALNT15|MUC15|ST6GALNAC3	62
GO:0009101	GO Biological Processes	glycoprotein biosynthetic process	-3.4	27	ABO|BMPR1B|GALNT3|GCNT1|ST6GAL1|ST3GAL1|B3GALNT1|PLOD3|GFPT2|UST|ST6GALNAC2|GALNT6|MGAT4C|GLCE|CHST11|CYTL1|MAN1C1|GALNT17|POGLUT2|GALNT14|ST6GAL2|GAL3ST3|GALNT15|ST6GALNAC3|DPY19L2|EOGT|CHSY3	62
hsa00514	KEGG Pathway	Other types of O-glycan biosynthesis	-3.34	9	GALNT3|ST6GAL1|PLOD3|GALNT6|GALNT17|GALNT14|ST6GAL2|GALNT15|EOGT	62
R-HSA-9683673	Reactome Gene Sets	Maturation of protein 3a	-3.2	4	ST6GAL1|ST3GAL1|ST6GALNAC2|ST6GALNAC3	62
R-HSA-9694719	Reactome Gene Sets	Maturation of protein 3a	-3.2	4	ST6GAL1|ST3GAL1|ST6GALNAC2|ST6GALNAC3	62
GO:0016266	GO Biological Processes	O-glycan processing	-2.94	8	GALNT3|GCNT1|ST6GAL1|ST3GAL1|ST6GALNAC2|GALNT6|GALNT14|GALNT15	62
GO:0009100	GO Biological Processes	glycoprotein metabolic process	-2.92	30	ABO|AGA|BMPR1B|GALNT3|GCNT1|ST6GAL1|ST3GAL1|B3GALNT1|PLOD3|GFPT2|UST|ST6GALNAC2|CNMD|GALNT6|MGAT4C|GLCE|CHST11|CYTL1|MAN1C1|GALNT17|POGLUT2|GALNT14|ST6GAL2|GAL3ST3|FBXO17|GALNT15|ST6GALNAC3|DPY19L2|EOGT|CHSY3	62
R-HSA-446193	Reactome Gene Sets	Biosynthesis of the N-glycan precursor (dolichol lipid-linked oligosaccharide, LLO) and transfer to a nascent protein	-2.78	11	CTSA|RENBP|ST6GAL1|ST3GAL1|UAP1|FPGT|GFPT2|ST6GALNAC2|GNPNAT1|ST6GAL2|ST6GALNAC3	62
GO:1990743	GO Biological Processes	protein sialylation	-2.65	3	ST6GAL1|ST3GAL1|ST6GALNAC2	62
GO:0097503	GO Biological Processes	sialylation	-2.59	5	ST6GAL1|ST3GAL1|ST6GALNAC2|ST6GAL2|ST6GALNAC3	62
GO:0006493	GO Biological Processes	protein O-linked glycosylation	-2.36	11	GALNT3|GCNT1|ST6GAL1|ST3GAL1|PLOD3|ST6GALNAC2|GALNT6|POGLUT2|GALNT14|GALNT15|EOGT	62
R-HSA-4085001	Reactome Gene Sets	Sialic acid metabolism	-2.27	6	CTSA|ST6GAL1|ST3GAL1|ST6GALNAC2|ST6GAL2|ST6GALNAC3	62
R-HSA-977068	Reactome Gene Sets	Termination of O-glycan biosynthesis	-2.23	5	ST6GAL1|ST3GAL1|ST6GALNAC2|MUC15|ST6GALNAC3	62
GO:0006486	GO Biological Processes	protein glycosylation	-2.22	20	ABO|GALNT3|GCNT1|ST6GAL1|ST3GAL1|B3GALNT1|PLOD3|GFPT2|ST6GALNAC2|GALNT6|MGAT4C|MAN1C1|GALNT17|POGLUT2|GALNT14|ST6GAL2|GALNT15|ST6GALNAC3|DPY19L2|EOGT	62
GO:0043413	GO Biological Processes	macromolecule glycosylation	-2.22	20	ABO|GALNT3|GCNT1|ST6GAL1|ST3GAL1|B3GALNT1|PLOD3|GFPT2|ST6GALNAC2|GALNT6|MGAT4C|MAN1C1|GALNT17|POGLUT2|GALNT14|ST6GAL2|GALNT15|ST6GALNAC3|DPY19L2|EOGT	62
GO:0070085	GO Biological Processes	glycosylation	-2.13	21	ABO|CLN5|GALNT3|GCNT1|ST6GAL1|ST3GAL1|B3GALNT1|PLOD3|GFPT2|ST6GALNAC2|GALNT6|MGAT4C|MAN1C1|GALNT17|POGLUT2|GALNT14|ST6GAL2|GALNT15|ST6GALNAC3|DPY19L2|EOGT	62
GO:0001667	GO Biological Processes	ameboidal-type cell migration	-5.31	25	APOA1|CDH13|EDN3|EDNRB|ERBB4|FOLR1|ID1|ISL1|KDR|MYH9|S100P|TPBG|VEGFA|SCG2|SEMA5A|PDLIM1|SEMA3C|SEMA5B|ANLN|FERMT1|SEMA3G|EPB41L5|OVOL2|ADTRP|NANOS1	63
GO:0090130	GO Biological Processes	tissue migration	-4.04	15	ACTG2|APOA1|CDH13|ID1|KDR|MYH9|S100P|VEGFA|SCG2|ANLN|FERMT1|EPB41L5|GRHL2|ADTRP|NANOS1	63
GO:0090132	GO Biological Processes	epithelium migration	-3.24	13	APOA1|CDH13|ID1|KDR|MYH9|S100P|VEGFA|SCG2|ANLN|FERMT1|GRHL2|ADTRP|NANOS1	63
GO:0010631	GO Biological Processes	epithelial cell migration	-2.85	12	APOA1|CDH13|ID1|KDR|MYH9|S100P|VEGFA|SCG2|ANLN|FERMT1|ADTRP|NANOS1	63
GO:0043534	GO Biological Processes	blood vessel endothelial cell migration	-2.42	6	APOA1|ID1|KDR|MYH9|VEGFA|ADTRP	63
GO:0043542	GO Biological Processes	endothelial cell migration	-2.23	9	APOA1|CDH13|ID1|KDR|MYH9|S100P|VEGFA|SCG2|ADTRP	63
GO:0071407	GO Biological Processes	cellular response to organic cyclic compound	-5.13	49	ALPL|APLP1|AQP4|AR|ARRB2|ASS1|ATP1A1|BMP7|ZFP36L2|CCNA2|CDH1|CEBPA|CHEK1|CPS1|CRHBP|CYP24A1|EGR1|ESRRG|EZH2|FOLR1|GABRB3|GSTM2|HSPA5|HTR1F|ID1|IGF1R|IL10|ISL1|JUP|KCNQ1|NR3C2|P2RY2|PDE2A|RORC|SCNN1B|SCNN1G|SLC1A1|SLC16A1|SRD5A1|STC1|HSP90B1|LRP8|RAMP3|FAM107A|GRAMD1C|TMEM38B|ZNF703|KIF18A|ADTRP	64
GO:0071417	GO Biological Processes	cellular response to organonitrogen compound	-3.45	48	APLP1|ARRB2|ASS1|CCNA2|CDC6|CDH1|CHEK1|CPS1|CRHBP|EGR1|EZH2|FOLR1|FPR2|GABRB3|GRB14|GSTM2|HSPA5|HTR1F|ID1|IGF1R|IRS1|JUP|KCNQ1|MAP1B|NTRK2|P2RY2|PDE2A|PDK4|POR|PRKCZ|SCNN1B|SCNN1G|SLC1A1|SRD5A1|STC1|HSP90B1|TSHR|BCAR3|KAT2B|CPEB3|LDOC1|TMEM38B|TRIB3|RRAGD|PDGFD|CPEB4|BRIP1|SPAAR	64
GO:1901699	GO Biological Processes	cellular response to nitrogen compound	-3.02	50	APLP1|ARRB2|ASS1|CCNA2|CDC6|CDH1|CHEK1|CPS1|CRHBP|EGR1|EZH2|FOLR1|FPR2|GABRB3|GRB14|GSTM2|HSPA5|HTR1F|ID1|IGF1R|IRS1|JUP|KCNQ1|MAP1B|MMP3|NTRK2|P2RY2|PDE2A|PDK4|POR|PRKCZ|SCNN1B|SCNN1G|SLC1A1|SRD5A1|STC1|HSP90B1|TSHR|BCAR3|KAT2B|CPEB3|LDOC1|TMEM38B|TRIB3|RRAGD|PDGFD|CPEB4|BRIP1|LYPD1|SPAAR	64
GO:0045598	GO Biological Processes	regulation of fat cell differentiation	-5.1	21	BMP7|ZFP36L2|KLF5|CDS1|CEBPA|FRZB|HES1|ID2|ID4|RORC|SORT1|TGFB1I1|ZBTB16|CARM1|ADIRF|DUSP10|TRIB3|BBS12|TMEM64|ZBTB7C|NAPEPLD	65
GO:0045600	GO Biological Processes	positive regulation of fat cell differentiation	-3.97	12	BMP7|KLF5|CDS1|CEBPA|FRZB|ID2|ZBTB16|CARM1|ADIRF|TMEM64|ZBTB7C|NAPEPLD	65
GO:0014074	GO Biological Processes	response to purine-containing compound	-4.95	20	ASS1|CDO1|CHEK1|CPS1|CRHBP|FOS|FOSB|GSTM2|HSPA5|KCNQ1|P2RY2|PDE2A|SRD5A1|STC1|HSP90B1|FOSL1|CARM1|DUOX2|DUOX1|TMEM38B	66
GO:0051591	GO Biological Processes	response to cAMP	-4.49	15	ASS1|CDO1|CPS1|CRHBP|FOS|FOSB|HSPA5|KCNQ1|PDE2A|SRD5A1|STC1|FOSL1|CARM1|DUOX2|DUOX1	66
GO:0046683	GO Biological Processes	response to organophosphorus	-3.83	17	ASS1|CDO1|CPS1|CRHBP|FOS|FOSB|HSPA5|KCNQ1|P2RY2|PDE2A|SRD5A1|STC1|HSP90B1|FOSL1|CARM1|DUOX2|DUOX1	66
GO:0071320	GO Biological Processes	cellular response to cAMP	-2.29	8	ASS1|CPS1|CRHBP|HSPA5|KCNQ1|PDE2A|SRD5A1|STC1	66
GO:0010717	GO Biological Processes	regulation of epithelial to mesenchymal transition	-4.94	17	BMP7|DAB2|EFNA1|EZH2|FOXC1|ISL1|NOTCH1|SERPINB3|TGFB1I1|NKX2-1|NOG|MAD2L2|PDPN|BAMBI|OVOL2|ZNF750|ZNF703	67
WP2853	WikiPathways	Endoderm differentiation	-4.39	20	BMP7|DAB2|EZH2|HHEX|HOXA1|NME1|NOTCH1|PBX1|PTHLH|NKX2-1|NOG|MAD2L2|WDHD1|DKK1|NCAPG2|EPB41L5|PARP8|GRHL2|SOX7|TCEAL2	67
GO:0010718	GO Biological Processes	positive regulation of epithelial to mesenchymal transition	-4.29	11	BMP7|DAB2|EZH2|FOXC1|ISL1|NOTCH1|SERPINB3|TGFB1I1|PDPN|BAMBI|ZNF703	67
GO:0048871	GO Biological Processes	multicellular organismal homeostasis	-4.93	38	ABCA3|ACADL|ALDH1A1|AQP4|CLDN3|CXADR|EGR1|FOXC1|KDR|MYO5B|NDN|NOTCH1|PRKAA2|SCNN1B|SCNN1G|SFTPD|SH3GL2|SLC1A1|VEGFA|TNFRSF11A|HOMER2|NR1D2|STK39|F11R|LSR|CYTL1|SPATA7|ARRDC3|WNK3|IRX3|LPCAT1|ESAM|KDF1|BBS12|NAPEPLD|ILDR1|NANOS1|OCLN	68
GO:0035633	GO Biological Processes	maintenance of blood-brain barrier	-4.39	9	CLDN3|SH3GL2|SLC1A1|VEGFA|F11R|LSR|WNK3|ESAM|OCLN	68
GO:0001894	GO Biological Processes	tissue homeostasis	-3.15	24	ABCA3|ALDH1A1|CLDN3|CXADR|FOXC1|KDR|NOTCH1|SFTPD|SH3GL2|SLC1A1|VEGFA|HOMER2|STK39|F11R|LSR|CYTL1|SPATA7|WNK3|LPCAT1|ESAM|BBS12|ILDR1|NANOS1|OCLN	68
GO:0060249	GO Biological Processes	anatomical structure homeostasis	-2.71	26	ABCA3|ALDH1A1|CLDN3|CXADR|FOXC1|KDR|LOX|NOTCH1|SFTPD|SH3GL2|SLC1A1|VEGFA|HOMER2|BAG3|STK39|F11R|LSR|CYTL1|SPATA7|WNK3|LPCAT1|ESAM|BBS12|ILDR1|NANOS1|OCLN	68
GO:0030856	GO Biological Processes	regulation of epithelial cell differentiation	-4.93	22	CYP27B1|S1PR3|EZH2|FOXC1|FRZB|HES1|ID1|LIF|NOTCH1|SERPINE1|PAX6|VEGFA|PAX8|F11R|ESRP1|OVOL2|ZBED2|GRHL2|APOLD1|ATOH8|KDF1|CD24	69
GO:0030858	GO Biological Processes	positive regulation of epithelial cell differentiation	-4.1	12	CYP27B1|FOXC1|LIF|NOTCH1|SERPINE1|PAX6|PAX8|OVOL2|ZBED2|ATOH8|KDF1|CD24	69
GO:0045682	GO Biological Processes	regulation of epidermis development	-3.46	11	CYP27B1|EZH2|FOXC1|HES1|NOTCH1|ESRP1|OVOL2|ZBED2|GRHL2|KDF1|ELAPOR2	69
GO:0045604	GO Biological Processes	regulation of epidermal cell differentiation	-3.26	10	CYP27B1|EZH2|FOXC1|HES1|NOTCH1|ESRP1|OVOL2|ZBED2|GRHL2|KDF1	69
GO:0045684	GO Biological Processes	positive regulation of epidermis development	-3.07	7	CYP27B1|FOXC1|NOTCH1|OVOL2|ZBED2|KDF1|ELAPOR2	69
GO:0045606	GO Biological Processes	positive regulation of epidermal cell differentiation	-2.74	6	CYP27B1|FOXC1|NOTCH1|OVOL2|ZBED2|KDF1	69
GO:0045618	GO Biological Processes	positive regulation of keratinocyte differentiation	-2.7	5	CYP27B1|FOXC1|NOTCH1|OVOL2|ZBED2	69
GO:0035270	GO Biological Processes	endocrine system development	-4.9	19	APOA1|BAK1|CDH1|FOXE1|HOXA5|HES1|ISL1|PAX6|PBX1|PCSK1|PITX1|SALL1|SOX4|SRD5A1|TG|NKX2-1|PAX8|NOG|DKK3	70
GO:0021983	GO Biological Processes	pituitary gland development	-3.81	9	CDH1|HES1|ISL1|PAX6|PCSK1|PITX1|SALL1|SRD5A1|NOG	70
GO:0021536	GO Biological Processes	diencephalon development	-2.92	11	CDH1|HES1|ISL1|PAX6|PCSK1|PITX1|SALL1|SRD5A1|NKX2-1|SEMA5A|NOG	70
GO:0021510	GO Biological Processes	spinal cord development	-2.89	13	HOXC10|ISL1|NEFL|NOTCH1|PAX6|SOX4|SOX11|SRD5A1|LRP8|NOG|BAG3|PTBP2|DMRT3	70
GO:0051782	GO Biological Processes	negative regulation of cell division	-4.83	7	AURKB|TXNIP|ORC6|E2F8|CHMP4C|E2F7|ASPM	71
GO:1903867	GO Biological Processes	extraembryonic membrane development	-4.2	5	BMP7|FZD5|TMED2|E2F8|E2F7	71
GO:0032466	GO Biological Processes	negative regulation of cytokinesis	-3.72	4	AURKB|E2F8|CHMP4C|E2F7	71
GO:0060717	GO Biological Processes	chorion development	-3.43	4	FZD5|TMED2|E2F8|E2F7	71
GO:0060718	GO Biological Processes	chorionic trophoblast cell differentiation	-2.94	3	FZD5|E2F8|E2F7	71
GO:0060706	GO Biological Processes	cell differentiation involved in embryonic placenta development	-2.83	6	LIF|FZD5|SPINT2|E2F8|GRHL2|E2F7	71
GO:0006260	GO Biological Processes	DNA replication	-4.82	25	CDK1|CDC6|CHEK1|FEN1|HMGA1|NFIA|POLE2|RFC4|RRM2|CDC45|CCNE2|PCLAF|GINS1|ALYREF|RNASEH2A|DBF4|WDHD1|POLI|ORC6|DONSON|RRM2B|DTL|TIPIN|RFWD3|MCM10	72
GO:0006261	GO Biological Processes	DNA-dependent DNA replication	-3.11	16	CDC6|FEN1|HMGA1|POLE2|RFC4|CDC45|CCNE2|GINS1|ALYREF|WDHD1|ORC6|DONSON|RRM2B|TIPIN|RFWD3|MCM10	72
R-HSA-176187	Reactome Gene Sets	Activation of ATR in response to replication stress	-2.75	7	CDC6|CHEK1|RFC4|CDC45|DBF4|ORC6|MCM10	72
WP466	WikiPathways	DNA replication	-2.35	7	CDC6|POLE2|RFC4|CDC45|DBF4|ORC6|MCM10	72
R-HSA-68962	Reactome Gene Sets	Activation of the pre-replicative complex	-2.34	6	CDC6|POLE2|CDC45|DBF4|ORC6|MCM10	72
WP2572	WikiPathways	Primary focal segmental glomerulosclerosis (FSGS)	-4.81	14	CAMK2B|COL4A3|COL4A4|FAT1|IRF6|ITGB3|KRT8|MKI67|MME|MYH9|NOTCH1|TRPC6|UTRN|DKK1	73
GO:0006820	GO Biological Processes	anion transport	-4.8	44	CA4|CLIC2|FOLR1|GABRB3|KCNQ1|LRP2|MGST1|NMB|NTRK2|SLC26A4|SLC1A1|SLC1A5|SLC6A8|SLC6A13|SLC16A1|SLC20A1|SLC20A2|SLCO2A1|TG|SLC7A5|CLIC3|SLC16A4|SLC16A7|CERT1|SLC19A2|SLC2A6|CLIC4|RACGAP1|PCYOX1|CYB5R2|CLIC5|CLIC6|SLC25A38|SLC4A5|SLC25A23|LRRC8E|TTYH3|SLC2A10|SLC12A8|SLC26A7|SLC25A29|EMB|SLC16A14|SLC16A9	74
GO:0098657	GO Biological Processes	import into cell	-4.5	23	ATP1A1|ATP1B1|FOLR1|KCNJ15|KCNJ16|KCNQ1|LRP2|SCNN1B|SCNN1G|SLC1A1|SLC1A5|SLC5A3|SLC6A13|SLC15A2|SLC7A5|SYNGR3|SLC27A2|NALF2|CYBRD1|LRRC8E|SLC2A10|SLC12A8|NALF1	74
GO:0098739	GO Biological Processes	import across plasma membrane	-4.48	20	ATP1A1|ATP1B1|FOLR1|KCNJ15|KCNJ16|KCNQ1|LRP2|SCNN1B|SCNN1G|SLC1A1|SLC1A5|SLC5A3|SLC6A13|SLC15A2|SLC7A5|NALF2|LRRC8E|SLC2A10|SLC12A8|NALF1	74
GO:0015711	GO Biological Processes	organic anion transport	-3.29	30	CA4|FOLR1|LRP2|MGST1|NMB|NTRK2|SLC26A4|SLC1A1|SLC1A5|SLC6A8|SLC6A13|SLC16A1|SLCO2A1|SLC7A5|SLC16A4|SLC16A7|CERT1|SLC19A2|SLC2A6|CYB5R2|SLC25A38|SLC4A5|SLC25A23|LRRC8E|SLC2A10|SLC26A7|SLC25A29|EMB|SLC16A14|SLC16A9	74
GO:0010232	GO Biological Processes	vascular transport	-2.94	12	FABP5|LRP2|SLC1A1|SLC1A5|SLC5A3|SLC6A13|SLC15A2|SLC16A1|SLC7A5|SLC16A7|ATP8A1|SLC2A10	74
GO:0150104	GO Biological Processes	transport across blood-brain barrier	-2.94	12	FABP5|LRP2|SLC1A1|SLC1A5|SLC5A3|SLC6A13|SLC15A2|SLC16A1|SLC7A5|SLC16A7|ATP8A1|SLC2A10	74
GO:0098656	GO Biological Processes	anion transmembrane transport	-2.63	22	CLIC2|FOLR1|GABRB3|LRP2|SLC26A4|SLC1A1|SLC1A5|SLC6A8|SLC6A13|SLC16A1|SLC20A1|SLC20A2|SLC7A5|SLC16A7|PCYOX1|SLC25A38|SLC4A5|LRRC8E|SLC12A8|SLC26A7|SLC25A29|EMB	74
GO:0046942	GO Biological Processes	carboxylic acid transport	-2.53	22	FOLR1|LRP2|NMB|NTRK2|SLC26A4|SLC1A1|SLC1A5|SLC6A8|SLC6A13|SLC16A1|SLCO2A1|SLC7A5|SLC16A4|SLC16A7|SLC19A2|SLC25A38|LRRC8E|SLC26A7|SLC25A29|EMB|SLC16A14|SLC16A9	74
GO:0015849	GO Biological Processes	organic acid transport	-2.43	24	CRABP2|FABP5|FOLR1|LRP2|NMB|NTRK2|SLC26A4|RBP1|SLC1A1|SLC1A5|SLC6A13|SLC16A1|SLC7A5|SLC16A7|SLC19A2|SLC27A2|CROT|SLC25A38|LRRC8E|SLC26A7|RBP7|SLC25A29|EMB|SLC25A45	74
R-HSA-425407	Reactome Gene Sets	SLC-mediated transmembrane transport	-2.13	22	SLC26A4|SLC1A1|SLC1A5|SLC6A13|SLC15A2|SLC16A1|SLC20A1|SLC20A2|SLCO2A1|SLC30A2|SLC39A7|SLC7A5|SLC16A7|SLC2A6|AHCYL2|SLC4A5|SLC2A10|SLC26A7|SLC25A29|EMB|SLC41A1|LCN12	74
GO:2000027	GO Biological Processes	regulation of animal organ morphogenesis	-4.8	19	AR|BMP7|DAB2|CELSR2|HOXB7|MLLT3|TNFRSF11B|VEGFA|WNT2|PAX8|FZD3|FZD1|NOG|GPC6|DKK1|VANGL2|DMRT3|ZNRF3|STOX1	75
GO:0090175	GO Biological Processes	regulation of establishment of planar polarity	-2.71	9	DAB2|CELSR2|MLLT3|FZD3|FZD1|GPC6|DKK1|VANGL2|ZNRF3	75
GO:2000095	GO Biological Processes	regulation of Wnt signaling pathway, planar cell polarity pathway	-2.16	4	DAB2|MLLT3|DKK1|ZNRF3	75
GO:2000096	GO Biological Processes	positive regulation of Wnt signaling pathway, planar cell polarity pathway	-2.08	3	DAB2|MLLT3|DKK1	75
GO:0048565	GO Biological Processes	digestive tract development	-4.75	19	ADA|ASS1|KLF5|CPS1|EDNRB|FOXE1|HOXA5|ID2|CXCL8|KCNQ1|NOTCH1|OXTR|SALL1|SHOX2|SOX11|COBL|EPB41L5|OVOL2|CLMP	76
GO:0055123	GO Biological Processes	digestive system development	-4.19	19	ADA|ASS1|KLF5|CPS1|EDNRB|FOXE1|HOXA5|ID2|CXCL8|KCNQ1|NOTCH1|OXTR|SALL1|SHOX2|SOX11|COBL|EPB41L5|OVOL2|CLMP	76
GO:0048566	GO Biological Processes	embryonic digestive tract development	-2.98	7	ADA|ID2|CXCL8|SALL1|SHOX2|SOX11|OVOL2	76
GO:0048557	GO Biological Processes	embryonic digestive tract morphogenesis	-2.06	4	ID2|SHOX2|SOX11|OVOL2	76
WP702	WikiPathways	Metapathway biotransformation Phase I and II	-4.74	24	CYP4B1|CYP24A1|CYP27B1|EPHX2|FMO1|GPX3|GSTA4|GSTM1|GSTM2|GSTM4|MGST1|SULT1A2|SULT1C2|KCNAB1|CHST1|HS3ST3A1|INMT|CYP2S1|CHST11|CYP39A1|AKR1B10|GAL3ST3|GSTO2|CYP27C1	77
R-HSA-211859	Reactome Gene Sets	Biological oxidations	-3.49	24	ALDH1A1|ALDH2|CYP4B1|CYP24A1|CYP27B1|FMO1|GSTA4|GSTM1|GSTM2|GSTM4|GSTT1|MAOA|MGST1|POR|SULT1A2|SULT1C2|CES2|ARNT2|CYP2S1|CYP39A1|MTARC2|AS3MT|MTARC1|GSTO2	77
R-HSA-211945	Reactome Gene Sets	Phase I - Functionalization of compounds	-3.09	14	ALDH1A1|ALDH2|CYP4B1|CYP24A1|CYP27B1|FMO1|MAOA|POR|CES2|ARNT2|CYP2S1|CYP39A1|MTARC2|MTARC1	77
GO:2000177	GO Biological Processes	regulation of neural precursor cell proliferation	-4.73	15	FOXG1|ID2|LRP2|NOTCH1|PAX6|PTN|VEGFA|VEGFC|BTG2|FZD3|ADGRG1|SPINT2|PTBP2|SHCBP1|ASPM	78
GO:0002052	GO Biological Processes	positive regulation of neuroblast proliferation	-3.91	7	FOXG1|NOTCH1|PAX6|VEGFA|VEGFC|FZD3|ASPM	78
GO:1902692	GO Biological Processes	regulation of neuroblast proliferation	-3.67	8	FOXG1|NOTCH1|PAX6|PTN|VEGFA|VEGFC|FZD3|ASPM	78
GO:2000179	GO Biological Processes	positive regulation of neural precursor cell proliferation	-3.07	9	FOXG1|LRP2|NOTCH1|PAX6|VEGFA|VEGFC|FZD3|ADGRG1|ASPM	78
GO:0001764	GO Biological Processes	neuron migration	-2.84	15	CELSR2|FOXG1|MAP1B|NDN|NTRK2|PAX6|TUBB2A|VEGFA|FZD3|LRP12|DCDC2|DNER|DNAAF4|ASPM|TUBB2B	78
GO:0000281	GO Biological Processes	mitotic cytokinesis	-4.71	13	ANK3|CENPA|KIF23|ESPL1|KIF20A|KIF4A|RACGAP1|NUSAP1|ANLN|CEP55|CHMP1B|CHMP4C|KLHDC8B	79
GO:0000910	GO Biological Processes	cytokinesis	-4.63	16	ANK3|CENPA|MYH9|AURKB|KIF23|ESPL1|KIF20A|KIF4A|RACGAP1|NUSAP1|ANLN|CEP55|SEPTIN11|CHMP1B|CHMP4C|KLHDC8B	79
GO:0032506	GO Biological Processes	cytokinetic process	-4.28	9	MYH9|AURKB|KIF20A|RACGAP1|ANLN|CEP55|CHMP1B|CHMP4C|KLHDC8B	79
GO:0061640	GO Biological Processes	cytoskeleton-dependent cytokinesis	-4.15	15	ANK3|CENPA|AURKB|KIF23|ESPL1|KIF20A|KIF4A|RACGAP1|NUSAP1|ANLN|CEP55|SEPTIN11|CHMP1B|CHMP4C|KLHDC8B	79
GO:1902410	GO Biological Processes	mitotic cytokinetic process	-2.49	5	KIF20A|CEP55|CHMP1B|CHMP4C|KLHDC8B	79
GO:0061952	GO Biological Processes	midbody abscission	-2.06	4	KIF20A|CEP55|CHMP1B|CHMP4C	79
GO:0071103	GO Biological Processes	DNA conformation change	-4.69	34	CDK1|EZH2|H1-2|H1-3|H2BC5|HELLS|HHEX|HMGB3|HMGA1|NAP1L2|NAP1L3|RFC4|TOP2A|CDC45|H2BC21|H4C11|H4C8|GINS1|SMC4|OIP5|NCAPH|RAD54B|NUSAP1|ERCC6L|NCAPG2|HJURP|ASF1B|NCAPG|BRIP1|TSPYL5|CDCA5|SHPRH|NAP1L5|CENPW	80
GO:0065004	GO Biological Processes	protein-DNA complex assembly	-4.66	24	CENPA|CENPE|CENPF|H1-2|H1-3|H2BC5|HELLS|NAP1L2|NAP1L3|CDC45|H2BC21|H4C11|H4C8|KNTC1|DLGAP5|OIP5|HJURP|ASF1B|CENPK|CENPH|TSPYL5|SHPRH|NAP1L5|CENPW	80
GO:0006323	GO Biological Processes	DNA packaging	-4.01	25	CDK1|EZH2|H1-2|H1-3|H2BC5|HELLS|NAP1L2|NAP1L3|TOP2A|H2BC21|H4C11|H4C8|SMC4|OIP5|NCAPH|NUSAP1|NCAPG2|HJURP|ASF1B|NCAPG|TSPYL5|CDCA5|SHPRH|NAP1L5|CENPW	80
GO:0071824	GO Biological Processes	protein-DNA complex subunit organization	-3.36	25	CENPA|CENPE|CENPF|H1-2|H1-3|H2BC5|HELLS|HMGA1|NAP1L2|NAP1L3|CDC45|H2BC21|H4C11|H4C8|KNTC1|DLGAP5|OIP5|HJURP|ASF1B|CENPK|CENPH|TSPYL5|SHPRH|NAP1L5|CENPW	80
GO:0006334	GO Biological Processes	nucleosome assembly	-2.84	15	H1-2|H1-3|H2BC5|NAP1L2|NAP1L3|H2BC21|H4C11|H4C8|OIP5|HJURP|ASF1B|TSPYL5|SHPRH|NAP1L5|CENPW	80
GO:0031055	GO Biological Processes	chromatin remodeling at centromere	-2.81	4	HELLS|OIP5|HJURP|CENPW	80
GO:0034080	GO Biological Processes	CENP-A containing chromatin assembly	-2.43	3	OIP5|HJURP|CENPW	80
GO:0061641	GO Biological Processes	CENP-A containing chromatin organization	-2.43	3	OIP5|HJURP|CENPW	80
GO:0006336	GO Biological Processes	DNA replication-independent chromatin assembly	-2.27	6	H4C11|H4C8|OIP5|HJURP|ASF1B|CENPW	80
GO:0034724	GO Biological Processes	DNA replication-independent chromatin organization	-2.21	6	H4C11|H4C8|OIP5|HJURP|ASF1B|CENPW	80
GO:0031497	GO Biological Processes	chromatin assembly	-2.17	17	EZH2|H1-2|H1-3|H2BC5|HELLS|NAP1L2|NAP1L3|H2BC21|H4C11|H4C8|OIP5|HJURP|ASF1B|TSPYL5|SHPRH|NAP1L5|CENPW	80
GO:0006333	GO Biological Processes	chromatin assembly or disassembly	-2.04	18	EZH2|H1-2|H1-3|H2BC5|HELLS|HMGA1|NAP1L2|NAP1L3|H2BC21|H4C11|H4C8|OIP5|HJURP|ASF1B|TSPYL5|SHPRH|NAP1L5|CENPW	80
GO:0060840	GO Biological Processes	artery development	-4.68	16	EGR2|FOXC1|FOLR1|HOXA1|HES1|LOX|LOXL1|LRP2|NOTCH1|PDE2A|SOX4|VEGFA|NOG|ADAMTS6|EFEMP2|SLC2A10	81
GO:0035905	GO Biological Processes	ascending aorta development	-2.94	3	HES1|LOX|SOX4	81
GO:0048844	GO Biological Processes	artery morphogenesis	-2.67	10	FOXC1|FOLR1|HOXA1|HES1|LRP2|NOTCH1|SOX4|VEGFA|NOG|EFEMP2	81
GO:0035904	GO Biological Processes	aorta development	-2.66	9	EGR2|HES1|LOX|LOXL1|LRP2|PDE2A|SOX4|ADAMTS6|EFEMP2	81
R-HSA-1474244	Reactome Gene Sets	Extracellular matrix organization	-4.68	33	BMP7|CDH1|COL4A3|COL4A4|COL7A1|FBN2|IBSP|ITGA1|ITGA5|ITGB3|KDR|LOX|LOXL1|LTBP1|MATN3|MFAP2|MMP1|MMP3|MMP10|MMP14|SERPINE1|PLOD1|SDC2|THBS1|COL14A1|ADAM19|PLOD3|CAPN7|EFEMP2|F11R|COL18A1|FBN3|COL24A1	82
GO:0030198	GO Biological Processes	extracellular matrix organization	-4.15	29	APLP1|COL4A3|COL4A4|FOXC1|GAS2|IBSP|LOX|LOXL1|MMP1|MMP3|MMP10|MMP14|TNFRSF11B|PTX3|COL14A1|PLOD3|SPINT2|ADAMTS6|NTNG1|OLFML2B|EGFL6|EFEMP2|TMEM38B|FERMT1|PBXIP1|COL18A1|OLFML2A|COL24A1|NPNT	82
GO:0043062	GO Biological Processes	extracellular structure organization	-4.12	29	APLP1|COL4A3|COL4A4|FOXC1|GAS2|IBSP|LOX|LOXL1|MMP1|MMP3|MMP10|MMP14|TNFRSF11B|PTX3|COL14A1|PLOD3|SPINT2|ADAMTS6|NTNG1|OLFML2B|EGFL6|EFEMP2|TMEM38B|FERMT1|PBXIP1|COL18A1|OLFML2A|COL24A1|NPNT	82
GO:0045229	GO Biological Processes	external encapsulating structure organization	-4.06	29	APLP1|COL4A3|COL4A4|FOXC1|GAS2|IBSP|LOX|LOXL1|MMP1|MMP3|MMP10|MMP14|TNFRSF11B|PTX3|COL14A1|PLOD3|SPINT2|ADAMTS6|NTNG1|OLFML2B|EGFL6|EFEMP2|TMEM38B|FERMT1|PBXIP1|COL18A1|OLFML2A|COL24A1|NPNT	82
R-HSA-2022090	Reactome Gene Sets	Assembly of collagen fibrils and other multimeric structures	-2.51	9	COL4A3|COL4A4|COL7A1|LOX|LOXL1|MMP3|COL14A1|COL18A1|COL24A1	82
R-HSA-1442490	Reactome Gene Sets	Collagen degradation	-2.36	9	COL4A3|COL4A4|COL7A1|MMP1|MMP3|MMP10|MMP14|COL14A1|COL18A1	82
R-HSA-1474290	Reactome Gene Sets	Collagen formation	-2.29	11	COL4A3|COL4A4|COL7A1|LOX|LOXL1|MMP3|PLOD1|COL14A1|PLOD3|COL18A1|COL24A1	82
hsa04974	KEGG Pathway	Protein digestion and absorption	-2.28	12	ATP1A1|ATP1B1|COL4A3|COL4A4|COL7A1|KCNQ1|MME|SLC1A1|SLC1A5|COL14A1|COL18A1|COL24A1	82
WP4239	WikiPathways	Epithelial to mesenchymal transition in colorectal cancer	-4.58	22	CDH1|COL4A3|COL4A4|CLDN3|CLDN7|DSP|EZH2|FOXM1|ID1|ID2|ITGA5|JUP|NOTCH1|WNT2|FZD5|FZD3|FZD1|CDKL2|CLDN8|EIF5A2|TWIST2|OCLN	83
GO:0048736	GO Biological Processes	appendage development	-4.58	23	BAK1|BMP7|CRABP2|FBN2|HOXC10|IRF6|NOTCH1|PBX1|PITX1|SALL1|SHOX2|SOX4|SOX11|ZBTB16|KAT2B|NOG|SEMA3C|DKK1|CHST11|GRHL2|ZNRF3|KDF1|FREM2	84
GO:0060173	GO Biological Processes	limb development	-4.58	23	BAK1|BMP7|CRABP2|FBN2|HOXC10|IRF6|NOTCH1|PBX1|PITX1|SALL1|SHOX2|SOX4|SOX11|ZBTB16|KAT2B|NOG|SEMA3C|DKK1|CHST11|GRHL2|ZNRF3|KDF1|FREM2	84
GO:0035107	GO Biological Processes	appendage morphogenesis	-4.06	19	BAK1|BMP7|CRABP2|FBN2|HOXC10|NOTCH1|PBX1|PITX1|SALL1|SHOX2|SOX4|SOX11|ZBTB16|NOG|SEMA3C|DKK1|CHST11|GRHL2|FREM2	84
GO:0035108	GO Biological Processes	limb morphogenesis	-4.06	19	BAK1|BMP7|CRABP2|FBN2|HOXC10|NOTCH1|PBX1|PITX1|SALL1|SHOX2|SOX4|SOX11|ZBTB16|NOG|SEMA3C|DKK1|CHST11|GRHL2|FREM2	84
GO:0061448	GO Biological Processes	connective tissue development	-3.12	22	BMP7|BMPR1B|EGR1|FOXD1|HOXA5|HOXC4|ID4|LOX|MATN3|NOTCH1|PITX1|RORC|SHOX2|STC1|ZBTB16|NOG|CNMD|CHST11|CYTL1|PBXIP1|ARRDC3|DGAT2	84
GO:0030326	GO Biological Processes	embryonic limb morphogenesis	-3.06	15	BMP7|CRABP2|FBN2|HOXC10|NOTCH1|PBX1|PITX1|SALL1|SHOX2|ZBTB16|NOG|DKK1|CHST11|GRHL2|FREM2	84
GO:0035113	GO Biological Processes	embryonic appendage morphogenesis	-3.06	15	BMP7|CRABP2|FBN2|HOXC10|NOTCH1|PBX1|PITX1|SALL1|SHOX2|ZBTB16|NOG|DKK1|CHST11|GRHL2|FREM2	84
GO:0048706	GO Biological Processes	embryonic skeletal system development	-2.77	15	BMP7|HOXA1|HOXA5|HOXB7|HOXC4|HOXC6|MMP14|PBX1|SHOX2|SOX11|NOG|IRX5|CHST11|GRHL2|SLC2A10	84
GO:0001501	GO Biological Processes	skeletal system development	-2.69	40	ALPL|BMP7|BMPR1B|FBN2|FOXC1|FRZB|HOXA1|HOXA5|HOXB7|HOXC4|HOXC6|HOXC10|MATN3|MMP14|NPR3|TNFRSF11B|PBX1|PITX1|PTHLH|SHOX2|SOX4|SOX11|SRD5A1|STC1|TEAD4|ZBTB16|NOG|IRX5|FST|CNMD|TTC9|CHST11|CYTL1|TMEM38B|PBXIP1|HHIP|CSRNP1|GRHL2|SLC2A10|RFLNB	84
GO:0030278	GO Biological Processes	regulation of ossification	-2.64	14	BMP7|BMPR1B|CYP27B1|S1PR1|EGR2|FBN2|NOTCH1|PBX1|PTN|SOX11|ZBTB16|DKK1|SGMS2|RFLNB	84
GO:0048704	GO Biological Processes	embryonic skeletal system morphogenesis	-2.61	12	BMP7|HOXA1|HOXA5|HOXB7|HOXC4|MMP14|SHOX2|SOX11|NOG|IRX5|CHST11|GRHL2	84
GO:0048705	GO Biological Processes	skeletal system morphogenesis	-2.03	20	ALPL|BMP7|BMPR1B|FBN2|FOXC1|HOXA1|HOXA5|HOXB7|HOXC4|MMP14|SHOX2|SOX11|STC1|NOG|IRX5|CHST11|HHIP|CSRNP1|GRHL2|RFLNB	84
GO:0043086	GO Biological Processes	negative regulation of catalytic activity	-4.55	66	ANXA3|BIRC5|APOA1|ARRB2|BMP7|BUB1B|CDC20|CDKN2A|CEBPA|COL4A3|COL7A1|CRYAB|CYP27B1|DHCR24|NQO1|DUSP1|EDNRB|IFI6|HHEX|MAD2L1|NOTCH1|NPR3|PEBP1|SERPINE1|SERPINB2|POR|PKIA|PRKCZ|DNAJC3|PTN|PTX3|RENBP|SORT1|SERPINB3|SERPINB4|SORL1|THBS1|UCHL1|VEGFA|TFPI2|ANXA9|SERPINB7|KAT2B|GPRC5A|RGN|MAD2L2|TXNIP|SPINT2|IQGAP2|TMED2|DUSP10|PPP1R14B|CPAMD8|PDCD4|F11R|PI15|ANGPTL4|CRIM1|MBIP|NCAPG2|TRIB3|MYOZ1|CAAP1|I…	85
GO:0045861	GO Biological Processes	negative regulation of proteolysis	-3.42	33	BIRC5|ARRB2|COL4A3|COL7A1|CRYAB|CTSZ|DHCR24|EFNA1|FHIT|IFI6|IL10|PEBP1|SERPINE1|SERPINB2|POR|PTPN3|RENBP|SERPINB3|SERPINB4|SORL1|THBS1|VEGFA|TFPI2|SERPINB7|SPINT2|TMEM98|CPAMD8|PI15|CRIM1|PBK|CAAP1|ITIH5|SVIP	85
GO:0030162	GO Biological Processes	regulation of proteolysis	-3.26	58	BIRC5|ARRB2|BAK1|CDC20|CEBPA|CLU|COL4A3|COL7A1|CLDN3|CRYAB|CTSZ|DAB2|DHCR24|EFNA1|FHIT|IFI6|IL10|MEFV|MMP14|MYH9|PEBP1|SERPINE1|SERPINB2|POR|PTPN3|RENBP|S100A8|SERPINB3|SERPINB4|SLC1A1|SORL1|AURKA|SYK|THBS1|VEGFA|TFPI2|SERPINB7|RGN|SPINT2|TMEM98|CPAMD8|PI15|CRIM1|UACA|IFT57|PBK|TRIB3|CAAP1|PRR7|ITIH5|SOX7|EGLN3|CCBE1|DNAAF4|RNF144B|SVIP|RNF180|SH3RF3	85
GO:0051346	GO Biological Processes	negative regulation of hydrolase activity	-2.99	33	BIRC5|APOA1|ARRB2|COL4A3|COL7A1|CRYAB|DHCR24|IFI6|PEBP1|SERPINE1|SERPINB2|POR|PRKCZ|PTX3|RENBP|SORT1|SERPINB3|SERPINB4|SORL1|THBS1|VEGFA|TFPI2|SERPINB7|RGN|SPINT2|TMED2|CPAMD8|F11R|PI15|ANGPTL4|CRIM1|CAAP1|ITIH5	85
GO:0010466	GO Biological Processes	negative regulation of peptidase activity	-2.81	25	BIRC5|ARRB2|COL4A3|COL7A1|CRYAB|DHCR24|IFI6|PEBP1|SERPINE1|SERPINB2|POR|RENBP|SERPINB3|SERPINB4|SORL1|THBS1|VEGFA|TFPI2|SERPINB7|SPINT2|CPAMD8|PI15|CRIM1|CAAP1|ITIH5	85
GO:0010951	GO Biological Processes	negative regulation of endopeptidase activity	-2.74	24	BIRC5|ARRB2|COL4A3|COL7A1|CRYAB|DHCR24|IFI6|PEBP1|SERPINE1|SERPINB2|POR|RENBP|SERPINB3|SERPINB4|SORL1|THBS1|VEGFA|TFPI2|SERPINB7|SPINT2|CPAMD8|CRIM1|CAAP1|ITIH5	85
GO:0052547	GO Biological Processes	regulation of peptidase activity	-2.57	37	BIRC5|ARRB2|BAK1|COL4A3|COL7A1|CLDN3|CRYAB|DHCR24|EFNA1|IFI6|MEFV|PEBP1|SERPINE1|SERPINB2|POR|RENBP|S100A8|SERPINB3|SERPINB4|SLC1A1|SORL1|SYK|THBS1|VEGFA|TFPI2|SERPINB7|SPINT2|CPAMD8|PI15|CRIM1|UACA|IFT57|CAAP1|PRR7|ITIH5|SOX7|EGLN3	85
GO:0052548	GO Biological Processes	regulation of endopeptidase activity	-2.55	35	BIRC5|ARRB2|BAK1|COL4A3|COL7A1|CRYAB|DHCR24|EFNA1|IFI6|MEFV|PEBP1|SERPINE1|SERPINB2|POR|RENBP|S100A8|SERPINB3|SERPINB4|SLC1A1|SORL1|SYK|THBS1|VEGFA|TFPI2|SERPINB7|SPINT2|CPAMD8|CRIM1|UACA|IFT57|CAAP1|PRR7|ITIH5|SOX7|EGLN3	85
GO:0043281	GO Biological Processes	regulation of cysteine-type endopeptidase activity involved in apoptotic process	-2.16	19	BIRC5|ARRB2|BAK1|COL4A3|CRYAB|DHCR24|IFI6|POR|S100A8|SLC1A1|SYK|THBS1|VEGFA|UACA|IFT57|CAAP1|PRR7|SOX7|EGLN3	85
GO:0051410	GO Biological Processes	detoxification of nitrogen compound	-4.53	4	GSTM1|GSTM2|MTARC2|MTARC1	86
GO:0070458	GO Biological Processes	cellular detoxification of nitrogen compound	-4.53	4	GSTM1|GSTM2|MTARC2|MTARC1	86
GO:0018916	GO Biological Processes	nitrobenzene metabolic process	-3.32	3	GSTM1|GSTM2|GSTM4	86
GO:0042537	GO Biological Processes	benzene-containing compound metabolic process	-2.74	6	CYP4B1|EPHX2|GSTM1|GSTM2|GSTM4|PON3	86
GO:0045664	GO Biological Processes	regulation of neuron differentiation	-4.47	24	BDNF|BMP7|EDNRB|FOXG1|HES1|ID2|ID4|ISL1|MAP1B|NAP1L2|NOTCH1|PAX6|PBX1|PCP4|RAP1GAP|SOX11|DKK1|CDON|ESRP1|IRX3|DUOXA1|CYB5D2|CNTN4|ASPM	87
GO:0045665	GO Biological Processes	negative regulation of neuron differentiation	-3.66	12	BMP7|FOXG1|HES1|ID4|ISL1|NOTCH1|PAX6|PBX1|RAP1GAP|IRX3|CNTN4|ASPM	87
WP2882	WikiPathways	Nuclear receptors meta-pathway	-4.46	34	APOA1|CDK1|NQO1|EGR1|GPX3|GSTA4|GSTM1|GSTM2|GSTM4|HES1|MGST1|SERPINB2|PDK4|PLTP|S100P|SCD|SLC5A3|SLC6A8|SLC6A13|SOD3|SLC39A7|SLC7A5|CAVIN2|CES2|KAT2B|SLC19A2|SLC2A6|ANGPTL4|EPB41L4B|PRRG4|CPEB4|SLC2A10|PPP1R14C|DNER	88
WP2884	WikiPathways	NRF2 pathway	-2.19	15	NQO1|EGR1|GPX3|GSTA4|GSTM1|GSTM2|GSTM4|SLC5A3|SLC6A8|SLC6A13|SOD3|SLC39A7|CES2|SLC2A6|SLC2A10	88
GO:0140694	GO Biological Processes	non-membrane-bounded organelle assembly	-4.42	33	CDC20|CDS1|CENPA|CENPE|CENPF|KIF11|MYBL2|NEK2|PLS1|AURKA|TMOD1|TNNT1|PRC1|MYOM2|AURKB|KIF23|KNTC1|DLGAP5|NDC80|PIBF1|NEBL|TPX2|KIF4A|RACGAP1|SAC3D1|MRTO4|ANLN|MYOZ1|CENPK|CENPH|FHOD3|ASPM|CENPW	89
GO:0070925	GO Biological Processes	organelle assembly	-4.21	63	ABCA3|CDC20|CDS1|CENPA|CENPE|CENPF|CELSR2|KCNQ1|KIF11|ABLIM1|MYBL2|NEK2|NOTCH1|PLS1|AURKA|TMOD1|TNNT1|NME5|SRPX|PRC1|MYOM2|AURKB|KIF23|BAG3|KNTC1|DLGAP5|NDC80|PIBF1|NEBL|DZIP1|ABLIM3|TPX2|DNAAF11|KIF4A|TCTN3|RACGAP1|SAC3D1|MRTO4|DCDC2|ANLN|SPATA6|FNBP1L|IFT57|CFAP44|CHMP1B|VANGL2|CEP126|MYOZ1|CENPK|RAB17|CENPH|TRAPPC6A|IFT74|FHOD3|FHDC1|CHMP4C|CFAP70|IQUB|DNAAF4|WBP2NL|ARL13B|ASPM|CENPW	89
GO:0030261	GO Biological Processes	chromosome condensation	-4.4	10	CDK1|H1-2|H1-3|TOP2A|SMC4|NCAPH|NUSAP1|NCAPG2|NCAPG|CDCA5	90
R-HSA-2514853	Reactome Gene Sets	Condensation of Prometaphase Chromosomes	-3.96	5	CCNB1|CDK1|SMC4|NCAPH|NCAPG	90
GO:0007076	GO Biological Processes	mitotic chromosome condensation	-2.94	5	SMC4|NCAPH|NUSAP1|NCAPG|CDCA5	90
CORUM:10	CORUM	Condensin I complex	-2.94	3	SMC4|NCAPH|NCAPG	90
CORUM:157	CORUM	Condensin I complex	-2.94	3	SMC4|NCAPH|NCAPG	90
CORUM:167	CORUM	Condensin I complex	-2.94	3	SMC4|NCAPH|NCAPG	90
GO:1905821	GO Biological Processes	positive regulation of chromosome condensation	-2.94	3	SMC4|NCAPH|NCAPG	90
CORUM:159	CORUM	Condensin I-PARP-1-XRCC1 complex	-2.43	3	SMC4|NCAPH|NCAPG	90
GO:0032355	GO Biological Processes	response to estradiol	-4.4	18	AQP4|ASS1|BMP7|CCNA2|CRHBP|CRYAB|NQO1|EZH2|IGF1R|IL10|MAP1B|OXTR|PTGFR|SRD5A1|RAMP3|TXNIP|ZNF703|KIF18A	91
GO:0071392	GO Biological Processes	cellular response to estradiol stimulus	-3.9	9	AQP4|CCNA2|CRHBP|IGF1R|IL10|SRD5A1|RAMP3|ZNF703|KIF18A	91
GO:0051098	GO Biological Processes	regulation of binding	-4.39	37	ARRB2|BDNF|CLIC2|CLN5|CTSZ|DAB2|FOXC1|HES1|ID1|IL10|ISL1|LIF|LOX|NEK2|NME1|PAX6|PLCL1|RAP1GAP|SORL1|SOX11|AURKA|AURKB|NOG|MAD2L2|CARM1|DZIP1|DKK1|DNAAF11|LDOC1|BAMBI|HJURP|PBXIP1|EPB41L5|TRIB3|HOPX|TRIM6|ZBTB7C	92
GO:1900120	GO Biological Processes	regulation of receptor binding	-3.13	6	BDNF|IL10|LOX|PLCL1|NOG|LDOC1	92
GO:0043393	GO Biological Processes	regulation of protein binding	-2.7	20	ARRB2|BDNF|CTSZ|DAB2|ID1|IL10|LOX|PLCL1|SORL1|AURKA|AURKB|NOG|DZIP1|DKK1|DNAAF11|LDOC1|BAMBI|EPB41L5|TRIB3|HOPX	92
GO:0032091	GO Biological Processes	negative regulation of protein binding	-2.08	11	ARRB2|CTSZ|DAB2|ID1|IL10|SORL1|AURKA|AURKB|NOG|DKK1|EPB41L5	92
GO:0034329	GO Biological Processes	cell junction assembly	-4.36	29	ARHGAP6|BDNF|CDH1|CLDN3|CLDN7|ERBB4|GABRB3|ITGA5|JUP|MAP1B|FSCN1|FZD5|FZD1|CNTNAP1|CLDN8|DLG5|SHANK2|LSR|PCDHB2|NLGN4X|GRHL2|ZNF703|ESAM|DNER|MPP7|MARVELD2|HIPK1|ILDR1|OCLN	93
GO:0045216	GO Biological Processes	cell-cell junction organization	-4.3	22	CDH1|CLDN3|CLDN7|CXADR|DSG2|DSP|JUP|FSCN1|CNTNAP1|CLDN8|DLG5|LSR|NLGN4X|GRHL2|ZNF703|ESAM|MPP7|PLEKHA7|MARVELD2|HIPK1|ILDR1|OCLN	93
GO:0007043	GO Biological Processes	cell-cell junction assembly	-3.42	16	CLDN3|CLDN7|JUP|FSCN1|CNTNAP1|CLDN8|DLG5|LSR|GRHL2|ZNF703|ESAM|MPP7|MARVELD2|HIPK1|ILDR1|OCLN	93
GO:0120192	GO Biological Processes	tight junction assembly	-3.39	10	CLDN3|CLDN7|CLDN8|LSR|GRHL2|ESAM|MPP7|MARVELD2|ILDR1|OCLN	93
GO:0120193	GO Biological Processes	tight junction organization	-3.2	10	CLDN3|CLDN7|CLDN8|LSR|GRHL2|ESAM|MPP7|MARVELD2|ILDR1|OCLN	93
hsa04514	KEGG Pathway	Cell adhesion molecules	-2.89	17	CDH1|CLDN3|CLDN7|L1CAM|CD99|PTPRM|SDC2|CNTNAP1|CLDN8|NTNG1|CADM1|NECTIN3|F11R|NLGN4X|LRRC4C|ESAM|OCLN	93
GO:0043297	GO Biological Processes	apical junction assembly	-2.66	9	CLDN3|CLDN7|CLDN8|DLG5|GRHL2|ESAM|MPP7|MARVELD2|OCLN	93
GO:0070830	GO Biological Processes	bicellular tight junction assembly	-2.5	8	CLDN3|CLDN7|CLDN8|GRHL2|ESAM|MPP7|MARVELD2|OCLN	93
R-HSA-421270	Reactome Gene Sets	Cell-cell junction organization	-2.36	9	CDH1|CDH13|CLDN3|CLDN7|JUP|CLDN8|CADM1|NECTIN3|F11R	93
GO:0044282	GO Biological Processes	small molecule catabolic process	-4.34	36	ABAT|ACADL|ADA|ALDH2|ARG2|AUH|CDO1|CYP24A1|CYP27B1|ECI1|FAAH|PFKFB2|PHYH|PON3|RENBP|SHMT2|SORD|SULT1A2|ALDH5A1|ACOX2|HSD17B6|APOBEC3B|SLC27A2|ENPP4|QPRT|ACAD8|INPP5J|CYP39A1|CROT|ECHDC2|ENOSF1|BDH2|AKR1B10|CARNS1|ADTRP|SDSL	94
GO:0046395	GO Biological Processes	carboxylic acid catabolic process	-3.16	23	ABAT|ACADL|ARG2|AUH|CDO1|ECI1|FAAH|PHYH|PON3|RENBP|SHMT2|ALDH5A1|ACOX2|SLC27A2|QPRT|ACAD8|CROT|ECHDC2|ENOSF1|BDH2|CARNS1|ADTRP|SDSL	94
GO:0016054	GO Biological Processes	organic acid catabolic process	-3.05	23	ABAT|ACADL|ARG2|AUH|CDO1|ECI1|FAAH|PHYH|PON3|RENBP|SHMT2|ALDH5A1|ACOX2|SLC27A2|QPRT|ACAD8|CROT|ECHDC2|ENOSF1|BDH2|CARNS1|ADTRP|SDSL	94
GO:0016042	GO Biological Processes	lipid catabolic process	-3.01	27	ACADL|AUH|CPS1|CYP24A1|CYP27B1|ECI1|FAAH|PHYH|PLCB4|SRD5A1|PNPLA4|ACOX2|HSD17B6|LIPG|SLC27A2|PLAAT3|MGLL|ABHD12|CYP39A1|CROT|ECHDC2|BDH2|AKR1B10|BCO2|ADTRP|LIPI|NAPEPLD	94
GO:0044242	GO Biological Processes	cellular lipid catabolic process	-2.92	20	ACADL|AUH|CPS1|ECI1|FAAH|PHYH|PNPLA4|ACOX2|LIPG|SLC27A2|MGLL|ABHD12|CROT|ECHDC2|BDH2|AKR1B10|BCO2|ADTRP|LIPI|NAPEPLD	94
GO:0019395	GO Biological Processes	fatty acid oxidation	-2.56	11	ACADL|AUH|CYP24A1|ECI1|PHYH|POR|ACOX2|SLC27A2|CROT|ECHDC2|BDH2	94
GO:0009062	GO Biological Processes	fatty acid catabolic process	-2.44	11	ACADL|AUH|ECI1|FAAH|PHYH|ACOX2|SLC27A2|CROT|ECHDC2|BDH2|ADTRP	94
GO:0034440	GO Biological Processes	lipid oxidation	-2.36	11	ACADL|AUH|CYP24A1|ECI1|PHYH|POR|ACOX2|SLC27A2|CROT|ECHDC2|BDH2	94
GO:0072329	GO Biological Processes	monocarboxylic acid catabolic process	-2.12	12	ACADL|AUH|ECI1|FAAH|PHYH|PON3|ACOX2|SLC27A2|CROT|ECHDC2|BDH2|ADTRP	94
GO:0006635	GO Biological Processes	fatty acid beta-oxidation	-2.02	8	ACADL|AUH|ECI1|ACOX2|SLC27A2|CROT|ECHDC2|BDH2	94
WP497	WikiPathways	Urea cycle and metabolism of amino groups	-4.32	7	ARG2|ASS1|CPS1|ODC1|PYCR1|SRM|NAGS	95
GO:0000050	GO Biological Processes	urea cycle	-4.2	5	ARG2|ASS1|CEBPA|CPS1|NAGS	95
GO:0019627	GO Biological Processes	urea metabolic process	-3.96	5	ARG2|ASS1|CEBPA|CPS1|NAGS	95
GO:0071941	GO Biological Processes	nitrogen cycle metabolic process	-3.96	5	ARG2|ASS1|CEBPA|CPS1|NAGS	95
GO:0071400	GO Biological Processes	cellular response to oleic acid	-3.91	3	ASS1|CPS1|DGAT2	95
GO:0008652	GO Biological Processes	cellular amino acid biosynthetic process	-3.07	11	ABAT|ALDH1A1|ASS1|CPS1|PYCR1|SHMT2|PLOD3|BHMT2|PSAT1|SDSL|NAGS	95
R-HSA-70635	Reactome Gene Sets	Urea cycle	-2.99	4	ARG2|ASS1|CPS1|NAGS	95
GO:0014075	GO Biological Processes	response to amine	-2.94	8	ASS1|CDK1|CPS1|NQO1|OXTR|RGS4|SLC1A1|RRM2B	95
GO:0034201	GO Biological Processes	response to oleic acid	-2.94	3	ASS1|CPS1|DGAT2	95
GO:0071242	GO Biological Processes	cellular response to ammonium ion	-2.94	3	ASS1|CPS1|SLC1A1	95
GO:0060359	GO Biological Processes	response to ammonium ion	-2.65	3	ASS1|CPS1|SLC1A1	95
GO:0070542	GO Biological Processes	response to fatty acid	-2.41	9	ASS1|CPS1|HES1|IRS1|PCSK1|PDK4|SCD|DGAT2|ILDR1	95
GO:1901607	GO Biological Processes	alpha-amino acid biosynthetic process	-2.23	9	ASS1|CPS1|PYCR1|SHMT2|PLOD3|BHMT2|PSAT1|SDSL|NAGS	95
GO:0071398	GO Biological Processes	cellular response to fatty acid	-2.15	6	ASS1|CPS1|HES1|IRS1|PDK4|DGAT2	95
WP4571	WikiPathways	Urea cycle and related diseases	-2.08	3	ASS1|CPS1|NAGS	95
GO:1901605	GO Biological Processes	alpha-amino acid metabolic process	-2.04	18	ARG2|ASS1|AUH|CDO1|CPS1|CTPS1|ODC1|PYCR1|SHMT2|ALDH5A1|PLOD3|GFPT2|BHMT2|ACAD8|PSAT1|SDSL|NAGS|IYD	95
GO:0036293	GO Biological Processes	response to decreased oxygen levels	-4.31	31	ABAT|ADA|ATP1B1|BMP7|CCNA2|CLDN3|CRYAB|EGR1|KCNK3|MMP14|NOTCH1|OXTR|PLOD1|SLC1A1|SOD3|STC1|THBS1|HSP90B1|VEGFA|VEGFC|STC2|PDLIM1|ARNT2|NDRG1|HILPDA|ANGPTL4|CPEB4|BRIP1|EGLN3|STOX1|CD24	96
GO:0070482	GO Biological Processes	response to oxygen levels	-4.08	32	ABAT|ADA|ATP1B1|BMP7|CCNA2|CLDN3|CRYAB|EGR1|KCNK3|MMP14|NOTCH1|OXTR|PLOD1|SLC1A1|SOD3|STC1|THBS1|HSP90B1|VEGFA|VEGFC|STC2|PDLIM1|ARNT2|NDRG1|PDPN|HILPDA|ANGPTL4|CPEB4|BRIP1|EGLN3|STOX1|CD24	96
GO:0001666	GO Biological Processes	response to hypoxia	-3.55	28	ABAT|ADA|ATP1B1|BMP7|CCNA2|CLDN3|CRYAB|EGR1|KCNK3|MMP14|NOTCH1|PLOD1|SOD3|STC1|THBS1|HSP90B1|VEGFA|VEGFC|STC2|PDLIM1|ARNT2|NDRG1|HILPDA|ANGPTL4|BRIP1|EGLN3|STOX1|CD24	96
GO:0036294	GO Biological Processes	cellular response to decreased oxygen levels	-2.06	14	BMP7|CCNA2|EGR1|KCNK3|NOTCH1|STC1|VEGFA|STC2|NDRG1|HILPDA|CPEB4|BRIP1|EGLN3|STOX1	96
GO:0000212	GO Biological Processes	meiotic spindle organization	-4.28	6	MYH9|AURKA|TUBG1|ESPL1|NDC80|ASPM	97
GO:0090306	GO Biological Processes	meiotic spindle assembly	-2.24	3	AURKA|NDC80|ASPM	97
M40	Canonical Pathways	PID E2F PATHWAY	-4.23	13	CCNA2|CDK1|CDC6|CDKN2A|CEBPA|MYBL2|SERPINE1|RRM2|TK1|CES2|KAT2B|CCNE2|E2F7	98
R-HSA-6791312	Reactome Gene Sets	TP53 Regulates Transcription of Cell Cycle Genes	-3.97	10	CCNA2|CCNB1|CDK1|AURKA|BTG2|CCNA1|CCNE2|CARM1|E2F8|E2F7	98
WP2446	WikiPathways	Retinoblastoma gene in cancer	-3.95	14	CCNA2|CCNB1|CDK1|CHEK1|POLE2|RBP1|RFC4|RRM2|TOP2A|TTK|CDC45|CCNE2|KIF4A|ANLN	98
R-HSA-170145	Reactome Gene Sets	Phosphorylation of proteins involved in the G2/M transition by Cyclin A:Cdc2 complexes	-3.91	3	CCNA2|CDK1|CCNA1	98
hsa04110	KEGG Pathway	Cell cycle	-3.74	17	BUB1B|CCNA2|CCNB1|CDK1|CDC6|CDC20|CDKN2A|CHEK1|MAD2L1|TTK|CDC45|CCNA1|CCNE2|ESPL1|MAD2L2|DBF4|ORC6	98
R-HSA-1538133	Reactome Gene Sets	G0 and Early G1	-3.55	7	CCNA2|CDK1|CDC6|MYBL2|TOP2A|CCNA1|CCNE2	98
GO:0044770	GO Biological Processes	cell cycle phase transition	-3.44	20	CCNA2|CCNB1|CDK1|CDKN3|CHEK1|CKS2|EIF4EBP1|FOXM1|ID2|ID4|AURKA|CCNA1|CCNE2|MELK|NDC80|TACC3|DBF4|UBE2C|TIPIN|E2F7	98
R-HSA-6804116	Reactome Gene Sets	TP53 Regulates Transcription of Genes Involved in G1 Cell Cycle Arrest	-3.37	5	CCNA2|CCNA1|CCNE2|E2F8|E2F7	98
WP179	WikiPathways	Cell cycle	-2.95	15	CCNA2|CCNB1|CDK1|CDC6|CDC20|CDKN2A|CHEK1|TTK|CDC45|CCNA1|CCNE2|ESPL1|MAD2L2|DBF4|ORC6	98
GO:0044772	GO Biological Processes	mitotic cell cycle phase transition	-2.9	18	CCNA2|CCNB1|CDK1|CDKN3|CHEK1|CKS2|EIF4EBP1|FOXM1|ID2|ID4|AURKA|CCNA1|CCNE2|MELK|TACC3|DBF4|UBE2C|E2F7	98
R-HSA-69205	Reactome Gene Sets	G1/S-Specific Transcription	-2.65	6	CDK1|CDC6|RRM2|TK1|CDC45|CCNA1	98
R-HSA-453279	Reactome Gene Sets	Mitotic G1 phase and G1/S transition	-2.52	16	CCNA2|CCNB1|CDK1|CDC6|CDKN2A|MYBL2|POLE2|RRM2|TK1|TOP2A|CDC45|CCNA1|CCNE2|DBF4|ORC6|MCM10	98
M3686	Canonical Pathways	SA REG CASCADE OF CYCLIN EXPR	-2.51	4	CCNA2|CDKN2A|CCNA1|CCNE2	98
R-HSA-69273	Reactome Gene Sets	Cyclin A/B1/B2 associated events during G2/M transition	-2.15	5	CCNA2|CCNB1|CDK1|FOXM1|CCNA1	98
R-HSA-1566948	Reactome Gene Sets	Elastic fibre formation	-4.22	10	BMP7|FBN2|ITGA5|ITGB3|LOX|LOXL1|LTBP1|MFAP2|EFEMP2|FBN3	99
M5884	Canonical Pathways	NABA CORE MATRISOME	-2.84	26	COL4A3|COL4A4|COL7A1|FBN2|IBSP|LTBP1|MATN3|MFAP2|SLIT3|THBS1|COL14A1|SPARCL1|SRPX|CCN5|NTNG1|EFEMP2|CRIM1|CRELD1|COL18A1|CRISPLD1|FBN3|FNDC1|LGI3|VWDE|COL24A1|NPNT	99
M3008	Canonical Pathways	NABA ECM GLYCOPROTEINS	-2.7	20	FBN2|IBSP|LTBP1|MATN3|MFAP2|SLIT3|THBS1|SPARCL1|SRPX|CCN5|NTNG1|EFEMP2|CRIM1|CRELD1|CRISPLD1|FBN3|FNDC1|LGI3|VWDE|NPNT	99
R-HSA-2129379	Reactome Gene Sets	Molecules associated with elastic fibres	-2.61	7	BMP7|FBN2|ITGB3|LTBP1|MFAP2|EFEMP2|FBN3	99
GO:1903046	GO Biological Processes	meiotic cell cycle process	-4.15	22	BUB1B|CKS2|EREG|MYH9|AURKA|TOP2A|TTK|TUBG1|CCNA1|CCNE2|TRIP13|ESPL1|SMC4|NDC80|NCAPH|RAD54B|KIF18A|NUF2|BRIP1|MND1|SGO2|ASPM	100
GO:0051321	GO Biological Processes	meiotic cell cycle	-3.86	26	BUB1B|CKS2|EREG|MYH9|NEK2|AURKA|TOP2A|TTK|TUBG1|CCNA1|CCNE2|TRIP13|ESPL1|SMC4|NDC80|RAD51AP1|NCAPH|RAD54B|KIF18A|NUF2|BRIP1|MND1|PDIK1L|SGO2|WBP2NL|ASPM	100
GO:0140013	GO Biological Processes	meiotic nuclear division	-3.83	20	BUB1B|CKS2|EREG|AURKA|TOP2A|TTK|CCNA1|CCNE2|TRIP13|ESPL1|SMC4|NDC80|NCAPH|RAD54B|KIF18A|NUF2|BRIP1|MND1|SGO2|ASPM	100
GO:0007143	GO Biological Processes	female meiotic nuclear division	-2.98	7	EREG|AURKA|TOP2A|TTK|TRIP13|NDC80|NCAPH	100
GO:0022412	GO Biological Processes	cellular process involved in reproduction in multicellular organism	-2.61	33	ARRB2|BMPR1B|CXADR|EREG|FOXC1|FOLR1|PTN|PTX3|SLIT3|AURKA|TOP2A|TTK|ZBTB16|FOSL1|NME5|LGR5|CCNA1|TRIP13|NDC80|DZIP1|NCAPH|NECTIN3|CABYR|HOOK1|PAQR5|STRBP|CFAP44|KIF18A|BRIP1|ASPM|DPY19L2|NANOS1|DPY19L2P2	100
GO:0007292	GO Biological Processes	female gamete generation	-2.46	16	BMPR1B|EREG|GAS2|PTN|PTX3|AURKA|TOP2A|TTK|FOSL1|LGR5|TRIP13|NDC80|NCAPH|PAQR5|ASPM|NANOS1	100
GO:0045132	GO Biological Processes	meiotic chromosome segregation	-2.18	11	BUB1B|TOP2A|TTK|CCNE2|TRIP13|ESPL1|SMC4|NCAPH|NUF2|BRIP1|SGO2	100
GO:1901888	GO Biological Processes	regulation of cell junction assembly	-4.15	24	ARHGAP6|BDNF|CLDN3|KDR|MMP14|NTRK2|OXTR|THBS1|TPBG|VEGFA|FZD5|FZD1|DLG5|GPC6|FAM107A|DKK1|LIMCH1|F11R|LRRN3|EPB41L5|RAB17|IRX3|LRFN5|LRRTM1	101
GO:0050807	GO Biological Processes	regulation of synapse organization	-3.95	24	BDNF|CAMK2B|CDC20|EFNA1|IL10|ITPKA|NTRK2|OXTR|PCDH8|TPBG|LRP8|FZD1|DLG5|LZTS3|GPC6|ADGRL1|SHANK2|DKK1|LRRN3|RAB17|ZNF804A|LRFN5|ZDHHC15|LRRTM1	101
GO:0050803	GO Biological Processes	regulation of synapse structure or activity	-3.76	24	BDNF|CAMK2B|CDC20|EFNA1|IL10|ITPKA|NTRK2|OXTR|PCDH8|TPBG|LRP8|FZD1|DLG5|LZTS3|GPC6|ADGRL1|SHANK2|DKK1|LRRN3|RAB17|ZNF804A|LRFN5|ZDHHC15|LRRTM1	101
GO:0051963	GO Biological Processes	regulation of synapse assembly	-2.28	12	BDNF|NTRK2|OXTR|TPBG|FZD1|DLG5|GPC6|DKK1|LRRN3|RAB17|LRFN5|LRRTM1	101
GO:1901890	GO Biological Processes	positive regulation of cell junction assembly	-2.24	12	BDNF|CLDN3|KDR|NTRK2|OXTR|TPBG|VEGFA|DLG5|LRRN3|EPB41L5|IRX3|LRRTM1	101
GO:0042063	GO Biological Processes	gliogenesis	-4.14	25	CLU|CSPG4|EGR2|FOXG1|FPR2|HES1|ID4|MAL|MMP14|NDN|NOTCH1|NTRK2|PAX6|PLP1|S100A8|SOX4|SOX11|LRP8|CNTNAP1|ADGRG1|NDRG1|WASF3|DUSP10|DNER|SRGAP2C	102
GO:0048709	GO Biological Processes	oligodendrocyte differentiation	-3.4	11	CLU|ID4|MAL|NOTCH1|NTRK2|PAX6|PLP1|SOX11|CNTNAP1|WASF3|DUSP10	102
GO:0010001	GO Biological Processes	glial cell differentiation	-2.75	18	CLU|EGR2|FPR2|HES1|ID4|MAL|NOTCH1|NTRK2|PAX6|PLP1|S100A8|SOX4|SOX11|CNTNAP1|NDRG1|WASF3|DUSP10|DNER	102
GO:0014003	GO Biological Processes	oligodendrocyte development	-2.35	7	CLU|ID4|MAL|PLP1|SOX11|CNTNAP1|WASF3	102
GO:0022010	GO Biological Processes	central nervous system myelination	-2.23	5	CLU|ID4|MAL|PLP1|CNTNAP1	102
GO:0032291	GO Biological Processes	axon ensheathment in central nervous system	-2.23	5	CLU|ID4|MAL|PLP1|CNTNAP1	102
GO:0021782	GO Biological Processes	glial cell development	-2.12	12	CLU|FPR2|ID4|MAL|NTRK2|PLP1|S100A8|SOX4|SOX11|CNTNAP1|NDRG1|WASF3	102
GO:0099612	GO Biological Processes	protein localization to axon	-2.08	3	ANK3|MAL|CNTNAP1	102
GO:0008544	GO Biological Processes	epidermis development	-4.13	30	ALDH3A2|BNC1|COL7A1|CRABP2|DSP|EREG|EVPL|FABP5|FOXE1|HES1|IRF6|KCNQ1|NOTCH1|PAX6|PLOD1|PLS1|PPL|PTHLH|FZD3|LGR5|PLOD3|FST|TXNIP|DKK1|CLIC4|OVOL2|ZNF750|GRHL2|IFT74|KDF1	103
GO:0043588	GO Biological Processes	skin development	-2.13	21	DHCR24|DSP|EREG|EVPL|FOXE1|IRF6|JUP|NOTCH1|PAX6|PPL|FZD3|LGR5|FST|TXNIP|DKK1|CLIC4|LSR|ARRDC3|IFT74|SLC2A10|KDF1	103
GO:1902742	GO Biological Processes	apoptotic process involved in development	-4.08	8	BAK1|CHEK1|CRYAB|NOTCH1|SLIT3|SPI1|FZD5|MEGF10	104
GO:0060561	GO Biological Processes	apoptotic process involved in morphogenesis	-3.07	5	BAK1|CRYAB|NOTCH1|SPI1|FZD5	104
GO:0035914	GO Biological Processes	skeletal muscle cell differentiation	-4.05	10	ATF3|KLF5|EGR1|EGR2|FOS|HLF|NOTCH1|SOX11|BTG2|MEGF10	105
GO:0060538	GO Biological Processes	skeletal muscle organ development	-4.03	18	ASS1|ATF3|KLF5|EGR1|EGR2|FOS|HLF|NOTCH1|PITX1|SOX11|BTG2|CNTNAP1|MSC|MYOZ1|POPDC3|MEGF10|DISP1|DNER	105
GO:0007519	GO Biological Processes	skeletal muscle tissue development	-3.5	16	ATF3|KLF5|EGR1|EGR2|FOS|HLF|NOTCH1|PITX1|SOX11|BTG2|CNTNAP1|MSC|MYOZ1|POPDC3|MEGF10|DNER	105
GO:0043279	GO Biological Processes	response to alkaloid	-4.04	15	ABAT|CCNA2|CHEK1|CRHBP|NQO1|FOSB|GSTM2|HES1|HSPA5|OXTR|PCSK1|RGS4|SLC1A1|HOMER2|TMEM38B	106
GO:0042220	GO Biological Processes	response to cocaine	-2.68	8	ABAT|CCNA2|CRHBP|HSPA5|OXTR|RGS4|SLC1A1|HOMER2	106
GO:0071314	GO Biological Processes	cellular response to cocaine	-2.24	3	CCNA2|CRHBP|SLC1A1	106
GO:0071312	GO Biological Processes	cellular response to alkaloid	-2.08	6	CCNA2|CHEK1|CRHBP|GSTM2|SLC1A1|TMEM38B	106
R-HSA-6785807	Reactome Gene Sets	Interleukin-4 and Interleukin-13 signaling	-4.04	16	BIRC5|S1PR1|FOS|CXCL8|IL10|IL13RA2|LIF|MAOA|MMP1|MMP3|NDN|RORC|CCL11|FSCN1|HSP90B1|VEGFA	107
GO:0007584	GO Biological Processes	response to nutrient	-4.02	19	ALPL|ASS1|BMP7|CYP24A1|CYP27B1|NQO1|FOLR1|IGF1R|MAP1B|TNFRSF11B|POR|SLC16A1|SST|STC1|STC2|LIPG|SHANK2|CCL28|BRIP1	108
GO:0009991	GO Biological Processes	response to extracellular stimulus	-2.85	39	ADORA2B|ALPL|ASS1|ATF3|BMP7|CPS1|CYP24A1|CYP27B1|NQO1|FOLR1|FOS|HSPA5|IGF1R|MAP1B|TNFRSF11B|PCSK1|PDK4|POR|PRKAA2|SCNN1B|SLC16A1|SORD|SORL1|SRD5A1|SST|STC1|FOSL1|STC2|LIPG|NUAK1|FAM107A|SHANK2|CCL28|RRAGD|CPEB4|BRIP1|DAPL1|JMY|SIK1	108
GO:0033280	GO Biological Processes	response to vitamin D	-2.65	6	ALPL|BMP7|CYP24A1|CYP27B1|STC1|STC2	108
GO:0031667	GO Biological Processes	response to nutrient levels	-2.62	36	ALPL|ASS1|ATF3|BMP7|CPS1|CYP24A1|CYP27B1|NQO1|FOLR1|HSPA5|IGF1R|MAP1B|TNFRSF11B|PCSK1|PDK4|POR|PRKAA2|SCNN1B|SLC16A1|SORD|SORL1|SRD5A1|SST|STC1|STC2|LIPG|NUAK1|FAM107A|SHANK2|CCL28|RRAGD|CPEB4|BRIP1|DAPL1|JMY|SIK1	108
GO:0033273	GO Biological Processes	response to vitamin	-2.35	10	ALPL|BMP7|CYP24A1|CYP27B1|FOLR1|IGF1R|MAP1B|STC1|STC2|BRIP1	108
GO:0071396	GO Biological Processes	cellular response to lipid	-3.98	45	AQP4|AR|ASS1|ATP1A1|BMP7|ZFP36L2|CCNA2|CPS1|CRHBP|CYP24A1|EDNRB|ESRRG|CXCL1|CXCL3|HES1|IGF1R|CXCL8|IL10|IRS1|ISL1|MGST1|NR3C2|SERPINE1|PDK4|PPBP|RORC|CXCL6|CXCL5|SPI1|SRD5A1|STC1|SYK|WNT2|LRP8|RAMP3|IL24|FAM107A|LDOC1|PDCD4|GRAMD1C|PLSCR4|ZNF703|KIF18A|DGAT2|ADTRP	109
GO:0002237	GO Biological Processes	response to molecule of bacterial origin	-3.68	33	ALPL|ASS1|CPS1|CYP27B1|DIO2|EDNRB|FMO1|FOS|CXCL1|CXCL3|CXCL8|IL10|LOXL1|NOTCH1|SERPINE1|PCSK1|PPBP|PTGFR|S100A8|CXCL6|CXCL5|SPI1|FZD5|TNFRSF11A|IL24|DUSP10|LDOC1|PDCD4|PLSCR4|S100A14|TRIM6|PALM3|CD24	109
GO:0032496	GO Biological Processes	response to lipopolysaccharide	-3.5	31	ALPL|ASS1|CPS1|CYP27B1|DIO2|EDNRB|FMO1|FOS|CXCL1|CXCL3|CXCL8|IL10|LOXL1|NOTCH1|SERPINE1|PCSK1|PPBP|PTGFR|S100A8|CXCL6|CXCL5|SPI1|TNFRSF11A|IL24|DUSP10|LDOC1|PDCD4|PLSCR4|S100A14|TRIM6|PALM3	109
GO:0043616	GO Biological Processes	keratinocyte proliferation	-3.96	5	CDH13|EREG|IRF6|FST|FERMT1	110
GO:1900006	GO Biological Processes	positive regulation of dendrite development	-3.93	6	BMP7|EZH2|PTN|LRP8|COBL|ZDHHC15	111
GO:0050773	GO Biological Processes	regulation of dendrite development	-2.93	13	BMP7|CAMK2B|CDC20|EZH2|ID1|ITPKA|PTN|SDC2|LRP8|CARM1|COBL|RAB17|ZDHHC15	111
GO:0048875	GO Biological Processes	chemical homeostasis within a tissue	-3.93	6	ABCA3|KDR|SFTPD|VEGFA|HOMER2|LPCAT1	112
GO:0002040	GO Biological Processes	sprouting angiogenesis	-3.85	11	CDH13|KDR|NOTCH1|THBS1|VEGFA|VEGFC|SEMA5A|E2F8|ADTRP|E2F7|CCBE1	112
GO:0050927	GO Biological Processes	positive regulation of positive chemotaxis	-3.78	7	CDH13|S1PR1|CXCL8|KDR|VEGFA|VEGFC|SCG2	112
GO:0050926	GO Biological Processes	regulation of positive chemotaxis	-3.66	7	CDH13|S1PR1|CXCL8|KDR|VEGFA|VEGFC|SCG2	112
GO:0043129	GO Biological Processes	surfactant homeostasis	-3.22	5	ABCA3|KDR|SFTPD|VEGFA|LPCAT1	112
GO:0050930	GO Biological Processes	induction of positive chemotaxis	-2.38	4	CXCL8|VEGFA|VEGFC|SCG2	112
R-HSA-194313	Reactome Gene Sets	VEGF ligand-receptor interactions	-2.24	3	KDR|VEGFA|VEGFC	112
R-HSA-195399	Reactome Gene Sets	VEGF binds to VEGFR leading to receptor dimerization	-2.24	3	KDR|VEGFA|VEGFC	112
GO:2001026	GO Biological Processes	regulation of endothelial cell chemotaxis	-2.23	5	KDR|NOTCH1|THBS1|VEGFA|SEMA5A	112
M44	Canonical Pathways	PID HIF2PATHWAY	-2.21	6	EFNA1|KDR|MMP14|SERPINE1|VEGFA|EGLN3	112
WP3593	WikiPathways	MicroRNA for targeting cancer growth and vascularization in glioblastoma	-2.08	3	HES1|VEGFA|VEGFC	112
GO:0007610	GO Biological Processes	behavior	-3.9	49	ABAT|ARRB2|BDNF|CRHBP|EGR1|EGR2|FEN1|FOS|GRID1|HOXA1|ID2|ITGA5|KCNQ1|MME|NPTX2|NPY1R|NTRK2|OXTR|PRKCZ|PTN|CCL11|SELENOP|SLC1A1|SLC16A1|SRD5A1|THBS1|TMOD1|TPBG|UCHL1|BTG2|FOSL1|HOMER2|NR1D2|ATP8A1|CPEB3|SHANK2|DKK1|ABHD12|STRBP|PAK6|NLGN4X|DMRT3|ORMDL3|LYPD1|CIART|BBS12|RNF180|LRRTM1|FOXO6	113
GO:0007611	GO Biological Processes	learning or memory	-2.45	24	BDNF|CRHBP|EGR2|FEN1|FOS|ITGA5|MME|NPTX2|NTRK2|OXTR|PRKCZ|PTN|CCL11|SLC1A1|TPBG|BTG2|FOSL1|ATP8A1|CPEB3|SHANK2|DKK1|PAK6|NLGN4X|FOXO6	113
GO:0050890	GO Biological Processes	cognition	-2.22	26	BDNF|CRHBP|EGR2|FEN1|FOS|HOXA1|ITGA5|MME|NPTX2|NTRK2|OXTR|PRKCZ|PTN|CCL11|SLC1A1|TPBG|BTG2|FOSL1|ATP8A1|FAM107A|CPEB3|SHANK2|DKK1|PAK6|NLGN4X|FOXO6	113
GO:0099177	GO Biological Processes	regulation of trans-synaptic signaling	-2.02	33	ADORA2B|ARRB2|BDNF|CAMK2B|CDC20|CDH1|EGR2|FABP5|GRID1|ITPKA|MAP1B|MME|NPTX2|NTRK2|OXTR|PLCL1|PRKCZ|PTN|RGS4|SLC1A1|SYT1|LRP8|FAM107A|CPEB3|NTNG1|SHANK2|DKK1|PPP1R9A|NLGN4X|LRRC4C|CNTN4|LRRTM1|TUBB2B	113
GO:0006040	GO Biological Processes	amino sugar metabolic process	-3.81	9	ALDH1A1|RENBP|ST6GAL1|ST3GAL1|UAP1|CHST1|GFPT2|GNPNAT1|UAP1L1	114
GO:0006048	GO Biological Processes	UDP-N-acetylglucosamine biosynthetic process	-3.72	4	UAP1|GFPT2|GNPNAT1|UAP1L1	114
R-HSA-446210	Reactome Gene Sets	Synthesis of UDP-N-acetyl-glucosamine	-3.43	4	RENBP|UAP1|GFPT2|GNPNAT1	114
GO:0046349	GO Biological Processes	amino sugar biosynthetic process	-3.2	4	UAP1|GFPT2|GNPNAT1|UAP1L1	114
GO:0006047	GO Biological Processes	UDP-N-acetylglucosamine metabolic process	-2.65	4	UAP1|GFPT2|GNPNAT1|UAP1L1	114
GO:0009226	GO Biological Processes	nucleotide-sugar biosynthetic process	-2.06	4	UAP1|GFPT2|GNPNAT1|UAP1L1	114
GO:0055088	GO Biological Processes	lipid homeostasis	-3.81	21	ABCA3|APOA1|CEBPA|EPHX2|PRKAA2|RBP1|PNPLA4|ACOX2|LIPG|NR1D2|CERT1|ABCA5|ZBTB20|TMEM97|MYLIP|ANGPTL4|CYP39A1|DGAT2|ORMDL3|TLCD4|CD24	115
R-HSA-2559586	Reactome Gene Sets	DNA Damage/Telomere Stress Induced Senescence	-3.8	13	CCNA2|H1-2|H1-3|H2AC8|H2BC5|HMGA1|LMNB1|H2AC6|H2BC21|H4C11|H4C8|CCNA1|CCNE2	116
R-HSA-69306	Reactome Gene Sets	DNA Replication	-2.5	19	CCNA2|CDC6|FEN1|H2AC8|H2BC5|POLE2|RFC4|CDC45|H2AC6|H2BC21|H4C11|H4C8|CCNA1|CCNE2|GINS1|DBF4|UBE2C|ORC6|MCM10	116
R-HSA-2299718	Reactome Gene Sets	Condensation of Prophase Chromosomes	-2.44	10	CCNB1|CDK1|H2AC8|H2BC5|H2AC6|H2BC21|H4C11|H4C8|SMC4|NCAPG2	116
R-HSA-2559583	Reactome Gene Sets	Cellular Senescence	-2.32	19	CCNA2|CDKN2A|EZH2|FOS|H1-2|H1-3|H2AC8|H2BC5|HMGA1|ID1|CXCL8|LMNB1|H2AC6|H2BC21|H4C11|H4C8|CCNA1|CCNE2|UBE2C	116
R-HSA-9006931	Reactome Gene Sets	Signaling by Nuclear Receptors	-2.07	25	ALDH1A1|BTC|CRABP2|S1PR3|ERBB4|EREG|FABP5|FOS|FOSB|H2AC8|H2BC5|IGF1R|MMP3|PDK4|PLTP|PRKCZ|SCD|H2AC6|H2BC21|H4C11|H4C8|KAT2B|CARM1|MYLIP|CXXC5	116
GO:0150105	GO Biological Processes	protein localization to cell-cell junction	-3.77	6	DSP|DLG5|F11R|LSR|MPP7|ILDR1	117
WP706	WikiPathways	Sudden infant death syndrome (SIDS) susceptibility pathways	-3.76	20	AQP4|AR|BDNF|EGR1|FOXM1|HES1|CXCL8|IL10|KCNQ1|MAOA|NTRK2|PBX1|PLP1|SCN4B|SST|TAC1|HSP90B1|VEGFA|GPD1L|CDCA7L	118
GO:0048715	GO Biological Processes	negative regulation of oligodendrocyte differentiation	-3.74	5	HES1|ID4|NOTCH1|DUSP10|TMEM98	119
GO:0045685	GO Biological Processes	regulation of glial cell differentiation	-2.92	11	CDK1|EGR2|HES1|ID2|ID4|LIF|NOTCH1|PTN|NOG|DUSP10|TMEM98	119
GO:0014013	GO Biological Processes	regulation of gliogenesis	-2.85	13	EGR2|EZH2|HES1|ID2|ID4|LIF|LRP2|NOTCH1|PTN|SOX11|NOG|DUSP10|TMEM98	119
GO:0097084	GO Biological Processes	vascular associated smooth muscle cell development	-2.81	4	HES1|NOTCH1|VEGFA|EFEMP2	119
GO:0045686	GO Biological Processes	negative regulation of glial cell differentiation	-2.74	6	HES1|ID4|NOTCH1|NOG|DUSP10|TMEM98	119
GO:0045605	GO Biological Processes	negative regulation of epidermal cell differentiation	-2.51	4	EZH2|HES1|NOTCH1|GRHL2	119
GO:0045683	GO Biological Processes	negative regulation of epidermis development	-2.51	4	EZH2|HES1|NOTCH1|GRHL2	119
GO:0048711	GO Biological Processes	positive regulation of astrocyte differentiation	-2.51	4	HES1|ID2|LIF|NOTCH1	119
GO:0030857	GO Biological Processes	negative regulation of epithelial cell differentiation	-2.5	8	S1PR3|EZH2|FRZB|HES1|ID1|NOTCH1|VEGFA|GRHL2	119
GO:0048710	GO Biological Processes	regulation of astrocyte differentiation	-2.42	6	HES1|ID2|ID4|LIF|NOTCH1|NOG	119
GO:0014014	GO Biological Processes	negative regulation of gliogenesis	-2.41	7	HES1|ID4|NOTCH1|SOX11|NOG|DUSP10|TMEM98	119
GO:0032835	GO Biological Processes	glomerulus development	-2.24	8	COL4A3|COL4A4|EDNRB|EGR1|FOXC1|HES1|NOTCH1|CD24	119
GO:0045607	GO Biological Processes	regulation of inner ear auditory receptor cell differentiation	-2.24	3	HES1|NOTCH1|ESRP1	119
GO:0045631	GO Biological Processes	regulation of mechanoreceptor differentiation	-2.24	3	HES1|NOTCH1|ESRP1	119
GO:2000980	GO Biological Processes	regulation of inner ear receptor cell differentiation	-2.24	3	HES1|NOTCH1|ESRP1	119
R-HSA-9013508	Reactome Gene Sets	NOTCH3 Intracellular Domain Regulates Transcription	-2.15	5	HES1|NOTCH1|PBX1|KAT2B|DLGAP5	119
GO:0003266	GO Biological Processes	regulation of secondary heart field cardioblast proliferation	-2.08	3	HES1|ISL1|NOTCH1	119
GO:0035886	GO Biological Processes	vascular associated smooth muscle cell differentiation	-2.06	4	HES1|NOTCH1|VEGFA|EFEMP2	119
WP3845	WikiPathways	Canonical and non-canonical Notch signaling	-2	5	HES1|MFAP2|NOTCH1|CNTN6|DNER	119
GO:0046890	GO Biological Processes	regulation of lipid biosynthetic process	-3.74	21	ABCA3|ACADL|APOA1|ATP1A1|CYP27B1|DAB2|EGR1|FABP5|IGF1R|PDK4|POR|RGN|PIBF1|ERLIN2|ZBTB20|DKK3|TRIB3|LPCAT1|DGAT2|ORMDL3|SIK1	120
GO:0051055	GO Biological Processes	negative regulation of lipid biosynthetic process	-3.09	10	ACADL|ATP1A1|CYP27B1|PIBF1|ERLIN2|DKK3|TRIB3|LPCAT1|ORMDL3|SIK1	120
GO:0019218	GO Biological Processes	regulation of steroid metabolic process	-2.69	13	ACADL|APOA1|ATP1A1|CYP27B1|DAB2|EGR1|EPHX2|IGF1R|POR|RORC|ERLIN2|DKK3|DGAT2	120
GO:0042304	GO Biological Processes	regulation of fatty acid biosynthetic process	-2.56	8	ACADL|APOA1|FABP5|PDK4|RGN|PIBF1|ERLIN2|TRIB3	120
GO:0045833	GO Biological Processes	negative regulation of lipid metabolic process	-2.21	12	ACADL|ATP1A1|CYP27B1|SORL1|PIBF1|ERLIN2|DKK3|TRIB3|LPCAT1|DGAT2|ORMDL3|SIK1	120
GO:0019216	GO Biological Processes	regulation of lipid metabolic process	-2.18	28	ABCA3|ACADL|APOA1|ATP1A1|CYP27B1|DAB2|EGR1|EPHX2|FABP5|FPR2|ID2|IGF1R|IRS1|PDK4|POR|RORC|SORL1|RGN|NR1D2|PIBF1|ERLIN2|ZBTB20|DKK3|TRIB3|LPCAT1|DGAT2|ORMDL3|SIK1	120
hsa00330	KEGG Pathway	Arginine and proline metabolism	-3.74	10	ALDH2|ALDH3A2|ARG2|CKMT2|MAOA|ODC1|PYCR1|SRM|CARNS1|L3HYPDH	121
GO:0035425	GO Biological Processes	autocrine signaling	-3.72	4	S100A8|SERPINB3|FZD1|HILPDA	122
GO:0003164	GO Biological Processes	His-Purkinje system development	-3.72	4	DSG2|ID2|IRX3|HOPX	123
GO:0003161	GO Biological Processes	cardiac conduction system development	-3.4	8	DSG2|ID2|ISL1|NOTCH1|SHOX2|MSC|IRX3|HOPX	123
GO:0003166	GO Biological Processes	bundle of His development	-2.65	3	ID2|IRX3|HOPX	123
GO:0031077	GO Biological Processes	post-embryonic camera-type eye development	-3.72	4	BAK1|KDR|VEGFA|FZD5	124
GO:0048569	GO Biological Processes	post-embryonic animal organ development	-2.94	5	BAK1|KDR|MFAP2|VEGFA|FZD5	124
GO:0048050	GO Biological Processes	post-embryonic eye morphogenesis	-2.65	3	BAK1|KDR|MFAP2	124
GO:0009791	GO Biological Processes	post-embryonic development	-2.4	11	BAK1|KDR|MFAP2|NDN|SELENOP|VEGFA|FZD5|ALDH5A1|SEMA3C|CHST11|CSRNP1	124
GO:0086042	GO Biological Processes	cardiac muscle cell-cardiac muscle cell adhesion	-3.72	4	CXADR|DSG2|DSP|JUP	125
R-HSA-75153	Reactome Gene Sets	Apoptotic execution phase	-3.67	10	BMX|CDH1|DSG2|DSP|GAS2|H1-2|H1-3|LMNB1|SATB1|OCLN	125
R-HSA-111465	Reactome Gene Sets	Apoptotic cleavage of cellular proteins	-3.32	8	BMX|CDH1|DSG2|DSP|GAS2|LMNB1|SATB1|OCLN	125
R-HSA-351906	Reactome Gene Sets	Apoptotic cleavage of cell adhesion proteins	-2.81	4	CDH1|DSG2|DSP|OCLN	125
GO:0034113	GO Biological Processes	heterotypic cell-cell adhesion	-2.75	7	CXADR|DSG2|DSP|ITGA5|ITGB3|JUP|CD200	125
GO:0034109	GO Biological Processes	homotypic cell-cell adhesion	-2.66	9	CXADR|DSG2|DSP|ITGB3|JUP|CD99|MYH9|PLPP3|MEGF10	125
GO:0086073	GO Biological Processes	bundle of His cell-Purkinje myocyte adhesion involved in cell communication	-2.65	3	DSG2|DSP|JUP	125
GO:0086069	GO Biological Processes	bundle of His cell to Purkinje myocyte communication	-2.38	4	DSG2|DSP|JUP|TNNI3K	125
GO:0030510	GO Biological Processes	regulation of BMP signaling pathway	-3.65	15	FOXD1|HES1|KDR|LRP2|NOTCH1|SORL1|SOX11|FZD1|NOG|TOB1|FST|DKK1|BAMBI|CRIM1|ELAPOR2	126
GO:0030514	GO Biological Processes	negative regulation of BMP signaling pathway	-2.66	9	LRP2|NOTCH1|SORL1|FZD1|NOG|TOB1|DKK1|BAMBI|CRIM1	126
GO:0045668	GO Biological Processes	negative regulation of osteoblast differentiation	-2.45	8	NOTCH1|VEGFC|NOG|TOB1|BAMBI|CRIM1|TWIST2|TMEM64	126
GO:0045667	GO Biological Processes	regulation of osteoblast differentiation	-2.09	14	BMP7|BMPR1B|CEBPA|FBN2|NOTCH1|SOX11|VEGFC|NOG|TOB1|BAMBI|CRIM1|TWIST2|TMEM64|NPNT	126
M53	Canonical Pathways	PID INTEGRIN3 PATHWAY	-3.64	9	COL4A3|COL4A4|IBSP|ITGB3|KDR|L1CAM|THBS1|VEGFA|F11R	127
R-HSA-216083	Reactome Gene Sets	Integrin cell surface interactions	-2.99	12	CDH1|COL4A3|COL4A4|COL7A1|IBSP|ITGA1|ITGA5|ITGB3|KDR|THBS1|F11R|COL18A1	127
M18	Canonical Pathways	PID INTEGRIN1 PATHWAY	-2.81	10	COL4A3|COL4A4|COL7A1|CSPG4|ITGA1|ITGA5|THBS1|VEGFA|COL18A1|NPNT	127
M160	Canonical Pathways	PID AVB3 INTEGRIN PATHWAY	-2.44	10	COL4A3|COL4A4|COL7A1|IGF1R|IRS1|ITGB3|KDR|COL14A1|VEGFA|F11R	127
GO:0090224	GO Biological Processes	regulation of spindle organization	-3.64	9	TACC3|SPAG5|TPX2|GPSM2|KIF15|CHMP1B|BORA|PSRC1|CHMP4C	128
GO:0060236	GO Biological Processes	regulation of mitotic spindle organization	-3.24	8	TACC3|TPX2|GPSM2|KIF15|CHMP1B|BORA|PSRC1|CHMP4C	128
GO:0070507	GO Biological Processes	regulation of microtubule cytoskeleton organization	-3.22	18	MAP1B|PRKAA2|TACC3|SPAG5|FAM107A|TPX2|INPP5J|GPSM2|KIF15|CHMP1B|BORA|KIF18A|PSRC1|CHMP4C|SLAIN1|SKA1|SKA3|OCLN	128
GO:0032886	GO Biological Processes	regulation of microtubule-based process	-2.15	22	MAP1B|PRKAA2|STIL|AURKA|KAT2B|RGN|TACC3|SPAG5|FAM107A|TPX2|INPP5J|GPSM2|KIF15|CHMP1B|BORA|KIF18A|PSRC1|CHMP4C|SLAIN1|SKA1|SKA3|OCLN	128
GO:0086065	GO Biological Processes	cell communication involved in cardiac conduction	-3.64	9	ATP1A1|ATP1B1|CXADR|DSG2|DSP|JUP|KCNQ1|SCN4B|TNNI3K	129
GO:0008016	GO Biological Processes	regulation of heart contraction	-3.54	23	ADA|ATP1A1|ATP1B1|CLIC2|CXADR|DSG2|DSP|EDN3|EDNRB|GSTM2|ISL1|JUP|KCNQ1|MYL4|RGS4|SCN4B|SHOX2|SLC1A1|STC1|GPD1L|TNNI3K|TMEM38B|HOPX	129
GO:0006937	GO Biological Processes	regulation of muscle contraction	-3.48	20	ABAT|ADA|ADORA2B|ATP1A1|ATP1B1|CLIC2|DSG2|DSP|GSTM2|JUP|KCNQ1|OXTR|STC1|TNNC1|TNNT1|CALCRL|TNNI3K|TMEM38B|ORMDL3|NPNT	129
GO:0044057	GO Biological Processes	regulation of system process	-3.2	47	ABAT|ADA|ADORA2B|APOA1|ATP1A1|ATP1B1|CAMK2B|CLIC2|CRHBP|CXADR|DAB2|DSG2|DSP|EDN3|EDNRB|EGR2|FAAH|FABP5|GSTM2|IL10|ISL1|JUP|KCNQ1|MYL4|NOTCH1|NPTX2|OXTR|PRKCZ|RGS4|SCN4B|SHOX2|SLC1A1|STC1|TNNC1|TNNT1|CALCRL|WASF3|MGLL|GPD1L|TMEM98|STK39|TNNI3K|TMEM38B|NLGN4X|HOPX|ORMDL3|NPNT	129
GO:0035637	GO Biological Processes	multicellular organismal signaling	-3.18	15	ANK3|ATP1A1|ATP1B1|CXADR|DSG2|DSP|S1PR1|ISL1|JUP|KCNQ1|NTRK2|SCN4B|CNTNAP1|TNNI3K|DMRT3	129
GO:0002027	GO Biological Processes	regulation of heart rate	-3.14	14	ADA|DSG2|DSP|EDN3|EDNRB|ISL1|JUP|KCNQ1|RGS4|SCN4B|SHOX2|SLC1A1|GPD1L|TNNI3K	129
GO:1903522	GO Biological Processes	regulation of blood circulation	-2.95	25	ADA|ATP1A1|ATP1B1|CLIC2|CXADR|DSG2|DSP|EDN3|EDNRB|FAAH|GSTM2|ISL1|JUP|KCNQ1|MYL4|OXTR|RGS4|SCN4B|SHOX2|SLC1A1|STC1|GPD1L|TNNI3K|TMEM38B|HOPX	129
GO:0061337	GO Biological Processes	cardiac conduction	-2.81	10	ATP1A1|ATP1B1|CXADR|DSG2|DSP|ISL1|JUP|KCNQ1|SCN4B|TNNI3K	129
GO:0090257	GO Biological Processes	regulation of muscle system process	-2.44	23	ABAT|ADA|ADORA2B|ATP1A1|ATP1B1|CAMK2B|CLIC2|DSG2|DSP|GSTM2|JUP|KCNQ1|NOTCH1|OXTR|RGS4|STC1|TNNC1|TNNT1|CALCRL|TNNI3K|TMEM38B|ORMDL3|NPNT	129
GO:0055117	GO Biological Processes	regulation of cardiac muscle contraction	-2.31	10	ATP1B1|CLIC2|DSG2|DSP|GSTM2|JUP|KCNQ1|STC1|TNNI3K|TMEM38B	129
GO:0006942	GO Biological Processes	regulation of striated muscle contraction	-2.08	11	ATP1A1|ATP1B1|CLIC2|DSG2|DSP|GSTM2|JUP|KCNQ1|STC1|TNNI3K|TMEM38B	129
GO:0001933	GO Biological Processes	negative regulation of protein phosphorylation	-3.63	33	ARRB2|BAK1|BMP7|CDKN2A|CEBPA|DUSP1|HHEX|PAX6|PKIA|PRKCZ|DNAJC3|PTPN13|SERPINB3|SH3GL2|SORL1|UCHL1|PLPP3|KAT2B|GPRC5A|RGN|NOG|PIBF1|TMED2|DUSP10|DKK1|GPD1L|INPP5J|PDCD4|NCAPG2|PBK|TRIB3|ZBED3|OCLN	130
GO:0031400	GO Biological Processes	negative regulation of protein modification process	-3.06	43	ARRB2|BAK1|BMP7|BUB1B|CDC20|CDKN2A|CEBPA|DUSP1|HHEX|MAD2L1|PAX6|PRKAA2|PKIA|PRKCZ|DNAJC3|PTPN13|SERPINB3|SH3GL2|SORL1|SOX4|SPI1|UCHL1|PLPP3|KAT2B|GPRC5A|RGN|NOG|MAD2L2|PIBF1|TMED2|DUSP10|DKK1|GPD1L|INPP5J|PDCD4|NCAPG2|PBK|BEX4|HHATL|TRIB3|PRR7|ZBED3|OCLN	130
GO:0042326	GO Biological Processes	negative regulation of phosphorylation	-2.78	33	ARRB2|BAK1|BMP7|CDKN2A|CEBPA|DUSP1|HHEX|PAX6|PKIA|PRKCZ|DNAJC3|PTPN13|SERPINB3|SH3GL2|SORL1|UCHL1|PLPP3|KAT2B|GPRC5A|RGN|NOG|PIBF1|TMED2|DUSP10|DKK1|GPD1L|INPP5J|PDCD4|NCAPG2|PBK|TRIB3|ZBED3|OCLN	130
GO:0045936	GO Biological Processes	negative regulation of phosphate metabolic process	-2.09	34	ARRB2|BAK1|BMP7|CDKN2A|CEBPA|DUSP1|HHEX|PAX6|PKIA|PRKCZ|DNAJC3|PTPN13|SERPINB3|SH3GL2|SORL1|UCHL1|PLPP3|KAT2B|GPRC5A|RGN|NOG|PIBF1|TMED2|DUSP10|DKK1|GPD1L|INPP5J|PDCD4|NCAPG2|PBK|TRIB3|LPCAT1|ZBED3|OCLN	130
GO:0010563	GO Biological Processes	negative regulation of phosphorus metabolic process	-2.07	34	ARRB2|BAK1|BMP7|CDKN2A|CEBPA|DUSP1|HHEX|PAX6|PKIA|PRKCZ|DNAJC3|PTPN13|SERPINB3|SH3GL2|SORL1|UCHL1|PLPP3|KAT2B|GPRC5A|RGN|NOG|PIBF1|TMED2|DUSP10|DKK1|GPD1L|INPP5J|PDCD4|NCAPG2|PBK|TRIB3|LPCAT1|ZBED3|OCLN	130
GO:0060749	GO Biological Processes	mammary gland alveolus development	-3.63	6	AR|ERBB4|HOXA5|ID2|VEGFA|TNFRSF11A	131
GO:0061377	GO Biological Processes	mammary gland lobule development	-3.63	6	AR|ERBB4|HOXA5|ID2|VEGFA|TNFRSF11A	131
GO:0060644	GO Biological Processes	mammary gland epithelial cell differentiation	-2.82	5	ERBB4|HOXA5|ID2|IRF6|ZNF703	131
GO:0061180	GO Biological Processes	mammary gland epithelium development	-2.15	8	AR|ERBB4|HOXA5|ID2|IRF6|CCL11|WNT2|ZNF703	131
GO:0030879	GO Biological Processes	mammary gland development	-2.07	13	AR|CDO1|ERBB4|HOXA5|ID2|IRF6|NME1|OXTR|CCL11|VEGFA|WNT2|TNFRSF11A|ZNF703	131
R-HSA-975634	Reactome Gene Sets	Retinoid metabolism and transport	-3.56	9	APOA1|LRP2|RBP1|SDC2|LRP8|GPC6|LRP12|AKR1B10|BCO2	132
R-HSA-6806667	Reactome Gene Sets	Metabolism of fat-soluble vitamins	-3.27	9	APOA1|LRP2|RBP1|SDC2|LRP8|GPC6|LRP12|AKR1B10|BCO2	132
R-HSA-196854	Reactome Gene Sets	Metabolism of vitamins and cofactors	-2.5	19	APOA1|LRP2|RBP1|SDC2|SHMT2|LRP8|GPC6|NAMPT|SLC19A2|QPRT|LRP12|MOCOS|AKR1B10|THTPA|PARP8|COASY|NUDT12|BCO2|GSTO2	132
R-HSA-2187338	Reactome Gene Sets	Visual phototransduction	-2.21	12	APOA1|LRP2|PPEF1|RBP1|SDC2|LRP8|HSD17B6|GPC6|LRP12|AKR1B10|BCO2|NAPEPLD	132
R-HSA-1660661	Reactome Gene Sets	Sphingolipid de novo biosynthesis	-3.56	9	ALDH3A2|PLPP3|CERT1|SPTLC3|CERS4|ORMDL3|SGPP2|SGMS2|SGMS1	133
R-HSA-428157	Reactome Gene Sets	Sphingolipid metabolism	-3.29	13	ALDH3A2|CTSA|PLPP3|B3GALNT1|CERT1|SPTLC3|CERS4|ESYT3|ORMDL3|SGPP2|SGMS2|SGMS1|ARSI	133
GO:0006686	GO Biological Processes	sphingomyelin biosynthetic process	-2.99	4	PEMT|ORMDL3|SGMS2|SGMS1	133
GO:0030148	GO Biological Processes	sphingolipid biosynthetic process	-2.77	13	ST3GAL1|ELOVL4|PLPP3|PEMT|SPTLC3|ELOVL6|CERS4|ELOVL7|ORMDL3|SGPP2|SGMS2|ST6GALNAC3|SGMS1	133
WP1422	WikiPathways	Sphingolipid pathway	-2.49	6	CERT1|SPTLC3|CERS4|SGPP2|SGMS2|SGMS1	133
GO:0046467	GO Biological Processes	membrane lipid biosynthetic process	-2.36	15	ST3GAL1|ELOVL4|PLPP3|PEMT|SPTLC3|ELOVL6|CERS4|ELOVL7|GAL3ST3|PGAP3|ORMDL3|SGPP2|SGMS2|ST6GALNAC3|SGMS1	133
GO:0006665	GO Biological Processes	sphingolipid metabolic process	-2.29	16	ST3GAL1|ELOVL4|PLPP3|B3GALNT1|CERT1|PEMT|SPTLC3|TEX2|ELOVL6|CERS4|ELOVL7|ORMDL3|SGPP2|SGMS2|ST6GALNAC3|SGMS1	133
WP4725	WikiPathways	Sphingolipid metabolism overview	-2.23	5	PLPP3|CERS4|SGPP2|SGMS2|SGMS1	133
GO:0006684	GO Biological Processes	sphingomyelin metabolic process	-2.06	4	PEMT|ORMDL3|SGMS2|SGMS1	133
WP4726	WikiPathways	Sphingolipid metabolism: integrated pathway	-2	5	PLPP3|CERS4|SGPP2|SGMS2|SGMS1	133
GO:0051493	GO Biological Processes	regulation of cytoskeleton organization	-3.49	45	ADD3|APOA1|RND3|RHOG|ARHGAP6|S1PR1|ID1|MAP1B|PRKAA2|RGS4|S100A8|CCL11|STIL|FSCN1|TMOD1|VASP|ARHGEF5|RND2|KAT2B|SEMA5A|TACC3|SPAG5|IQGAP2|WASF3|FAM107A|TPX2|LIMCH1|CLIC4|INPP5J|GPSM2|F11R|KIF15|CHMP1B|BORA|FHOD3|CYRIA|KIF18A|PSRC1|RHPN2|ESAM|CHMP4C|SLAIN1|SKA1|SKA3|OCLN	134
GO:0032970	GO Biological Processes	regulation of actin filament-based process	-2.34	32	ADD3|APOA1|RND3|RHOG|ARHGAP6|DSG2|DSP|S1PR1|ID1|JUP|MYH9|RGS4|CCL11|FSCN1|STC1|TMOD1|TNNC1|VASP|ARHGEF5|RND2|SEMA5A|PDPN|IQGAP2|WASF3|FAM107A|LIMCH1|F11R|FHOD3|CYRIA|RHPN2|ESAM|FRMD6	134
GO:0046209	GO Biological Processes	nitric oxide metabolic process	-3.49	6	ARG2|CPS1|NQO1|POR|MTARC2|MTARC1	135
GO:2001057	GO Biological Processes	reactive nitrogen species metabolic process	-3.36	6	ARG2|CPS1|NQO1|POR|MTARC2|MTARC1	135
GO:0042126	GO Biological Processes	nitrate metabolic process	-3.32	3	POR|MTARC2|MTARC1	135
GO:0006809	GO Biological Processes	nitric oxide biosynthetic process	-2.16	4	ARG2|NQO1|MTARC2|MTARC1	135
hsa05168	KEGG Pathway	Herpes simplex virus 1 infection	-3.48	43	BAK1|EIF4EBP1|IRF7|ITGA5|ITGB3|OAS3|SYK|ZFP37|ZNF10|ZNF14|ZNF708|ZNF43|ZNF132|ZNF432|ALYREF|ZNF273|ZNF658|ZNF571|ZNF853|ZNF331|ZNF334|ZNF415|ZNF253|ZNF630|ZFP69B|ZNF649|ZNF665|ZNF430|ZNF436|ZNF607|ZNF468|ZNF439|ZNF682|ZNF595|ZNF782|ZNF610|ZNF564|ZNF540|ZNF431|ZNF763|ZNF680|ZNF404|ZNF662	136
GO:0001547	GO Biological Processes	antral ovarian follicle growth	-3.43	4	BMPR1B|EREG|GAS2|PTX3	137
GO:0042698	GO Biological Processes	ovulation cycle	-3.35	11	ARRB2|BMPR1B|EGR1|EREG|GAS2|HSPA5|IGF1R|OXTR|PTN|PTX3|SLIT3	137
GO:0001550	GO Biological Processes	ovarian cumulus expansion	-3.32	3	BMPR1B|EREG|PTX3	137
GO:0048165	GO Biological Processes	fused antrum stage	-3.32	3	BMPR1B|EREG|PTX3	137
GO:0007548	GO Biological Processes	sex differentiation	-3.22	27	AR|ARRB2|BAK1|BMPR1B|DHCR24|EREG|FOXC1|GAS2|HSPA5|KDR|LRP2|MMP14|PBX1|PTX3|SALL1|SLIT3|SRD5A1|VEGFA|CDKL2|ADGRG1|IRX5|FST|DNAAF11|DMRT3|KIF18A|BRIP1|ASPM	137
GO:0046660	GO Biological Processes	female sex differentiation	-3.22	15	ARRB2|BAK1|BMPR1B|EREG|FOXC1|GAS2|HSPA5|KDR|LRP2|MMP14|PTX3|SLIT3|SRD5A1|VEGFA|FST	137
GO:0001541	GO Biological Processes	ovarian follicle development	-2.94	9	ARRB2|BMPR1B|EREG|FOXC1|GAS2|KDR|MMP14|PTX3|VEGFA	137
GO:0008406	GO Biological Processes	gonad development	-2.88	22	AR|ARRB2|BMPR1B|EREG|FOXC1|GAS2|HSPA5|KDR|LRP2|MMP14|PTX3|SALL1|SLIT3|SRD5A1|VEGFA|ADGRG1|IRX5|FST|DNAAF11|KIF18A|BRIP1|ASPM	137
GO:0045137	GO Biological Processes	development of primary sexual characteristics	-2.75	22	AR|ARRB2|BMPR1B|EREG|FOXC1|GAS2|HSPA5|KDR|LRP2|MMP14|PTX3|SALL1|SLIT3|SRD5A1|VEGFA|ADGRG1|IRX5|FST|DNAAF11|KIF18A|BRIP1|ASPM	137
GO:0008585	GO Biological Processes	female gonad development	-2.53	12	ARRB2|BMPR1B|EREG|FOXC1|GAS2|HSPA5|KDR|MMP14|PTX3|SLIT3|VEGFA|FST	137
GO:0046545	GO Biological Processes	development of primary female sexual characteristics	-2.38	12	ARRB2|BMPR1B|EREG|FOXC1|GAS2|HSPA5|KDR|MMP14|PTX3|SLIT3|VEGFA|FST	137
GO:0022602	GO Biological Processes	ovulation cycle process	-2.13	7	ARRB2|BMPR1B|EREG|GAS2|HSPA5|PTX3|SLIT3	137
GO:0022605	GO Biological Processes	mammalian oogenesis stage	-2.08	3	BMPR1B|EREG|PTX3	137
GO:0003012	GO Biological Processes	muscle system process	-3.37	28	ADORA2B|ARG2|ATP1A1|ATP1B1|CKMT2|CRYAB|EDN3|EDNRB|EZH2|GSTM2|KCNQ1|MYL4|OXTR|PGAM2|SCN4B|SCNN1B|SLC6A8|SNTB1|TMOD1|TNNC1|TNNT1|TPM4|UTRN|SORBS2|MYOM2|CERT1|GPD1L|MYOZ1	138
GO:0006936	GO Biological Processes	muscle contraction	-2.98	23	ARG2|ATP1A1|ATP1B1|CKMT2|CRYAB|EDN3|EDNRB|KCNQ1|MYL4|OXTR|PGAM2|SCN4B|SCNN1B|SLC6A8|SNTB1|TMOD1|TNNC1|TNNT1|TPM4|UTRN|MYOM2|CERT1|GPD1L	138
CORUM:190	CORUM	Mitotic checkpoint complex (MCC)	-3.32	3	BUB1B|CDC20|MAD2L1	139
WP4240	WikiPathways	Regulation of sister chromatid separation at the metaphase-anaphase transition	-3.07	5	BUB1B|CDC20|CENPE|MAD2L1|ESPL1	139
R-HSA-174143	Reactome Gene Sets	APC/C-mediated degradation of cell cycle proteins	-2.36	11	BUB1B|CCNA2|CCNB1|CDK1|CDC20|MAD2L1|NEK2|AURKA|CCNA1|AURKB|UBE2C	139
R-HSA-453276	Reactome Gene Sets	Regulation of mitotic cell cycle	-2.36	11	BUB1B|CCNA2|CCNB1|CDK1|CDC20|MAD2L1|NEK2|AURKA|CCNA1|AURKB|UBE2C	139
hsa04114	KEGG Pathway	Oocyte meiosis	-2.23	14	AR|CAMK2B|CCNB1|CDK1|CDC20|IGF1R|MAD2L1|PPP3R1|AURKA|CCNE2|ESPL1|MAD2L2|CPEB3|CPEB4	139
GO:0051438	GO Biological Processes	regulation of ubiquitin-protein transferase activity	-2.2	8	BUB1B|CDC20|MAD2L1|MAD2L2|UBE2C|ARRDC3|TRIB3|ARRDC4	139
R-HSA-179409	Reactome Gene Sets	APC-Cdc20 mediated degradation of Nek2A	-2.07	5	BUB1B|CDC20|MAD2L1|NEK2|UBE2C	139
CORUM:127	CORUM	NDC80 kinetochore complex	-3.32	3	NDC80|SPC25|NUF2	140
GO:0008608	GO Biological Processes	attachment of spindle microtubules to kinetochore	-2.92	6	CENPE|AURKB|NDC80|KIF2C|SPC25|NUF2	140
GO:0051315	GO Biological Processes	attachment of mitotic spindle microtubules to kinetochore	-2.65	4	CENPE|NDC80|KIF2C|NUF2	140
GO:1904029	GO Biological Processes	regulation of cyclin-dependent protein kinase activity	-3.31	14	CCNA2|CCNB1|CDC6|CDKN2A|CDKN3|CEBPA|CKS2|HHEX|KAT2B|CCNA1|CCNE2|PSRC1|STOX1|CCNYL2	141
GO:0000079	GO Biological Processes	regulation of cyclin-dependent protein serine/threonine kinase activity	-2.93	13	CCNA2|CCNB1|CDC6|CDKN2A|CDKN3|CEBPA|CKS2|HHEX|KAT2B|CCNA1|CCNE2|PSRC1|CCNYL2	141
GO:1904031	GO Biological Processes	positive regulation of cyclin-dependent protein kinase activity	-2.15	6	CCNB1|CDC6|CKS2|PSRC1|STOX1|CCNYL2	141
GO:0009611	GO Biological Processes	response to wounding	-3.29	38	ZFP36L2|CDK1|DSP|EREG|EVPL|FOLR1|ISL1|ITGA5|ITGB3|KDR|LMAN1|LOX|MAP1B|MYH9|NEFL|SERPINB2|PAX6|PCSK1|PPL|S100A8|SLC1A1|AURKA|SYK|VEGFA|TFPI2|NOG|PROCR|PDPN|IL24|ENPP4|PLLP|EPB41L4B|CHMP1B|MYOZ1|CHMP4C|DCBLD2|SFTA3|RTN4RL2	142
GO:0046461	GO Biological Processes	neutral lipid catabolic process	-3.25	7	CPS1|FAAH|PNPLA4|LIPG|MGLL|ABHD12|LIPI	143
GO:0046464	GO Biological Processes	acylglycerol catabolic process	-3.25	7	CPS1|FAAH|PNPLA4|LIPG|MGLL|ABHD12|LIPI	143
GO:0019433	GO Biological Processes	triglyceride catabolic process	-2.59	5	CPS1|PNPLA4|LIPG|MGLL|LIPI	143
GO:0052651	GO Biological Processes	monoacylglycerol catabolic process	-2.43	3	FAAH|MGLL|ABHD12	143
GO:0046462	GO Biological Processes	monoacylglycerol metabolic process	-2.38	4	FAAH|MGLL|ABHD12|DGAT2	143
GO:0044089	GO Biological Processes	positive regulation of cellular component biogenesis	-3.25	42	ABCA3|APOA1|BAK1|BDNF|BMP7|CLU|CLDN3|ID1|KDR|MAP1B|MMP1|MMP3|NTRK2|OXTR|CCL11|STIL|FSCN1|SYK|TPBG|VASP|VEGFA|ARHGEF5|DLG5|SPAG5|DZIP1|LIMCH1|COBL|PLEK2|GPSM2|SNX7|ANLN|LRRN3|FNBP1L|FERMT1|EPB41L5|IRX3|ATF7IP2|PSRC1|SLAIN1|MPP7|LRRTM1|OCLN	144
GO:0010638	GO Biological Processes	positive regulation of organelle organization	-2.35	38	APOA1|BTC|EDN3|EREG|FEN1|ID1|KDR|LMAN1|MAP1B|NEK2|CCL11|STIL|FSCN1|AURKA|SYT1|VASP|ARHGEF5|SEMA5A|AURKB|ESPL1|DLGAP5|SMC4|PPIF|SPAG5|RAD51AP1|WASF3|MLLT11|DZIP1|LIMCH1|NCAPH|GPSM2|NUSAP1|SNX7|NCAPG|ATF7IP2|PSRC1|SLAIN1|OCLN	144
M211	Canonical Pathways	PID HEDGEHOG 2PATHWAY	-3.24	6	ARRB2|LRP2|PTHLH|STIL|CDON|HHIP	145
R-HSA-9031628	Reactome Gene Sets	NGF-stimulated transcription	-3.24	8	EGR1|EGR2|FOS|FOSB|ID1|ID2|ID4|FOSL1	146
GO:0032570	GO Biological Processes	response to progesterone	-2.54	7	FOS|FOSB|IGF1R|OXTR|THBS1|FOSL1|TXNIP	146
GO:1902895	GO Biological Processes	positive regulation of pri-miRNA transcription by RNA polymerase II	-2.18	7	KLF5|EGR1|FOS|IL10|SPI1|FOSL1|ATOH8	146
M60	Canonical Pathways	PID NFAT TFPATHWAY	-2.18	7	EGR1|EGR2|FOS|CXCL8|FOSL1|BATF3|RNF128	146
GO:0051412	GO Biological Processes	response to corticosterone	-2.06	4	FOS|FOSB|NEFL|FOSL1	146
M167	Canonical Pathways	PID AP1 PATHWAY	-3.18	11	ATF3|CDK1|CDKN2A|DUSP1|EGR1|FOS|FOSB|CXCL8|IL10|MMP1|FOSL1	147
M166	Canonical Pathways	PID ATF2 PATHWAY	-2.06	8	ATF3|CCNA2|DUSP1|FOS|HES1|CXCL8|DUSP10|COL24A1	147
M65	Canonical Pathways	PID FRA PATHWAY	-2.03	6	CCNA2|CDKN2A|CXCL8|LIF|MMP1|FOSL1	147
R-HSA-372790	Reactome Gene Sets	Signaling by GPCR	-3.13	55	ADORA2B|ARRB2|CALCB|CAMK2B|CRHBP|S1PR1|S1PR3|EDN3|EDNRB|FPR2|GPR27|CXCL1|CXCL3|HTR1F|CXCL8|MMP3|NMB|NPY1R|OXTR|P2RY2|PDE1A|PDE2A|PLCB4|PPBP|PPP3R1|PTGFR|PTHLH|RGS4|CCL7|CCL11|CXCL6|CXCL5|SST|TAC1|TRPC6|TSHR|WNT2|FZD5|FZD3|ARHGEF5|FZD1|RGS5|RGS20|PDE8B|CALCRL|RAMP1|RAMP3|GPR83|MGLL|ABHD12|NBEA|GPSM2|ACKR4|CCL28|SUCNR1	148
GO:0007189	GO Biological Processes	adenylate cyclase-activating G protein-coupled receptor signaling pathway	-2.73	16	ADORA2B|CALCB|S1PR1|S1PR3|PTGFR|PTHLH|TSHR|LGR5|ADGRG1|ADGRG2|CALCRL|RAMP1|RAMP3|RAPGEF4|ADGRL1|ADGRD1	148
GO:0007188	GO Biological Processes	adenylate cyclase-modulating G protein-coupled receptor signaling pathway	-2.26	21	ADORA2B|CALCB|S1PR1|S1PR3|FPR2|HTR1F|NPR3|NPY1R|PDE2A|PTGFR|PTHLH|TSHR|LGR5|ADGRG1|ADGRG2|CALCRL|RAMP1|RAMP3|RAPGEF4|ADGRL1|ADGRD1	148
R-HSA-500792	Reactome Gene Sets	GPCR ligand binding	-2.16	36	ADORA2B|CALCB|CRHBP|S1PR1|S1PR3|EDN3|EDNRB|FPR2|CXCL1|CXCL3|HTR1F|CXCL8|NMB|NPY1R|OXTR|P2RY2|PPBP|PTGFR|PTHLH|CCL7|CCL11|CXCL6|CXCL5|SST|TAC1|TSHR|WNT2|FZD5|FZD3|FZD1|CALCRL|RAMP1|RAMP3|ACKR4|CCL28|SUCNR1	148
GO:0030097	GO Biological Processes	hemopoiesis	-3.11	48	ADA|BAK1|ZFP36L2|CEBPA|EGR1|EML1|EZH2|HHEX|HOXB7|ID2|IL10|KCNQ1|KDR|LGALS1|DNAJB9|MLLT3|MYH9|NFIL3|PBX1|RAG2|RORC|ST3GAL1|SOX4|SPI1|SYK|TCTA|TOP2A|TPD52|VEGFA|ZBTB16|FZD5|PIR|TNFRSF11A|ITM2A|MELK|DHRS2|FST|TMEM98|ANLN|RBM47|NCAPG2|SLC25A38|BATF3|LYAR|PBXIP1|PRR7|OSCAR|HIPK1	149
GO:0048534	GO Biological Processes	hematopoietic or lymphoid organ development	-3.09	51	ADA|BAK1|ZFP36L2|CEBPA|EGR1|EML1|EZH2|FOXE1|HHEX|HOXB7|HES1|ID2|IL10|KCNQ1|KDR|LGALS1|DNAJB9|MLLT3|MYH9|NFIL3|PBX1|RAG2|RORC|ST3GAL1|SOX4|SPI1|SYK|TCTA|TOP2A|TPD52|VEGFA|ZBTB16|FZD5|PIR|TNFRSF11A|ITM2A|MELK|DHRS2|FST|PDPN|TMEM98|ANLN|RBM47|NCAPG2|SLC25A38|BATF3|LYAR|PBXIP1|PRR7|OSCAR|HIPK1	149
GO:1903131	GO Biological Processes	mononuclear cell differentiation	-2.79	27	ADA|BAK1|ZFP36L2|EGR1|EZH2|HHEX|IL10|LGALS1|DNAJB9|MYH9|NFIL3|PBX1|RAG2|RORC|ST3GAL1|SOX4|SPI1|SYK|TPD52|VEGFA|FZD5|PIR|ITM2A|DHRS2|TMEM98|BATF3|PRR7	149
GO:0002521	GO Biological Processes	leukocyte differentiation	-2.72	31	ADA|BAK1|ZFP36L2|CEBPA|EGR1|EZH2|HHEX|IL10|LGALS1|DNAJB9|MYH9|NFIL3|PBX1|RAG2|RORC|ST3GAL1|SOX4|SPI1|SYK|TCTA|TPD52|VEGFA|FZD5|PIR|TNFRSF11A|ITM2A|DHRS2|TMEM98|BATF3|PRR7|OSCAR	149
GO:0045321	GO Biological Processes	leukocyte activation	-2.39	40	ADA|ANXA3|BAK1|ZFP36L2|CLU|CTPS1|CXADR|DNASE1L3|EGR1|EZH2|FPR2|HELLS|HHEX|CXCL8|IL10|LGALS1|DNAJB9|MYH9|NFIL3|PBX1|RAG2|RORC|S100A12|SCNN1B|CXCL6|ST3GAL1|SOX4|SPI1|SYK|TPD52|FZD5|ITM2A|DHRS2|NDRG1|KIF13B|TMEM98|BANK1|BATF3|SUCNR1|PRR7	149
GO:0030098	GO Biological Processes	lymphocyte differentiation	-2.05	22	ADA|BAK1|ZFP36L2|EGR1|EZH2|HHEX|IL10|LGALS1|DNAJB9|NFIL3|PBX1|RAG2|RORC|ST3GAL1|SOX4|SPI1|SYK|TPD52|FZD5|ITM2A|TMEM98|PRR7	149
GO:0015698	GO Biological Processes	inorganic anion transport	-3.09	19	CLIC2|GABRB3|KCNQ1|SLC26A4|SLC1A1|SLC20A1|SLC20A2|TG|CLIC3|CLIC4|RACGAP1|PCYOX1|CLIC5|CLIC6|SLC4A5|LRRC8E|TTYH3|SLC12A8|SLC26A7	150
GO:0006821	GO Biological Processes	chloride transport	-2.28	12	CLIC2|GABRB3|SLC26A4|SLC1A1|CLIC3|CLIC4|PCYOX1|CLIC5|CLIC6|TTYH3|SLC12A8|SLC26A7	150
GO:1903036	GO Biological Processes	positive regulation of response to wounding	-3.07	11	CLDN3|IGF1R|SERPINE1|PTN|THBS1|PLPP3|ENPP4|DUOX2|DUOX1|FERMT1|OCLN	151
GO:0090303	GO Biological Processes	positive regulation of wound healing	-2.66	9	CLDN3|SERPINE1|THBS1|PLPP3|ENPP4|DUOX2|DUOX1|FERMT1|OCLN	151
GO:1903034	GO Biological Processes	regulation of response to wounding	-2.4	17	ABAT|CLDN3|IGF1R|IL10|SERPINE1|SERPINB2|PTN|THBS1|TSPAN8|PLPP3|ENPP4|DUOX2|DUOX1|FERMT1|MYOZ1|ADTRP|OCLN	151
GO:0061041	GO Biological Processes	regulation of wound healing	-2.17	14	ABAT|CLDN3|SERPINE1|SERPINB2|THBS1|TSPAN8|PLPP3|ENPP4|DUOX2|DUOX1|FERMT1|MYOZ1|ADTRP|OCLN	151
R-HSA-373760	Reactome Gene Sets	L1CAM interactions	-3.06	15	ANK3|ITGA1|ITGA5|ITGB3|L1CAM|SCN4B|SH3GL2|TUBB2A|CNTNAP1|TUBB3|KIF4A|CNTN6|TUBB6|TUBB2B|CD24	152
R-HSA-9609736	Reactome Gene Sets	Assembly and cell surface presentation of NMDA receptors	-2.41	7	CAMK2B|NEFL|TUBB2A|TUBB3|NBEA|TUBB6|TUBB2B	152
R-HSA-389977	Reactome Gene Sets	Post-chaperonin tubulin folding pathway	-2.4	5	TBCE|TUBB2A|TUBB3|TUBB6|TUBB2B	152
R-HSA-5626467	Reactome Gene Sets	RHO GTPases activate IQGAPs	-2.34	6	CDH1|TUBB2A|TUBB3|IQGAP2|TUBB6|TUBB2B	152
R-HSA-437239	Reactome Gene Sets	Recycling pathway of L1	-2.08	7	L1CAM|SH3GL2|TUBB2A|TUBB3|KIF4A|TUBB6|TUBB2B	152
GO:0007568	GO Biological Processes	aging	-3.03	26	ABAT|ASS1|BAK1|CDK1|CDKN2A|CHEK1|CRYAB|NQO1|EDNRB|FOXG1|FOS|HMGA1|ID2|IGF1R|IL10|MME|SERPINE1|CCL11|SPI1|RGN|AURKB|CARM1|DKK1|RAD54B|PDCD4|ECRG4	153
hsa04115	KEGG Pathway	p53 signaling pathway	-3.02	11	CCNB1|CDK1|CDKN2A|CHEK1|CD82|SERPINE1|RRM2|THBS1|CCNE2|RRM2B|GTSE1	153
GO:0007569	GO Biological Processes	cell aging	-2.74	11	CDK1|CDKN2A|CHEK1|HMGA1|ID2|IGF1R|MME|SERPINE1|SPI1|PDCD4|ECRG4	153
GO:0090399	GO Biological Processes	replicative senescence	-2.16	4	CDKN2A|CHEK1|MME|SERPINE1	153
R-HSA-9696273	Reactome Gene Sets	RND1 GTPase cycle	-3.01	8	ALDH3A2|DSP|PTPN13|DLG5|TXNL1|KIF14|DEPDC1B|VANGL2	154
R-HSA-9696270	Reactome Gene Sets	RND2 GTPase cycle	-2.94	8	ALDH3A2|PTPN13|RND2|DLG5|TXNL1|KIF14|DEPDC1B|VANGL2	154
R-HSA-9012999	Reactome Gene Sets	RHO GTPase cycle	-2.68	37	ADD3|ALDH3A2|RND3|RHOG|ARHGAP4|ARHGAP6|DOCK3|DSG2|DSP|JUP|LMAN1|LMNB1|NHS|PTPN13|SHMT2|SLC1A5|TPM4|ARHGEF5|RND2|DLG5|TXNL1|KIF14|IQGAP2|WASF3|FAM169A|RACGAP1|FAM13B|ANLN|FNBP1L|UACA|DEPDC1B|TEX2|PAK6|VANGL2|RHPN2|MPP7|ARL13B	154
R-HSA-9696264	Reactome Gene Sets	RND3 GTPase cycle	-2.35	7	RND3|DSP|PTPN13|DLG5|TXNL1|DEPDC1B|VANGL2	154
R-HSA-419812	Reactome Gene Sets	Calcitonin-like ligand receptors	-2.99	4	CALCB|CALCRL|RAMP1|RAMP3	155
GO:0097646	GO Biological Processes	calcitonin family receptor signaling pathway	-2.24	3	CALCRL|RAMP1|RAMP3	155
GO:0072124	GO Biological Processes	regulation of glomerular mesangial cell proliferation	-2.99	4	BMP7|EGR1|SERPINB7|PDGFD	156
GO:0072126	GO Biological Processes	positive regulation of glomerular mesangial cell proliferation	-2.65	3	EGR1|SERPINB7|PDGFD	156
GO:1901722	GO Biological Processes	regulation of cell proliferation involved in kidney development	-2.38	4	BMP7|EGR1|SERPINB7|PDGFD	156
GO:1901724	GO Biological Processes	positive regulation of cell proliferation involved in kidney development	-2.24	3	EGR1|SERPINB7|PDGFD	156
GO:2000048	GO Biological Processes	negative regulation of cell-cell adhesion mediated by cadherin	-2.99	4	EPCAM|NOTCH1|VEGFA|MAD2L2	157
GO:0043618	GO Biological Processes	regulation of transcription from RNA polymerase II promoter in response to stress	-2.68	8	ATF3|CHEK1|EGR1|HSPA5|NOTCH1|VEGFA|BAG3|STOX1	157
GO:0061418	GO Biological Processes	regulation of transcription from RNA polymerase II promoter in response to hypoxia	-2.51	4	EGR1|NOTCH1|VEGFA|STOX1	157
GO:2000047	GO Biological Processes	regulation of cell-cell adhesion mediated by cadherin	-2.49	5	EPCAM|NOTCH1|VEGFA|ADAM19|MAD2L2	157
GO:0043620	GO Biological Processes	regulation of DNA-templated transcription in response to stress	-2.34	8	ATF3|CHEK1|EGR1|HSPA5|NOTCH1|VEGFA|BAG3|STOX1	157
GO:0060841	GO Biological Processes	venous blood vessel development	-2.16	4	NOTCH1|VEGFA|SEMA3C|CCBE1	157
GO:0048845	GO Biological Processes	venous blood vessel morphogenesis	-2.08	3	NOTCH1|VEGFA|CCBE1	157
GO:0060982	GO Biological Processes	coronary artery morphogenesis	-2.08	3	LRP2|NOTCH1|VEGFA	157
GO:0045601	GO Biological Processes	regulation of endothelial cell differentiation	-2.08	7	S1PR3|ID1|NOTCH1|VEGFA|F11R|APOLD1|ATOH8	157
GO:0043254	GO Biological Processes	regulation of protein-containing complex assembly	-2.99	35	ABCA3|ADD3|BAK1|CLU|CRYAB|HES1|HSPA5|ISL1|MAP1B|MEFV|MMP1|MMP3|PRKCZ|CCL11|FSCN1|SORL1|SYK|TMOD1|VASP|VEGFA|ARHGEF5|KIF14|DKK1|INPP5J|STXBP6|HJURP|FERMT1|FHOD3|CYRIA|PSRC1|ESAM|SLAIN1|MPP7|SVIP|OCLN	158
GO:0031333	GO Biological Processes	negative regulation of protein-containing complex assembly	-2.01	14	ADD3|CLU|CRYAB|HSPA5|ISL1|MEFV|PRKCZ|SORL1|TMOD1|KIF14|DKK1|INPP5J|FHOD3|SVIP	158
WP2363	WikiPathways	Gastric cancer network 2	-2.98	7	RFC4|TOP2A|UBE2C|ATAD2|UBE2T|FANCI|RNF144B	159
GO:0016572	GO Biological Processes	histone phosphorylation	-2.98	7	CCNA2|CDK1|CHEK1|MST1|PRKAA2|AURKA|AURKB	160
GO:0035404	GO Biological Processes	histone-serine phosphorylation	-2.81	4	MST1|PRKAA2|AURKA|AURKB	160
R-HSA-6804756	Reactome Gene Sets	Regulation of TP53 Activity through Phosphorylation	-2.22	11	CCNA2|CHEK1|PRKAA2|RFC4|AURKA|CCNA1|AURKB|NUAK1|TPX2|BRIP1|HIPK1	160
GO:0001893	GO Biological Processes	maternal placenta development	-2.98	7	CYP27B1|LIF|PTN|STC1|STC2|TMED2|LDOC1	161
GO:0007565	GO Biological Processes	female pregnancy	-2.66	18	AQP4|AR|CRHBP|CYP27B1|FOS|FOSB|ITGA5|LIF|OXTR|PTHLH|PTN|STC1|TEAD4|FOSL1|STC2|TMED2|LDOC1|CLIC5	161
GO:0044706	GO Biological Processes	multi-multicellular organism process	-2.65	20	AQP4|AR|CRHBP|CYP27B1|FOS|FOSB|ITGA5|LIF|OXTR|PTGFR|PTHLH|PTN|STC1|TAC1|TEAD4|FOSL1|STC2|TMED2|LDOC1|CLIC5	161
GO:0046697	GO Biological Processes	decidualization	-2.31	5	CYP27B1|LIF|PTN|STC1|STC2	161
GO:0060135	GO Biological Processes	maternal process involved in female pregnancy	-2.1	8	AR|CYP27B1|LIF|PTN|STC1|STC2|TMED2|LDOC1	161
WP4286	WikiPathways	Genotoxicity pathway	-2.97	10	CENPE|ID2|PCDH8|BTG2|DUSP14|RRM2B|E2F8|ARRDC4|IKBIP|E2F7	162
GO:0030048	GO Biological Processes	actin filament-based movement	-2.97	13	ATP1A1|KCNQ1|MYH9|MYO5B|SCN4B|PDPN|LIMCH1|GPD1L|EPDR1|FNBP1L|MYO5C|EPB41L5|FRMD6	163
GO:0070252	GO Biological Processes	actin-mediated cell contraction	-2.23	9	ATP1A1|KCNQ1|SCN4B|PDPN|LIMCH1|GPD1L|EPDR1|EPB41L5|FRMD6	163
GO:0071650	GO Biological Processes	negative regulation of chemokine (C-C motif) ligand 5 production	-2.94	3	ARG2|IL10|OAS3	164
GO:0072577	GO Biological Processes	endothelial cell apoptotic process	-2.24	3	COL4A3|IL10|HIPK1	164
R-HSA-9032759	Reactome Gene Sets	NTRK2 activates RAC1	-2.94	3	BDNF|DOCK3|NTRK2	165
GO:1990090	GO Biological Processes	cellular response to nerve growth factor stimulus	-2.81	8	BDNF|HES1|HSPA5|ID1|NTRK2|SORT1|SH3GL2|TAC1	165
GO:1990089	GO Biological Processes	response to nerve growth factor	-2.68	8	BDNF|HES1|HSPA5|ID1|NTRK2|SORT1|SH3GL2|TAC1	165
M142	Canonical Pathways	PID AJDISS 2PATHWAY	-2.62	8	BDNF|CDH1|DSP|IGF1R|JUP|MMP3|NME1|NTRK2	165
R-HSA-9032500	Reactome Gene Sets	Activated NTRK2 signals through FYN	-2.43	3	BDNF|DOCK3|NTRK2	165
GO:0009448	GO Biological Processes	gamma-aminobutyric acid metabolic process	-2.94	3	ABAT|ALDH1A1|ALDH5A1	166
WP4157	WikiPathways	GABA metabolism (aka GHB)	-2.65	3	ABAT|PON3|ALDH5A1	166
GO:0009612	GO Biological Processes	response to mechanical stimulus	-2.94	21	BAK1|CHEK1|FOS|FOSB|IGF1R|JUP|KCNQ1|MAP1B|MMP14|PDE2A|PPL|PTN|THBS1|BTG2|FOSL1|BAG3|TXNIP|ABHD12|F11R|STRBP|TMEM150C	167
GO:0071496	GO Biological Processes	cellular response to external stimulus	-2.04	25	ADORA2B|ATF3|BAK1|CHEK1|CYP24A1|FOLR1|FOS|HSPA5|IGF1R|PDE2A|PDK4|PRKAA2|SRD5A1|FOSL1|BAG3|NUAK1|FAM107A|F11R|RRAGD|CPEB4|BRIP1|DAPL1|JMY|SIK1|TMEM150C	167
GO:0002313	GO Biological Processes	mature B cell differentiation involved in immune response	-2.92	6	ADA|LGALS1|RAG2|ST3GAL1|SPI1|ITM2A	168
GO:0002335	GO Biological Processes	mature B cell differentiation	-2.49	6	ADA|LGALS1|RAG2|ST3GAL1|SPI1|ITM2A	168
M195	Canonical Pathways	PID CMYB PATHWAY	-2.05	10	ADA|ADORA2B|CCNB1|CDKN2A|CEBPA|GSTM1|HES1|RAG2|SPI1|CCNA1	168
GO:0048008	GO Biological Processes	platelet-derived growth factor receptor signaling pathway	-2.9	7	CSPG4|LOX|PDGFRL|VEGFA|TXNIP|CSRNP1|PDGFD	169
GO:2000241	GO Biological Processes	regulation of reproductive process	-2.88	19	ADA|AR|BNC1|BMP7|CDC20|DUSP1|EDNRB|LIF|MYH9|NOTCH1|OXTR|PAEP|AURKA|TTK|VEGFA|RGN|TRIP13|RAD51AP1|ASPM	170
GO:2000242	GO Biological Processes	negative regulation of reproductive process	-2.41	9	ADA|BMP7|DUSP1|LIF|MYH9|PAEP|TTK|RGN|TRIP13	170
GO:0051447	GO Biological Processes	negative regulation of meiotic cell cycle	-2.16	4	DUSP1|LIF|TTK|TRIP13	170
hsa05200	KEGG Pathway	Pathways in cancer	-2.87	43	BIRC5|AR|BAK1|CAMK2B|CCNA2|CDH1|CDKN2A|CEBPA|CKS2|COL4A3|COL4A4|NQO1|EDNRB|FOS|GSTA4|GSTM1|GSTM2|GSTM4|GSTT1|HES1|IGF1R|CXCL8|JUP|MGST1|MMP1|NOTCH1|PLCB4|SPI1|HSP90B1|VEGFA|VEGFC|WNT2|ZBTB16|PAX8|FZD5|FZD3|FZD1|CCNA1|CCNE2|ARNT2|HHIP|EGLN3|GSTO2	171
hsa05202	KEGG Pathway	Transcriptional misregulation in cancer	-2.11	18	BAK1|CCNA2|CEBPA|HHEX|ID2|IGF1R|CXCL8|JUP|MLLT3|MMP3|PBX1|SPI1|SSX1|TSPAN7|ZBTB16|PAX8|CCNA1|ARNT2	171
R-HSA-202733	Reactome Gene Sets	Cell surface interactions at the vascular wall	-2.86	16	ATP1B1|CXADR|GRB14|ITGA5|ITGB3|L1CAM|EPCAM|CD99|MMP1|SDC2|SLC16A1|TSPAN7|SLC7A5|PROCR|F11R|ESAM	172
R-HSA-210991	Reactome Gene Sets	Basigin interactions	-2.15	5	ATP1B1|L1CAM|MMP1|SLC16A1|SLC7A5	172
GO:0050731	GO Biological Processes	positive regulation of peptidyl-tyrosine phosphorylation	-2.86	20	ARRB2|BTC|CSPG4|DOCK3|EFNA1|ERBB4|EREG|HES1|ISL1|ITGA5|ITGB3|LIF|SYK|VEGFA|LRP8|PIBF1|IL24|BANK1|AFAP1L2|CD24	173
GO:0050730	GO Biological Processes	regulation of peptidyl-tyrosine phosphorylation	-2.51	24	ARRB2|BTC|CSPG4|DOCK3|EFNA1|ERBB4|EREG|HES1|ISL1|ITGA5|ITGB3|LIF|PRKCZ|SYK|VEGFA|LRP8|GPRC5A|PIBF1|IL24|NCAPG2|BANK1|PDGFD|AFAP1L2|CD24	173
GO:0006766	GO Biological Processes	vitamin metabolic process	-2.85	13	ALPL|CYP24A1|CYP27B1|FOLR1|LRP2|PLTP|RBP1|SHMT2|RGN|SLC19A2|PSAT1|THTPA|GSTO2	174
GO:0009110	GO Biological Processes	vitamin biosynthetic process	-2.38	4	CYP27B1|PLTP|RGN|PSAT1	174
GO:0001945	GO Biological Processes	lymph vessel development	-2.83	6	FOXC1|KDR|SYK|VEGFA|PDPN|CCBE1	175
GO:1901490	GO Biological Processes	regulation of lymphangiogenesis	-2.65	3	FOXC1|VEGFC|CCBE1	175
GO:0048048	GO Biological Processes	embryonic eye morphogenesis	-2.83	7	BMP7|FBN2|MFAP2|PAX6|SOX11|FZD5|HIPK1	176
GO:0061072	GO Biological Processes	iris morphogenesis	-2.08	3	PAX6|WNT2|HIPK1	176
GO:0048596	GO Biological Processes	embryonic camera-type eye morphogenesis	-2.07	5	BMP7|PAX6|SOX11|FZD5|HIPK1	176
GO:0050746	GO Biological Processes	regulation of lipoprotein metabolic process	-2.82	5	ITGB3|LIPG|HHATL|DGAT2|SVIP	177
WP2840	WikiPathways	Hair follicle development: cytodifferentiation - part 3 of 3	-2.81	12	EGR2|FOXE1|FOS|FOSB|CD200|NOTCH1|ZBTB16|FZD1|LGR5|FST|DKK1|DKK3	178
GO:0097305	GO Biological Processes	response to alcohol	-2.8	23	ABAT|BAK1|CA3|CDK1|CDH1|CDO1|CLDN3|CRHBP|NQO1|FOS|FOSB|IGF1R|JUP|NEFL|PRKAA2|PTGFR|RGS4|S100A8|ST6GAL1|SLIT3|LRP8|FOSL1|GRAMD1C	179
GO:0050878	GO Biological Processes	regulation of body fluid levels	-2.79	32	ABAT|ADA|AQP4|CDO1|EDNRB|CELSR2|ERBB4|ITGB3|LMAN1|MYH9|MYO5B|NME1|NPR3|OXTR|P2RY2|SERPINE1|SERPINB2|SCNN1B|SCNN1G|SYK|THBS1|TSPAN8|VEGFA|TFPI2|PROCR|PDPN|ENPP4|STK39|LSR|SLC4A5|ADTRP|KDF1	180
GO:0007589	GO Biological Processes	body fluid secretion	-2.19	9	CDO1|CELSR2|ERBB4|NME1|NPR3|OXTR|SCNN1B|VEGFA|SLC4A5	180
GO:0046903	GO Biological Processes	secretion	-2.14	37	ANXA3|CDO1|CPE|CRHBP|EDN3|EDNRB|CELSR2|ERBB4|FOXD1|KCNQ1|MYH9|NMB|NME1|NPR3|NTRK2|OXTR|PTPRN2|RAB3B|SCNN1B|SLC1A5|SYK|SYT1|TPD52|VEGFA|SCG2|SYNGR3|SCRN1|RAPGEF4|STXBP6|SYT17|TMEM38B|SUCNR1|RAB25|CLTRN|SLC4A5|SLC26A7|LGI3	180
GO:1901616	GO Biological Processes	organic hydroxy compound catabolic process	-2.78	11	ALDH2|CYP24A1|CYP27B1|DIO2|MAOA|SORD|SULT1A2|HSD17B6|INPP5J|CYP39A1|AKR1B10	181
GO:0006706	GO Biological Processes	steroid catabolic process	-2	5	CYP24A1|CYP27B1|SRD5A1|HSD17B6|CYP39A1	181
hsa01240	KEGG Pathway	Biosynthesis of cofactors	-2.77	17	ALDH2|ALDH3A2|ALPL|CTPS1|NQO1|NME1|SHMT2|HSD17B6|GGH|RGN|QPRT|AK5|NME7|PSAT1|LIPT1|COASY|PHOSPHO2	182
GO:0006241	GO Biological Processes	CTP biosynthetic process	-2.38	4	CTPS1|NME1|NME5|NME7	182
GO:0009220	GO Biological Processes	pyrimidine ribonucleotide biosynthetic process	-2.31	5	CTPS1|NME1|NME5|AK5|NME7	182
GO:0009209	GO Biological Processes	pyrimidine ribonucleoside triphosphate biosynthetic process	-2.27	4	CTPS1|NME1|NME5|NME7	182
GO:0046036	GO Biological Processes	CTP metabolic process	-2.16	4	CTPS1|NME1|NME5|NME7	182
GO:0072527	GO Biological Processes	pyrimidine-containing compound metabolic process	-2.12	10	CPS1|CTPS1|NME1|TK1|NME5|APOBEC3B|SLC19A2|AK5|NME7|THTPA	182
GO:0072528	GO Biological Processes	pyrimidine-containing compound biosynthetic process	-2.03	6	CPS1|CTPS1|NME1|NME5|AK5|NME7	182
GO:0002028	GO Biological Processes	regulation of sodium ion transport	-2.77	12	ANK3|ATP1A1|ATP1B1|KCNQ1|PRSS8|PTPN3|SCN4B|UTRN|GPD1L|STK39|WNK3|SIK1	183
GO:2000649	GO Biological Processes	regulation of sodium ion transmembrane transporter activity	-2.66	9	ANK3|ATP1B1|KCNQ1|PTPN3|SCN4B|UTRN|GPD1L|STK39|WNK3	183
GO:0010765	GO Biological Processes	positive regulation of sodium ion transport	-2.27	6	ANK3|ATP1B1|PRSS8|SCN4B|GPD1L|WNK3	183
GO:1902305	GO Biological Processes	regulation of sodium ion transmembrane transport	-2.23	9	ANK3|ATP1B1|KCNQ1|PTPN3|SCN4B|UTRN|GPD1L|STK39|WNK3	183
GO:1905332	GO Biological Processes	positive regulation of morphogenesis of an epithelium	-2.75	7	AR|HOXB7|LIF|VEGFA|PAX8|NOG|STOX1	184
GO:0060688	GO Biological Processes	regulation of morphogenesis of a branching structure	-2.45	8	AR|BMP7|HOXB7|SHOX2|VEGFA|WNT2|PAX8|NOG	184
GO:1905330	GO Biological Processes	regulation of morphogenesis of an epithelium	-2.32	9	AR|BMP7|HOXB7|LIF|VEGFA|WNT2|PAX8|NOG|STOX1	184
GO:0042119	GO Biological Processes	neutrophil activation	-2.74	6	ANXA3|DNASE1L3|CXCL8|SCNN1B|CXCL6|SYK	185
GO:0002283	GO Biological Processes	neutrophil activation involved in immune response	-2.65	4	ANXA3|DNASE1L3|SCNN1B|SYK	185
GO:0036230	GO Biological Processes	granulocyte activation	-2.42	6	ANXA3|DNASE1L3|CXCL8|SCNN1B|CXCL6|SYK	185
GO:0002274	GO Biological Processes	myeloid leukocyte activation	-2.09	14	ANXA3|CLU|DNASE1L3|FPR2|CXCL8|S100A12|SCNN1B|CXCL6|SPI1|SYK|DHRS2|NDRG1|BATF3|SUCNR1	185
GO:0032695	GO Biological Processes	negative regulation of interleukin-12 production	-2.7	5	ARRB2|IL10|MEFV|THBS1|PIBF1	186
M5880	Canonical Pathways	NABA ECM AFFILIATED	-2.66	18	ANXA3|CSPG4|LGALS1|LMAN1|SDC2|SFTPD|ANXA9|SEMA5A|GPC6|SEMA3C|PARM1|EMCN|SEMA5B|SEMA3G|COLEC11|MUC15|SFTA3|FREM2	187
GO:0061572	GO Biological Processes	actin filament bundle organization	-2.66	9	MARCKS|PLS1|FSCN1|HSP90B1|PDLIM1|FAM107A|AIF1L|FHDC1|RFLNB	188
GO:0051017	GO Biological Processes	actin filament bundle assembly	-2.29	8	MARCKS|PLS1|FSCN1|HSP90B1|PDLIM1|FAM107A|AIF1L|FHDC1	188
GO:0098532	GO Biological Processes	histone H3-K27 trimethylation	-2.65	3	EZH2|H1-2|H1-3	189
R-HSA-2559584	Reactome Gene Sets	Formation of Senescence-Associated Heterochromatin Foci (SAHF)	-2.16	4	H1-2|H1-3|HMGA1|LMNB1	189
GO:0070734	GO Biological Processes	histone H3-K27 methylation	-2.08	3	EZH2|H1-2|H1-3	189
R-HSA-176417	Reactome Gene Sets	Phosphorylation of Emi1	-2.65	3	CCNB1|CDK1|CDC20	190
R-HSA-113507	Reactome Gene Sets	E2F-enabled inhibition of pre-replication complex formation	-2.24	3	CCNB1|CDK1|ORC6	190
R-HSA-433692	Reactome Gene Sets	Proton-coupled monocarboxylate transport	-2.65	3	SLC16A1|SLC16A7|EMB	191
GO:0015727	GO Biological Processes	lactate transport	-2.24	3	SLC16A1|SLC16A7|EMB	191
GO:0035873	GO Biological Processes	lactate transmembrane transport	-2.24	3	SLC16A1|SLC16A7|EMB	191
R-HSA-389599	Reactome Gene Sets	Alpha-oxidation of phytanate	-2.65	3	ALDH3A2|PHYH|SLC27A2	192
GO:0033631	GO Biological Processes	cell-cell adhesion mediated by integrin	-2.65	3	ITGA5|PLPP3|NPNT	193
GO:2000609	GO Biological Processes	regulation of thyroid hormone generation	-2.65	3	PAX8|DUOXA1|DUOXA2	194
GO:2000698	GO Biological Processes	positive regulation of epithelial cell differentiation involved in kidney development	-2.43	3	LIF|PAX8|CD24	194
GO:0061004	GO Biological Processes	pattern specification involved in kidney development	-2.08	3	FOXD1|PAX8|IRX3	194
GO:0072048	GO Biological Processes	renal system pattern specification	-2.08	3	FOXD1|PAX8|IRX3	194
GO:1902338	GO Biological Processes	negative regulation of apoptotic process involved in morphogenesis	-2.65	3	BMP7|FOXC1|PAX8	195
GO:1904746	GO Biological Processes	negative regulation of apoptotic process involved in development	-2.65	3	BMP7|FOXC1|PAX8	195
GO:1902337	GO Biological Processes	regulation of apoptotic process involved in morphogenesis	-2.65	4	BMP7|FOXC1|NOTCH1|PAX8	195
WP5053	WikiPathways	Development of ureteric collection system	-2.56	9	BMP7|FOXC1|PBX1|SALL1|FST|CRIM1|VANGL2|FAT4|FREM2	195
GO:1904748	GO Biological Processes	regulation of apoptotic process involved in development	-2.51	4	BMP7|FOXC1|NOTCH1|PAX8	195
GO:0036438	GO Biological Processes	maintenance of lens transparency	-2.65	3	ALDH1A1|FOXC1|STK39	196
GO:0010757	GO Biological Processes	negative regulation of plasminogen activation	-2.65	3	CTSZ|SERPINE1|THBS1	197
GO:0032534	GO Biological Processes	regulation of microvillus assembly	-2.65	3	KLF5|RAP1GAP|FSCN1	198
GO:0032530	GO Biological Processes	regulation of microvillus organization	-2.51	4	KLF5|PLS1|RAP1GAP|FSCN1	198
GO:0015705	GO Biological Processes	iodide transport	-2.65	3	KCNQ1|SLC26A4|TG	199
GO:0031650	GO Biological Processes	regulation of heat generation	-2.65	4	ABAT|EDNRB|TNFRSF11A|ARRDC3	200
GO:0030177	GO Biological Processes	positive regulation of Wnt signaling pathway	-2.64	16	DAB2|HHEX|JUP|MLLT3|SALL1|SOX4|LGR5|SEMA5A|DKK1|BAMBI|DEPDC1B|PBXIP1|LGR6|RNF146|ZBED3|ASPM	201
GO:0048638	GO Biological Processes	regulation of developmental growth	-2.64	29	AR|ARHGAP4|BDNF|CDK1|CRABP2|ERBB4|FOXC1|L1CAM|MAP1B|NOTCH1|NPY1R|PLS1|RAG2|RGS4|SYT1|VEGFA|WNT2|RND2|STC2|SEMA5A|NOG|SEMA3C|DUSP10|SYT17|SEMA5B|SEMA3G|MYOZ1|HOPX|SPAAR	202
GO:0040008	GO Biological Processes	regulation of growth	-2.62	50	AR|ARHGAP4|BDNF|CDK1|CDKN2A|CRABP2|CRYAB|CYP27B1|DAB2|ERBB4|FOXC1|FRZB|L1CAM|MAP1B|MMP14|MT1F|NDN|NOTCH1|NPY1R|PLS1|RAG2|RGS4|S100A8|SELENOP|SLIT3|SYT1|VEGFA|WNT2|RND2|STC2|SEMA5A|NOG|KIF14|MAD2L2|SEMA3C|FAM107A|DUSP10|TMEM97|LRP12|SYT17|SEMA5B|SEMA3G|MYOZ1|JADE1|HOPX|PSRC1|TSPYL5|DCBLD2|SPAAR|NANOS1	202
GO:0061484	GO Biological Processes	hematopoietic stem cell homeostasis	-2.59	5	SOX4|ARHGEF5|ADGRG1|EMCN|CRISPLD1	203
GO:1903429	GO Biological Processes	regulation of cell maturation	-2.59	5	BNC1|EDNRB|PAEP|AURKA|KIF14	204
WP3613	WikiPathways	Photodynamic therapy-induced unfolded protein response	-2.57	6	ATF3|HSPA5|DNAJB9|DNAJC3|HSP90B1|TRIB3	205
CORUM:6859	CORUM	HRD1 complex	-2.51	4	HSPA5|HSP90B1|ERLIN2|FAM8A1	205
GO:0034976	GO Biological Processes	response to endoplasmic reticulum stress	-2.5	21	ATF3|BAK1|CLGN|HSPA5|CXCL8|DNAJB9|DNAJC3|THBS1|HSP90B1|UBXN8|SRPX|STC2|CERT1|TMED2|ERLIN2|SDF2L1|FAM8A1|TRIB3|ERMP1|FBXO17|RNF175	205
GO:0035050	GO Biological Processes	embryonic heart tube development	-2.56	11	FOXC1|FOLR1|HES1|NOTCH1|STIL|TMED2|IFT57|VANGL2|OVOL2|PIFO|ARL13B	206
GO:0007224	GO Biological Processes	smoothened signaling pathway	-2.48	10	HES1|PAX6|STIL|DZIP1|TCTN3|CDON|IFT57|IQUB|ARL13B|HIPK1	206
GO:0060972	GO Biological Processes	left/right pattern formation	-2.4	5	NOTCH1|IFT57|EPB41L5|PIFO|ARL13B	206
GO:0003143	GO Biological Processes	embryonic heart tube morphogenesis	-2.14	9	FOLR1|HES1|NOTCH1|STIL|TMED2|IFT57|VANGL2|OVOL2|ARL13B	206
GO:0008347	GO Biological Processes	glial cell migration	-2.54	7	CSPG4|FOXG1|MMP14|NDN|LRP8|ADGRG1|SRGAP2C	207
GO:0071634	GO Biological Processes	regulation of transforming growth factor beta production	-2.54	7	LTBP1|CD46|CD200|THBS1|SERPINB7|FERMT1|CD24	208
GO:0071636	GO Biological Processes	positive regulation of transforming growth factor beta production	-2.49	5	CD46|CD200|THBS1|SERPINB7|FERMT1	208
GO:0009437	GO Biological Processes	carnitine metabolic process	-2.51	4	ACADL|POR|BBOX1|CROT	209
GO:0006577	GO Biological Processes	amino-acid betaine metabolic process	-2.06	4	ACADL|POR|BBOX1|CROT	209
GO:0072520	GO Biological Processes	seminiferous tubule development	-2.51	4	AR|ADGRG1|KIF18A|BRIP1	210
GO:0042886	GO Biological Processes	amide transport	-2.51	14	CPE|EDN3|FOLR1|LRP2|MGST1|PLTP|PTPRN2|SLC15A2|CERT1|SLC19A2|RAPGEF4|CLTRN|DISP1|ABCA13	211
GO:0072337	GO Biological Processes	modified amino acid transport	-2.34	6	FOLR1|LRP2|MGST1|SLC6A8|SLC6A13|SLC19A2	211
GO:0006835	GO Biological Processes	dicarboxylic acid transport	-2.23	9	FOLR1|LRP2|NTRK2|SLC26A4|SLC1A1|SLC1A5|SLC19A2|LRRC8E|SLC26A7	211
GO:0015884	GO Biological Processes	folic acid transport	-2.08	3	FOLR1|LRP2|SLC19A2	211
GO:2000107	GO Biological Processes	negative regulation of leukocyte apoptotic process	-2.5	8	ADA|ARG2|EFNA1|IRF7|ST6GAL1|ST3GAL1|AURKB|ORMDL3	212
GO:0070229	GO Biological Processes	negative regulation of lymphocyte apoptotic process	-2.27	6	ADA|ARG2|EFNA1|ST3GAL1|AURKB|ORMDL3	212
GO:2000106	GO Biological Processes	regulation of leukocyte apoptotic process	-2.01	10	ADA|ARG2|CDKN2A|EFNA1|IL10|IRF7|ST6GAL1|ST3GAL1|AURKB|ORMDL3	212
GO:0031102	GO Biological Processes	neuron projection regeneration	-2.49	6	FOLR1|ISL1|MAP1B|NEFL|PTN|RTN4RL2	213
GO:0048678	GO Biological Processes	response to axon injury	-2.24	8	CDK1|FOLR1|ISL1|MAP1B|NEFL|PCSK1|SLC1A1|RTN4RL2	213
GO:0031103	GO Biological Processes	axon regeneration	-2.23	5	FOLR1|ISL1|MAP1B|NEFL|RTN4RL2	213
M145	Canonical Pathways	PID P53 DOWNSTREAM PATHWAY	-2.45	15	ATF3|BAK1|CCNB1|DUSP1|CD82|LIF|SERPINE1|BTG2|NDRG1|CARM1|DKK1|RRM2B|COL18A1|JMY|RNF144B	214
GO:0019367	GO Biological Processes	fatty acid elongation, saturated fatty acid	-2.43	3	ELOVL4|ELOVL6|ELOVL7	215
GO:0019368	GO Biological Processes	fatty acid elongation, unsaturated fatty acid	-2.43	3	ELOVL4|ELOVL6|ELOVL7	215
GO:0034625	GO Biological Processes	fatty acid elongation, monounsaturated fatty acid	-2.43	3	ELOVL4|ELOVL6|ELOVL7	215
GO:0034626	GO Biological Processes	fatty acid elongation, polyunsaturated fatty acid	-2.43	3	ELOVL4|ELOVL6|ELOVL7	215
GO:0035336	GO Biological Processes	long-chain fatty-acyl-CoA metabolic process	-2.15	5	ELOVL4|ACOT7|ELOVL6|ELOVL7|DGAT2	215
hsa01040	KEGG Pathway	Biosynthesis of unsaturated fatty acids	-2	5	SCD|ELOVL4|ACOT7|ELOVL6|ELOVL7	215
GO:0060405	GO Biological Processes	regulation of penile erection	-2.43	3	ADA|EDNRB|OXTR	216
GO:0061384	GO Biological Processes	heart trabecula morphogenesis	-2.42	6	BMP7|S1PR1|FHL2|NOTCH1|NOG|OVOL2	217
GO:0001837	GO Biological Processes	epithelial to mesenchymal transition	-2.27	10	BMP7|EFNA1|NOTCH1|WNT2|DLG5|NOG|PDCD4|EPB41L5|FAM83D|RFLNB	217
GO:0072498	GO Biological Processes	embryonic skeletal joint development	-2.27	4	BMP7|SHOX2|NOG|SLC2A10	217
GO:0061383	GO Biological Processes	trabecula morphogenesis	-2.24	7	BMP7|S1PR1|FBN2|FHL2|NOTCH1|NOG|OVOL2	217
GO:0060571	GO Biological Processes	morphogenesis of an epithelial fold	-2.16	4	AR|BMP7|NOG|OVOL2	217
GO:0045577	GO Biological Processes	regulation of B cell differentiation	-2.42	6	ZFP36L2|HMGB3|ID2|IL10|MMP14|SYK	218
GO:1903706	GO Biological Processes	regulation of hemopoiesis	-2.17	30	ADA|ZFP36L2|FOS|HMGB3|HOXA5|ID2|IL10|IRF7|LIF|LOX|CD46|MMP14|PRKCZ|PTN|RAG2|SOX4|SPI1|SYK|TCTA|ZBTB16|H4C11|H4C8|TNFSF9|DUSP10|IL17D|P4HTM|PRXL2A|TMEM178A|TMEM64|MTURN	218
GO:0045124	GO Biological Processes	regulation of bone resorption	-2.41	7	S1PR1|ITGB3|TNFRSF11B|PDK4|SYK|TNFRSF11A|TMEM64	219
WP4786	WikiPathways	Type I collagen synthesis in the context of osteogenesis imperfecta	-2.27	6	LOX|TNFRSF11B|PLOD1|FZD1|TNFRSF11A|TMEM38B	219
GO:0099560	GO Biological Processes	synaptic membrane adhesion	-2.4	5	SPARCL1|GPC6|NTNG1|LRRC4C|LRFN5	220
GO:0006883	GO Biological Processes	cellular sodium ion homeostasis	-2.4	5	ATP1A1|ATP1B1|SCNN1B|SCNN1G|TMPRSS3	221
hsa04960	KEGG Pathway	Aldosterone-regulated sodium reabsorption	-2.03	6	ATP1A1|ATP1B1|IRS1|NR3C2|SCNN1B|SCNN1G	221
GO:0051090	GO Biological Processes	regulation of DNA-binding transcription factor activity	-2.4	36	ANXA3|AR|ARRB2|BMP7|CDKN2A|CLU|EZH2|HES1|ID1|ID2|IL10|JUP|CD200|NDN|PRKCZ|S100A8|S100A12|SPI1|SYK|VEGFA|WNT2|LRP8|ARHGEF5|FOSL1|FZD1|PLPP3|TNFRSF11A|IL18RAP|MAD2L2|CYTL1|TRIM6|JMY|SIK1|ZNF431|MTURN|C3orf33	222
GO:1902947	GO Biological Processes	regulation of tau-protein kinase activity	-2.38	4	CLU|EGR1|SORL1|DKK1	223
GO:1902949	GO Biological Processes	positive regulation of tau-protein kinase activity	-2.24	3	CLU|EGR1|DKK1	223
GO:1902043	GO Biological Processes	positive regulation of extrinsic apoptotic signaling pathway via death domain receptors	-2.38	4	ATF3|BMPR1B|MAL|THBS1	224
M3468	Canonical Pathways	NABA ECM REGULATORS	-2.38	22	CTSO|CTSZ|LOX|LOXL1|MMP1|MMP3|MMP10|MMP14|SERPINE1|SERPINB2|PLOD1|CTSA|SERPINB3|SERPINB4|SERPINB7|ADAM19|PLOD3|ADAMTS6|CPAMD8|P4HTM|ITIH5|EGLN3	225
GO:0051147	GO Biological Processes	regulation of muscle cell differentiation	-2.38	16	ARRB2|BDNF|EREG|EZH2|ID2|MMP14|NOTCH1|RGS4|SHOX2|DKK1|PDCD4|EFEMP2|BHLHE41|MEGF10|HOPX|SIK1	226
GO:0051148	GO Biological Processes	negative regulation of muscle cell differentiation	-2.19	9	BDNF|EREG|EZH2|ID2|NOTCH1|RGS4|DKK1|PDCD4|BHLHE41	226
GO:0051153	GO Biological Processes	regulation of striated muscle cell differentiation	-2.08	11	ARRB2|BDNF|EZH2|MMP14|NOTCH1|RGS4|SHOX2|DKK1|BHLHE41|HOPX|SIK1	226
WP3888	WikiPathways	VEGFA-VEGFR2 signaling pathway	-2.34	35	BIRC5|ARRB2|BMX|S1PR1|EGR1|FHL2|CXCL8|ITGB3|KDR|LMAN1|DNAJB9|MMP10|MMP14|MYH9|PRKAA2|PRKCZ|RCN1|FSCN1|TEAD4|TMOD1|VEGFA|PLOD3|SH2D2A|RCAN2|NDRG1|TXNIP|DNAJB4|DKK1|SDF2L1|PBK|PBXIP1|SCUBE2|APOLD1|MIR1915HG|OCLN	227
GO:0050727	GO Biological Processes	regulation of inflammatory response	-2.3	32	ADA|ADORA2B|APOA1|CEBPA|DNASE1L3|EDNRB|FPR2|IL10|ISL1|LGALS1|MEFV|MMP3|CD200|SERPINE1|PDE2A|S100A8|S100A12|SYK|TNFRSF11A|NR1D2|CALCRL|DUSP10|MGLL|ABHD12|PDCD4|STK39|PBK|SUCNR1|DUOXA1|LRFN5|NAPEPLD|DUOXA2	228
GO:0006979	GO Biological Processes	response to oxidative stress	-2.27	30	BAK1|CA3|CDK1|CRYAB|DHCR24|NQO1|EZH2|FOS|GPX3|GPX7|MGST1|MMP14|PRKAA2|PYCR1|SELENOP|SLC1A1|SOD3|FOSL1|STC2|PDLIM1|MELK|PPIF|DHRS2|TXNIP|RRM2B|DUOX2|DUOX1|RBM11|ERMP1|PDGFD	229
GO:0140058	GO Biological Processes	neuron projection arborization	-2.27	4	LRP2|PTN|TPBG|PAK6	230
GO:0060354	GO Biological Processes	negative regulation of cell adhesion molecule production	-2.27	4	APOA1|AQP4|CXCL8|NOTCH1	231
GO:1900153	GO Biological Processes	positive regulation of nuclear-transcribed mRNA catabolic process, deadenylation-dependent decay	-2.27	4	ZFP36L2|TOB1|CPEB3|NANOS1	232
GO:0032725	GO Biological Processes	positive regulation of granulocyte macrophage colony-stimulating factor production	-2.27	4	ISL1|PAEP|SYK|IL17D	233
GO:0032645	GO Biological Processes	regulation of granulocyte macrophage colony-stimulating factor production	-2.06	4	ISL1|PAEP|SYK|IL17D	233
WP2877	WikiPathways	Vitamin D receptor pathway	-2.25	18	CDKN2A|CEBPA|CYP24A1|CYP27B1|HSD17B2|ID1|ID4|CD200|TNFRSF11B|PTHLH|S100A8|SATB1|SULT1C2|DUSP10|CYP2S1|HILPDA|COLEC11|DNER	234
GO:0033135	GO Biological Processes	regulation of peptidyl-serine phosphorylation	-2.25	15	ARRB2|BAK1|BDNF|LIF|NTRK2|PLCL1|VEGFA|BCAR3|RAMP3|MAD2L2|DKK1|GPD1L|INPP5J|TRIM6|STOX1	235
WP2380	WikiPathways	Brain-derived neurotrophic factor (BDNF) signaling pathway	-2.25	15	ALPL|RHOG|BDNF|DOCK3|EGR1|EGR2|EIF4EBP1|FOS|GABRB3|IRS1|MARCKS|NTRK2|PRKAA2|SORT1|SHC4	236
GO:0060998	GO Biological Processes	regulation of dendritic spine development	-2.24	8	CAMK2B|EFNA1|ITPKA|LRP8|DLG5|CPEB3|SRGAP2C|FOXO6	237
GO:0060999	GO Biological Processes	positive regulation of dendritic spine development	-2.08	6	CAMK2B|ITPKA|LRP8|DLG5|CPEB3|FOXO6	237
GO:0051299	GO Biological Processes	centrosome separation	-2.24	3	KIF11|NEK2|AURKA	238
GO:0046602	GO Biological Processes	regulation of mitotic centrosome separation	-2.08	3	CHEK1|KIF11|NEK2	238
GO:0060539	GO Biological Processes	diaphragm development	-2.24	3	ASS1|MSC|DISP1	239
GO:1903010	GO Biological Processes	regulation of bone development	-2.24	3	KDR|LOX|RGN	240
GO:0060022	GO Biological Processes	hard palate development	-2.24	3	FOXE1|SOX11|FZD1	241
WP3407	WikiPathways	FTO obesity variant mechanism	-2.24	3	IRX5|PRDM16|IRX3	242
GO:1905603	GO Biological Processes	regulation of blood-brain barrier permeability	-2.24	3	SH3GL2|VEGFA|OCLN	243
GO:0043117	GO Biological Processes	positive regulation of vascular permeability	-2.06	4	PDE2A|VEGFA|FGFBP3|OCLN	243
GO:0045840	GO Biological Processes	positive regulation of mitotic nuclear division	-2.24	7	BTC|EDN3|EREG|AURKA|ESPL1|DLGAP5|NUSAP1	244
GO:0051785	GO Biological Processes	positive regulation of nuclear division	-2.06	8	BTC|EDN3|EREG|AURKA|ESPL1|DLGAP5|RAD51AP1|NUSAP1	244
GO:0048286	GO Biological Processes	lung alveolus development	-2.24	7	ADA|HOXA5|KDR|LIF|SFTPD|TMEM38B|HOPX	245
GO:1903829	GO Biological Processes	positive regulation of protein localization	-2.23	35	ABAT|ANK3|RHOG|CDK1|CDH1|ERBB4|GPR27|ISL1|JUP|LIF|PCSK1|PFKFB2|PLS1|PRKAA2|PRKCZ|SLC5A3|SORL1|SOX4|VEGFC|FZD5|ARHGEF5|BAG3|RAMP3|NDC80|DZIP1|ABLIM3|GPD1L|MTCL1|GPSM2|CENPQ|CEMIP|WNK3|RIC3|ORMDL3|TMEM30B	246
WP236	WikiPathways	Adipogenesis	-2.23	14	KLF5|CEBPA|EGR2|FRZB|HMGA1|IRS1|LIF|NDN|SERPINE1|SCD|FZD1|NAMPT|CISD1|TRIB3	247
WP3942	WikiPathways	PPAR signaling pathway	-2.23	9	ACADL|APOA1|FABP5|MMP1|PLTP|SCD|ACOX2|SLC27A2|ANGPTL4	248
GO:0019985	GO Biological Processes	translesion synthesis	-2.23	5	POLE2|PCLAF|MAD2L2|POLI|DTL	249
GO:2000209	GO Biological Processes	regulation of anoikis	-2.23	5	ITGA5|NOTCH1|NTRK2|PDK4|SIK1	250
GO:2000811	GO Biological Processes	negative regulation of anoikis	-2.06	4	ITGA5|NOTCH1|NTRK2|PDK4	250
GO:0120031	GO Biological Processes	plasma membrane bounded cell projection assembly	-2.22	32	KLF5|CDH13|CSPG4|S1PR1|CELSR2|KCNQ1|ABLIM1|NOTCH1|FSCN1|NME5|PIBF1|WASF3|DZIP1|ABLIM3|DNAAF11|TCTN3|DCDC2|SPATA6|FNBP1L|IFT57|CFAP44|VANGL2|CEP126|RAB17|IFT74|AIF1L|FHDC1|CFAP70|IQUB|DNAAF4|ARL13B|SRGAP2C	251
GO:0030031	GO Biological Processes	cell projection assembly	-2.22	33	RHOG|KLF5|CDH13|CSPG4|S1PR1|CELSR2|KCNQ1|ABLIM1|NOTCH1|FSCN1|NME5|PIBF1|WASF3|DZIP1|ABLIM3|DNAAF11|TCTN3|DCDC2|SPATA6|FNBP1L|IFT57|CFAP44|VANGL2|CEP126|RAB17|IFT74|AIF1L|FHDC1|CFAP70|IQUB|DNAAF4|ARL13B|SRGAP2C	251
GO:0019722	GO Biological Processes	calcium-mediated signaling	-2.22	15	ATP1B1|CLIC2|EDNRB|FPR2|GSTM2|CXCL8|KDR|PPP3R1|PTGFR|HOMER2|RCAN2|ADGRL1|ACKR4|TMEM38B|PPP1R9A	252
WP408	WikiPathways	Oxidative stress response	-2.21	6	NQO1|FOS|GPX3|MAOA|MGST1|SOD3	253
GO:0072593	GO Biological Processes	reactive oxygen species metabolic process	-2.01	11	NQO1|IFI6|GPX3|PDK4|SFTPD|SLC1A1|SOD3|DUOX2|DUOX1|DUOXA1|DUOXA2	253
GO:0009953	GO Biological Processes	dorsal/ventral pattern formation	-2.19	10	BMPR1B|FOXG1|PAX6|NOG|OVOL2|DMRT3|HHIP|CXXC4|DISP1|ARL13B	254
GO:0034375	GO Biological Processes	high-density lipoprotein particle remodeling	-2.16	4	APOA1|PLTP|LIPG|ABCA5	255
GO:0043691	GO Biological Processes	reverse cholesterol transport	-2.06	4	APOA1|CLU|LIPG|ABCA5	255
GO:0030878	GO Biological Processes	thyroid gland development	-2.15	5	FOXE1|HOXA5|TG|NKX2-1|PAX8	256
GO:1900078	GO Biological Processes	positive regulation of cellular response to insulin stimulus	-2.15	5	IRS1|PRKCZ|SORL1|ECHDC3|GKAP1	257
hsa04350	KEGG Pathway	TGF-beta signaling pathway	-2.15	11	BMP7|BMPR1B|ID1|ID2|ID4|LTBP1|THBS1|NOG|FST|BAMBI|INHBE	258
WP560	WikiPathways	TGF-beta receptor signaling	-2.1	8	FOS|LIF|LTBP1|SERPINE1|THBS1|NOG|FST|BAMBI	258
GO:0034110	GO Biological Processes	regulation of homotypic cell-cell adhesion	-2.15	6	ABAT|ANK3|SYK|PDPN|F11R|ZNF703	259
GO:0061351	GO Biological Processes	neural precursor cell proliferation	-2.14	9	EML1|ID4|WNT2|FZD3|MELK|KIF14|RACGAP1|HHIP|ASPM	260
WP4545	WikiPathways	Oxysterols derived from cholesterol	-2.13	7	EPHX2|RORC|ACOX2|SLC27A2|ACOT7|CYP39A1|IL17D	261
GO:0051101	GO Biological Processes	regulation of DNA binding	-2.13	13	FOXC1|HES1|ID1|ISL1|LIF|NEK2|NME1|PAX6|SOX11|MAD2L2|HJURP|TRIM6|ZBTB7C	262
GO:1903510	GO Biological Processes	mucopolysaccharide metabolic process	-2.12	10	EDNRB|ST3GAL1|CHST1|UST|CEMIP2|GLCE|CHST11|CEMIP|ITIH5|CHSY3	263
GO:0006022	GO Biological Processes	aminoglycan metabolic process	-2.01	13	EDNRB|FOXC1|ST3GAL1|CHST1|HS3ST3A1|UST|CEMIP2|GLCE|CHST11|CEMIP|ITIH5|GAL3ST3|CHSY3	263
GO:0090129	GO Biological Processes	positive regulation of synapse maturation	-2.08	3	CAMK2B|CDC20|ADGRL1	264
GO:0032353	GO Biological Processes	negative regulation of hormone biosynthetic process	-2.08	3	ATP1A1|CYP27B1|DKK3	265
GO:0043416	GO Biological Processes	regulation of skeletal muscle tissue regeneration	-2.08	3	MYOZ1|HOPX|SPAAR	266
GO:1904177	GO Biological Processes	regulation of adipose tissue development	-2.08	3	SORL1|SPI1|PLAAT3	267
GO:0120163	GO Biological Processes	negative regulation of cold-induced thermogenesis	-2.08	7	ALDH1A1|HOXC10|ID1|NOTCH1|NPR3|PLCL1|ARRDC3	268
WP2880	WikiPathways	Glucocorticoid receptor pathway	-2.06	9	S100P|CAVIN2|SLC19A2|ANGPTL4|EPB41L4B|PRRG4|CPEB4|PPP1R14C|DNER	269
GO:0008277	GO Biological Processes	regulation of G protein-coupled receptor signaling pathway	-2.06	14	ADA|APLP1|ARRB2|GPR27|CXCL8|RGS4|RGS5|RGS20|HOMER2|GPRASP1|RAMP1|RAMP3|MGLL|ARRDC3	270
GO:0090231	GO Biological Processes	regulation of spindle checkpoint	-2.06	4	CCNB1|DUSP1|MAD2L1|NDC80	271
GO:0090266	GO Biological Processes	regulation of mitotic cell cycle spindle assembly checkpoint	-2.06	4	CCNB1|DUSP1|MAD2L1|NDC80	271
GO:1903504	GO Biological Processes	regulation of mitotic spindle checkpoint	-2.06	4	CCNB1|DUSP1|MAD2L1|NDC80	271
GO:0051895	GO Biological Processes	negative regulation of focal adhesion assembly	-2.06	4	ARHGAP6|MMP14|THBS1|FAM107A	272
GO:0150118	GO Biological Processes	negative regulation of cell-substrate junction organization	-2.06	4	ARHGAP6|MMP14|THBS1|FAM107A	272
R-HSA-112316	Reactome Gene Sets	Neuronal System	-2.06	32	ABAT|ALDH2|CAMK2B|ERBB4|GABRB3|KCNJ15|KCNJ16|KCNK3|KCNQ1|MAOA|NEFL|PRKAA2|SLC1A1|SLC6A13|SYT1|TSPAN7|TUBB2A|KCNAB1|ALDH5A1|PPFIBP2|CACNA2D2|HOMER2|TUBB3|SHANK2|NBEA|KCNQ5|NLGN4X|EPB41L5|TUBB6|KCNK17|LRRTM1|TUBB2B	273
GO:0032102	GO Biological Processes	negative regulation of response to external stimulus	-2.04	33	ABAT|ADA|APOA1|ARG2|ARRB2|CLDN3|DUSP1|FPR2|IL10|ISL1|MEFV|CD200|NOTCH1|OAS3|SERPINE1|SERPINB2|SERPINB4|ST6GAL1|SYK|THBS1|TSPAN8|SEMA5A|NR1D2|CALCRL|SEMA3C|DUSP10|SEMA5B|LYAR|PBK|SEMA3G|MYOZ1|ADTRP|LRFN5	274
GO:0040013	GO Biological Processes	negative regulation of locomotion	-2.03	31	ADA|ARHGAP4|CDH1|CLDN3|DUSP1|JUP|CD200|NOTCH1|SERPINE1|PTPRM|ST6GAL1|STC1|THBS1|NKX2-1|SEMA5A|RGN|DLG5|NOG|ADGRG1|SEMA3C|SPINT2|IL24|DUSP10|LIMCH1|CLIC4|SEMA5B|CCL28|SEMA3G|ARRDC3|ADTRP|SRGAP2C	274
GO:0033628	GO Biological Processes	regulation of cell adhesion mediated by integrin	-2.03	7	ADA|EFNA1|LIF|SERPINE1|SYK|FERMT1|IFT74	275
GO:0009743	GO Biological Processes	response to carbohydrate	-2.03	17	AQP4|COL4A3|NQO1|EGR1|IGF1R|MAP1B|PCSK1|PFKFB2|PRKAA2|PTPRN2|SOX4|THBS1|CALCRL|TXNIP|ZBTB20|CLTRN|ZBED3	276
GO:0001503	GO Biological Processes	ossification	-2.02	23	ALPL|BMP7|BMPR1B|CYP24A1|CYP27B1|FHL2|FOXC1|IBSP|ID4|LOX|MMP14|PTHLH|PTN|SORT1|SHOX2|STC1|TPM4|ZBTB16|FZD1|TNFRSF11A|NOG|ALYREF|TMEM38B	277
GO:0030901	GO Biological Processes	midbrain development	-2.01	10	HES1|HSPA5|PLP1|WNT2|FZD3|FZD1|SYNGR3|DLG5|ZNF430|SYPL2	278
WP4856	WikiPathways	Intracellular trafficking proteins involved in CMT neuropathy	-2	5	EGR2|NEFL|RAB3B|NDRG1|RAB25	279
R-HSA-1368108	Reactome Gene Sets	BMAL1:CLOCK,NPAS2 activates circadian gene expression	-2	5	SERPINE1|NAMPT|CARM1|ARNTL2|BHLHE41	280
GO:0010460	GO Biological Processes	positive regulation of heart rate	-2	5	ADA|EDN3|KCNQ1|RGS4|SLC1A1	281
