# Supplementary material for: Weighted gene co-expression network reveals driver genes contributing to phenotypes of anaplastic thyroid carcinoma and immune checkpoint identification for therapeutic targets
Source: Front Oncol. 2022 Dec 1;12:1018479. doi: 10.3389/fonc.2022.1018479 (PMC9751455; doi:10.3389/fonc.2022.1018479)
Supplement: Supplementary file 4 [file Table_4.csv]

Supplementary Table 4 Biological processes and pathways enriched by hub genes of magenta module
GO	Category	Description	LogP	Count	Hits	GROUP_ID
M5884	Canonical Pathways	NABA CORE MATRISOME	-37.97	30	AEBP1|BGN|COL1A1|COL1A2|COL3A1|COL4A1|COL5A1|COL5A2|COL6A2|COL6A3|COL10A1|COL11A1|COL12A1|COL15A1|VCAN|LAMB1|PCOLCE|THBS2|TNFAIP6|PXDN|CCN4|SPON1|POSTN|EMILIN1|MXRA5|SRPX2|COL5A3|ASPN|HMCN1|CTHRC1	1
M3008	Canonical Pathways	NABA ECM GLYCOPROTEINS	-14.93	14	AEBP1|LAMB1|PCOLCE|THBS2|TNFAIP6|PXDN|CCN4|SPON1|POSTN|EMILIN1|MXRA5|SRPX2|HMCN1|CTHRC1	1
R-HSA-1474244	Reactome Gene Sets	Extracellular matrix organization	-33.34	28	ACTN1|BGN|SERPINH1|COL1A1|COL1A2|COL3A1|COL4A1|COL5A1|COL5A2|COL6A2|COL6A3|COL10A1|COL11A1|COL12A1|COL15A1|VCAN|LAMB1|MMP11|MMP13|PCOLCE|PDGFA|HTRA1|PXDN|ADAM12|ADAMTS2|EMILIN1|COL5A3|ASPN	2
R-HSA-1474290	Reactome Gene Sets	Collagen formation	-27.56	18	SERPINH1|COL1A1|COL1A2|COL3A1|COL4A1|COL5A1|COL5A2|COL6A2|COL6A3|COL10A1|COL11A1|COL12A1|COL15A1|MMP13|PCOLCE|PXDN|ADAMTS2|COL5A3	2
R-HSA-2022090	Reactome Gene Sets	Assembly of collagen fibrils and other multimeric structures	-26.6	16	COL1A1|COL1A2|COL3A1|COL4A1|COL5A1|COL5A2|COL6A2|COL6A3|COL10A1|COL11A1|COL12A1|COL15A1|MMP13|PCOLCE|PXDN|COL5A3	2
R-HSA-1650814	Reactome Gene Sets	Collagen biosynthesis and modifying enzymes	-25.86	16	SERPINH1|COL1A1|COL1A2|COL3A1|COL4A1|COL5A1|COL5A2|COL6A2|COL6A3|COL10A1|COL11A1|COL12A1|COL15A1|PCOLCE|ADAMTS2|COL5A3	2
GO:0030198	GO Biological Processes	extracellular matrix organization	-24.87	22	SERPINH1|COL1A1|COL1A2|COL3A1|COL4A1|COL5A1|COL5A2|COL10A1|COL11A1|COL12A1|COL15A1|LAMB1|MMP11|MMP13|SFRP2|PXDN|ADAMTS2|POSTN|EMILIN1|SULF1|COL5A3|HMCN1	2
GO:0043062	GO Biological Processes	extracellular structure organization	-24.83	22	SERPINH1|COL1A1|COL1A2|COL3A1|COL4A1|COL5A1|COL5A2|COL10A1|COL11A1|COL12A1|COL15A1|LAMB1|MMP11|MMP13|SFRP2|PXDN|ADAMTS2|POSTN|EMILIN1|SULF1|COL5A3|HMCN1	2
GO:0045229	GO Biological Processes	external encapsulating structure organization	-24.76	22	SERPINH1|COL1A1|COL1A2|COL3A1|COL4A1|COL5A1|COL5A2|COL10A1|COL11A1|COL12A1|COL15A1|LAMB1|MMP11|MMP13|SFRP2|PXDN|ADAMTS2|POSTN|EMILIN1|SULF1|COL5A3|HMCN1	2
R-HSA-1442490	Reactome Gene Sets	Collagen degradation	-24.12	15	COL1A1|COL1A2|COL3A1|COL4A1|COL5A1|COL5A2|COL6A2|COL6A3|COL10A1|COL11A1|COL12A1|COL15A1|MMP11|MMP13|COL5A3	2
M3005	Canonical Pathways	NABA COLLAGENS	-22.42	13	COL1A1|COL1A2|COL3A1|COL4A1|COL5A1|COL5A2|COL6A2|COL6A3|COL10A1|COL11A1|COL12A1|COL15A1|COL5A3	2
R-HSA-8948216	Reactome Gene Sets	Collagen chain trimerization	-22.42	13	COL1A1|COL1A2|COL3A1|COL4A1|COL5A1|COL5A2|COL6A2|COL6A3|COL10A1|COL11A1|COL12A1|COL15A1|COL5A3	2
R-HSA-1474228	Reactome Gene Sets	Degradation of the extracellular matrix	-22.09	17	COL1A1|COL1A2|COL3A1|COL4A1|COL5A1|COL5A2|COL6A2|COL6A3|COL10A1|COL11A1|COL12A1|COL15A1|LAMB1|MMP11|MMP13|HTRA1|COL5A3	2
GO:0030199	GO Biological Processes	collagen fibril organization	-20.87	13	SERPINH1|COL1A1|COL1A2|COL3A1|COL5A1|COL5A2|COL11A1|COL12A1|MMP11|SFRP2|PXDN|ADAMTS2|COL5A3	2
M198	Canonical Pathways	PID SYNDECAN 1 PATHWAY	-19.97	12	COL1A1|COL1A2|COL3A1|COL4A1|COL5A1|COL5A2|COL6A2|COL6A3|COL10A1|COL11A1|COL12A1|COL15A1	2
R-HSA-3000178	Reactome Gene Sets	ECM proteoglycans	-18.98	13	BGN|COL1A1|COL1A2|COL3A1|COL4A1|COL5A1|COL5A2|COL6A2|COL6A3|VCAN|LAMB1|COL5A3|ASPN	2
R-HSA-3000171	Reactome Gene Sets	Non-integrin membrane-ECM interactions	-18.52	12	ACTN1|COL1A1|COL1A2|COL3A1|COL4A1|COL5A1|COL5A2|COL10A1|COL11A1|LAMB1|PDGFA|COL5A3	2
M18	Canonical Pathways	PID INTEGRIN1 PATHWAY	-17.89	12	COL1A1|COL1A2|COL3A1|COL4A1|COL5A1|COL5A2|COL6A2|COL6A3|COL11A1|LAMB1|TGM2|THBS2	2
M160	Canonical Pathways	PID AVB3 INTEGRIN PATHWAY	-17.25	12	COL1A1|COL1A2|COL3A1|COL4A1|COL5A1|COL5A2|COL6A2|COL6A3|COL10A1|COL11A1|COL12A1|COL15A1	2
GO:0097435	GO Biological Processes	supramolecular fiber organization	-17.22	21	ACTN1|SHROOM2|SERPINH1|COL1A1|COL1A2|COL3A1|COL5A1|COL5A2|COL11A1|COL12A1|MMP11|PDGFRB|SFRP2|TNFAIP6|CLIP2|PXDN|ADAMTS2|MICAL2|EMILIN1|COL5A3|HMCN1	2
hsa04974	KEGG Pathway	Protein digestion and absorption	-17.16	13	COL1A1|COL1A2|COL3A1|COL4A1|COL5A1|COL5A2|COL6A2|COL6A3|COL10A1|COL11A1|COL12A1|COL15A1|COL5A3	2
R-HSA-186797	Reactome Gene Sets	Signaling by PDGF	-16.64	11	COL3A1|COL4A1|COL5A1|COL5A2|COL6A2|COL6A3|PDGFA|PDGFRB|PLAT|THBS2|COL5A3	2
R-HSA-9006934	Reactome Gene Sets	Signaling by Receptor Tyrosine Kinases	-14.79	19	COL1A1|COL1A2|COL3A1|COL4A1|COL5A1|COL5A2|COL6A2|COL6A3|COL11A1|CTNNB1|DNM1|LAMB1|PDGFA|PDGFRB|PLAT|THBS2|ADAM12|SPHK1|COL5A3	2
WP2911	WikiPathways	miRNA targets in ECM and membrane receptors	-14.11	9	COL1A2|COL3A1|COL4A1|COL5A1|COL5A2|COL6A2|COL6A3|THBS2|COL5A3	2
R-HSA-8874081	Reactome Gene Sets	MET activates PTK2 signaling	-13.52	8	COL1A1|COL1A2|COL3A1|COL5A1|COL5A2|COL11A1|LAMB1|COL5A3	2
R-HSA-216083	Reactome Gene Sets	Integrin cell surface interactions	-12.97	10	COL1A1|COL1A2|COL3A1|COL4A1|COL5A1|COL5A2|COL6A2|COL6A3|COL10A1|COL5A3	2
R-HSA-8875878	Reactome Gene Sets	MET promotes cell motility	-12.32	8	COL1A1|COL1A2|COL3A1|COL5A1|COL5A2|COL11A1|LAMB1|COL5A3	2
WP306	WikiPathways	Focal adhesion	-11.88	12	ACTN1|COL1A1|COL1A2|COL4A1|COL5A2|COL6A2|CTNNB1|LAMB1|PDGFA|PDGFRB|THBS2|COL5A3	2
R-HSA-3000170	Reactome Gene Sets	Syndecan interactions	-11.79	7	ACTN1|COL1A1|COL1A2|COL3A1|COL5A1|COL5A2|COL5A3	2
GO:0043588	GO Biological Processes	skin development	-11.11	12	CDH11|COL1A1|COL1A2|COL3A1|COL5A1|COL5A2|CTNNB1|INHBA|PDGFA|ADAMTS2|COL5A3|APCDD1	2
WP3932	WikiPathways	Focal adhesion: PI3K-Akt-mTOR-signaling pathway	-10.95	13	COL1A1|COL1A2|COL3A1|COL4A1|COL5A1|COL5A2|COL6A2|COL11A1|LAMB1|PDGFA|PDGFRB|THBS2|COL5A3	2
hsa04510	KEGG Pathway	Focal adhesion	-10.54	11	ACTN1|COL1A1|COL1A2|COL4A1|COL6A2|COL6A3|CTNNB1|LAMB1|PDGFA|PDGFRB|THBS2	2
R-HSA-419037	Reactome Gene Sets	NCAM1 interactions	-10.32	7	COL3A1|COL4A1|COL5A1|COL5A2|COL6A2|COL6A3|COL5A3	2
R-HSA-6806834	Reactome Gene Sets	Signaling by MET	-9.93	8	COL1A1|COL1A2|COL3A1|COL5A1|COL5A2|COL11A1|LAMB1|COL5A3	2
R-HSA-375165	Reactome Gene Sets	NCAM signaling for neurite out-growth	-9.03	7	COL3A1|COL4A1|COL5A1|COL5A2|COL6A2|COL6A3|COL5A3	2
R-HSA-2243919	Reactome Gene Sets	Crosslinking of collagen fibrils	-8.71	5	COL1A1|COL1A2|COL4A1|PCOLCE|PXDN	2
M53	Canonical Pathways	PID INTEGRIN3 PATHWAY	-8.42	6	COL1A1|COL1A2|COL4A1|LAMB1|PDGFRB|SPHK1	2
hsa04512	KEGG Pathway	ECM-receptor interaction	-8	7	COL1A1|COL1A2|COL4A1|COL6A2|COL6A3|LAMB1|THBS2	2
hsa05165	KEGG Pathway	Human papillomavirus infection	-7.15	10	COL1A1|COL1A2|COL4A1|COL6A2|COL6A3|CTNNB1|LAMB1|PDGFRB|THBS2|HEY1	2
R-HSA-3000480	Reactome Gene Sets	Scavenging by Class A Receptors	-6.52	4	COL1A1|COL1A2|COL3A1|COL4A1	2
hsa05146	KEGG Pathway	Amoebiasis	-6.14	6	ACTN1|COL1A1|COL1A2|COL3A1|COL4A1|LAMB1	2
WP4172	WikiPathways	PI3K-Akt signaling pathway	-5.95	9	COL1A1|COL1A2|COL4A1|COL6A2|COL6A3|LAMB1|PDGFA|PDGFRB|THBS2	2
hsa04151	KEGG Pathway	PI3K-Akt signaling pathway	-5.86	9	COL1A1|COL1A2|COL4A1|COL6A2|COL6A3|LAMB1|PDGFA|PDGFRB|THBS2	2
WP4754	WikiPathways	IL-18 signaling pathway	-5.64	8	COL1A1|COL1A2|COL3A1|CTNNB1|MMP13|TGM2|CCN4|SPON1	2
WP453	WikiPathways	Inflammatory response pathway	-5.51	4	COL1A1|COL1A2|COL3A1|LAMB1	2
GO:0071230	GO Biological Processes	cellular response to amino acid stimulus	-5.47	5	COL1A1|COL1A2|COL3A1|COL4A1|COL5A2	2
GO:0071229	GO Biological Processes	cellular response to acid chemical	-5.2	5	COL1A1|COL1A2|COL3A1|COL4A1|COL5A2	2
R-HSA-422475	Reactome Gene Sets	Axon guidance	-5.14	10	COL3A1|COL4A1|COL5A1|COL5A2|COL6A2|COL6A3|DNM1|EFNB2|LAMB1|COL5A3	2
R-HSA-2173782	Reactome Gene Sets	Binding and Uptake of Ligands by Scavenger Receptors	-5.08	4	COL1A1|COL1A2|COL3A1|COL4A1	2
R-HSA-9675108	Reactome Gene Sets	Nervous system development	-4.98	10	COL3A1|COL4A1|COL5A1|COL5A2|COL6A2|COL6A3|DNM1|EFNB2|LAMB1|COL5A3	2
R-HSA-2214320	Reactome Gene Sets	Anchoring fibril formation	-4.92	3	COL1A1|COL1A2|COL4A1	2
GO:1901699	GO Biological Processes	cellular response to nitrogen compound	-4.64	10	COL1A1|COL1A2|COL3A1|COL4A1|COL5A2|CTNNB1|EDNRA|GUCY1B1|PLAT|TGM2	2
GO:0043200	GO Biological Processes	response to amino acid	-4.58	5	COL1A1|COL1A2|COL3A1|COL4A1|COL5A2	2
GO:0001101	GO Biological Processes	response to acid chemical	-4.32	5	COL1A1|COL1A2|COL3A1|COL4A1|COL5A2	2
hsa04926	KEGG Pathway	Relaxin signaling pathway	-4.32	5	COL1A1|COL1A2|COL3A1|COL4A1|MMP13	2
GO:0071417	GO Biological Processes	cellular response to organonitrogen compound	-4.19	9	COL1A1|COL1A2|COL3A1|COL4A1|COL5A2|CTNNB1|EDNRA|PLAT|TGM2	2
GO:0071559	GO Biological Processes	response to transforming growth factor beta	-3.92	5	COL1A1|COL1A2|COL3A1|PDGFA|MXRA5	2
GO:0031214	GO Biological Processes	biomineral tissue development	-3.74	4	COL1A1|COL1A2|MMP13|ASPN	2
GO:0110148	GO Biological Processes	biomineralization	-3.74	4	COL1A1|COL1A2|MMP13|ASPN	2
hsa04933	KEGG Pathway	AGE-RAGE signaling pathway in diabetic complications	-3.6	4	COL1A1|COL1A2|COL3A1|COL4A1	2
GO:0030282	GO Biological Processes	bone mineralization	-3.32	3	COL1A2|MMP13|ASPN	2
hsa04611	KEGG Pathway	Platelet activation	-3.24	4	COL1A1|COL1A2|COL3A1|GUCY1B1	2
GO:0071560	GO Biological Processes	cellular response to transforming growth factor beta stimulus	-2.93	4	COL1A1|COL1A2|COL3A1|PDGFA	2
R-HSA-198933	Reactome Gene Sets	Immunoregulatory interactions between a Lymphoid and a non-Lymphoid cell	-2.11	3	COL1A1|COL1A2|COL3A1	2
R-HSA-76002	Reactome Gene Sets	Platelet activation, signaling and aggregation	-2.06	4	ACTN1|COL1A1|COL1A2|PDGFA	2
GO:0001501	GO Biological Processes	skeletal system development	-18.98	22	NKX3-2|BGN|SERPINH1|CDH11|COL1A1|COL1A2|COL3A1|COL5A2|COL10A1|COL11A1|VCAN|CTNNB1|EDNRA|MMP13|SFRP2|SFRP4|SNAI2|TGM2|TWIST1|CCN4|LRRC17|SULF1	3
GO:0001503	GO Biological Processes	ossification	-11.66	13	CDH11|COL1A1|COL1A2|COL5A2|COL11A1|VCAN|CTNNB1|MMP13|SNAI2|TWIST1|CCN4|ASPN|CTHRC1	3
WP5055	WikiPathways	Burn wound healing	-13.43	11	SERPINH1|COL1A1|COL1A2|INHBA|MMP13|PDGFRB|SFRP2|SNAI2|TAGLN|ADAM12|CD248	4
GO:0032963	GO Biological Processes	collagen metabolic process	-11.04	8	SERPINH1|COL1A1|COL1A2|COL5A1|MMP11|MMP13|ADAMTS2|RCN3	4
GO:0032964	GO Biological Processes	collagen biosynthetic process	-8	4	SERPINH1|COL1A1|COL5A1|RCN3	4
WP4786	WikiPathways	Type I collagen synthesis in the context of osteogenesis imperfecta	-5.51	4	SERPINH1|COL1A1|COL1A2|ADAMTS2	4
WP3967	WikiPathways	miR-509-3p alteration of YAP1/ECM axis	-13.03	7	COL1A1|COL3A1|COL5A1|EDNRA|SNAI2|THBS2|TWIST1	5
GO:0060973	GO Biological Processes	cell migration involved in heart development	-6.62	4	EDNRA|PDGFRB|SNAI2|TWIST1	5
GO:0003180	GO Biological Processes	aortic valve morphogenesis	-5.57	4	SNAI2|TWIST1|EMILIN1|HEY1	5
GO:0003176	GO Biological Processes	aortic valve development	-5.31	4	SNAI2|TWIST1|EMILIN1|HEY1	5
GO:1905314	GO Biological Processes	semi-lunar valve development	-5.13	4	SNAI2|TWIST1|EMILIN1|HEY1	5
GO:0003179	GO Biological Processes	heart valve morphogenesis	-4.61	4	SNAI2|TWIST1|EMILIN1|HEY1	5
GO:0003170	GO Biological Processes	heart valve development	-4.33	4	SNAI2|TWIST1|EMILIN1|HEY1	5
GO:0003151	GO Biological Processes	outflow tract morphogenesis	-4.06	4	EDNRA|SFRP2|TWIST1|SOX17	5
GO:0048863	GO Biological Processes	stem cell differentiation	-3.83	5	CTNNB1|EDNRA|SNAI2|TWIST1|SOX17	5
GO:0060021	GO Biological Processes	roof of mouth development	-3.76	4	INHBA|SNAI2|TWIST1|BNC2	5
GO:0003203	GO Biological Processes	endocardial cushion morphogenesis	-3.74	3	SNAI2|TWIST1|HEY1	5
GO:0003197	GO Biological Processes	endocardial cushion development	-3.42	3	SNAI2|TWIST1|HEY1	5
GO:0035051	GO Biological Processes	cardiocyte differentiation	-3.37	4	EDNRA|PDGFRB|TWIST1|SOX17	5
GO:0072132	GO Biological Processes	mesenchyme morphogenesis	-3.29	3	SNAI2|TWIST1|HEY1	5
GO:1904888	GO Biological Processes	cranial skeletal system development	-2.89	3	CTNNB1|EDNRA|TWIST1	5
GO:0014032	GO Biological Processes	neural crest cell development	-2.71	3	EDNRA|SNAI2|TWIST1	5
GO:2001021	GO Biological Processes	negative regulation of response to DNA damage stimulus	-2.69	3	SFRP2|SNAI2|TWIST1	5
GO:0014031	GO Biological Processes	mesenchymal cell development	-2.63	3	EDNRA|SNAI2|TWIST1	5
GO:0048864	GO Biological Processes	stem cell development	-2.63	3	EDNRA|SNAI2|TWIST1	5
GO:0014033	GO Biological Processes	neural crest cell differentiation	-2.54	3	EDNRA|SNAI2|TWIST1	5
GO:0070167	GO Biological Processes	regulation of biomineral tissue development	-2.44	3	TWIST1|HEY1|ASPN	5
GO:0110149	GO Biological Processes	regulation of biomineralization	-2.41	3	TWIST1|HEY1|ASPN	5
GO:1902532	GO Biological Processes	negative regulation of intracellular signal transduction	-2.2	6	SFRP2|SNAI2|TWIST1|EMILIN1|MYADM|CAVIN3	5
GO:0048511	GO Biological Processes	rhythmic process	-2.04	4	INHBA|TNFAIP6|TWIST1|CAVIN3	5
GO:0001568	GO Biological Processes	blood vessel development	-12.7	17	COL1A1|COL1A2|COL3A1|COL4A1|COL5A1|COL15A1|CTNNB1|EDNRA|EFNB2|FAP|PDGFA|PDGFRB|SFRP2|SPHK1|HEY1|SRPX2|SOX17	6
GO:0001944	GO Biological Processes	vasculature development	-12.39	17	COL1A1|COL1A2|COL3A1|COL4A1|COL5A1|COL15A1|CTNNB1|EDNRA|EFNB2|FAP|PDGFA|PDGFRB|SFRP2|SPHK1|HEY1|SRPX2|SOX17	6
GO:0035239	GO Biological Processes	tube morphogenesis	-10.82	17	COL3A1|COL4A1|COL15A1|CTNNB1|EDNRA|EFNB2|FAP|PDGFA|PDGFRB|SFRP2|TGM2|TWIST1|MICAL2|HEY1|SRPX2|SOX17|CTHRC1	6
GO:0001525	GO Biological Processes	angiogenesis	-9.54	12	COL4A1|COL15A1|CTNNB1|EDNRA|EFNB2|FAP|PDGFA|PDGFRB|SFRP2|HEY1|SRPX2|SOX17	6
GO:0048514	GO Biological Processes	blood vessel morphogenesis	-9.32	13	COL3A1|COL4A1|COL15A1|CTNNB1|EDNRA|EFNB2|FAP|PDGFA|PDGFRB|SFRP2|HEY1|SRPX2|SOX17	6
GO:0061061	GO Biological Processes	muscle structure development	-6.61	11	ACTN1|COL3A1|COL6A3|COL11A1|CTNNB1|EDNRA|PDGFRB|TAGLN|TWIST1|ADAM12|HEY1	6
GO:0060485	GO Biological Processes	mesenchyme development	-6.27	8	CTNNB1|EDNRA|PDGFRB|SFRP2|SNAI2|TWIST1|HEY1|BNC2	6
WP5087	WikiPathways	Malignant pleural mesothelioma	-5.95	10	CDH11|COL4A1|CTNNB1|LAMB1|PDGFA|PDGFRB|SFRP2|SFRP4|SOX17|CTHRC1	6
GO:0001569	GO Biological Processes	branching involved in blood vessel morphogenesis	-5.62	4	COL4A1|CTNNB1|EDNRA|SFRP2	6
GO:0048589	GO Biological Processes	developmental growth	-4.76	8	COL3A1|CTNNB1|EDNRA|MMP13|PDGFRB|SFRP2|TNFAIP6|BNC2	6
GO:0040007	GO Biological Processes	growth	-4.74	8	COL3A1|CTNNB1|EDNRA|MMP13|PDGFRB|SFRP2|TNFAIP6|BNC2	6
GO:0072001	GO Biological Processes	renal system development	-4.45	7	COL4A1|CTNNB1|EDNRA|EFNB2|PDGFRB|SULF1|SOX17	6
GO:0061311	GO Biological Processes	cell surface receptor signaling pathway involved in heart development	-4.28	3	CTNNB1|SNAI2|HEY1	6
GO:0001655	GO Biological Processes	urogenital system development	-4.13	7	COL4A1|CTNNB1|EDNRA|EFNB2|PDGFRB|SULF1|SOX17	6
GO:0001837	GO Biological Processes	epithelial to mesenchymal transition	-4.01	4	CTNNB1|EDNRA|SNAI2|HEY1	6
GO:0060070	GO Biological Processes	canonical Wnt signaling pathway	-3.93	4	CTNNB1|EDNRA|SFRP2|SFRP4	6
GO:0008283	GO Biological Processes	cell population proliferation	-3.9	8	COL3A1|CTNNB1|EDNRA|FAP|PDGFRB|SFRP2|TWIST1|NES	6
GO:0061138	GO Biological Processes	morphogenesis of a branching epithelium	-3.85	5	COL4A1|CTNNB1|EDNRA|SFRP2|TGM2	6
GO:0042692	GO Biological Processes	muscle cell differentiation	-3.84	6	ACTN1|CTNNB1|EDNRA|PDGFRB|ADAM12|HEY1	6
GO:0048762	GO Biological Processes	mesenchymal cell differentiation	-3.78	5	CTNNB1|EDNRA|SNAI2|TWIST1|HEY1	6
GO:0001763	GO Biological Processes	morphogenesis of a branching structure	-3.74	5	COL4A1|CTNNB1|EDNRA|SFRP2|TGM2	6
GO:0051145	GO Biological Processes	smooth muscle cell differentiation	-3.67	3	CTNNB1|EDNRA|HEY1	6
GO:0001822	GO Biological Processes	kidney development	-3.59	6	CTNNB1|EDNRA|EFNB2|PDGFRB|SULF1|SOX17	6
GO:0032835	GO Biological Processes	glomerulus development	-3.19	3	EDNRA|PDGFRB|SULF1	6
GO:0072006	GO Biological Processes	nephron development	-3.19	4	CTNNB1|EDNRA|PDGFRB|SULF1	6
GO:0048754	GO Biological Processes	branching morphogenesis of an epithelial tube	-3.13	4	COL4A1|CTNNB1|EDNRA|SFRP2	6
hsa05200	KEGG Pathway	Pathways in cancer	-2.92	7	COL4A1|CTNNB1|EDNRA|LAMB1|PDGFA|PDGFRB|HEY1	6
GO:0021675	GO Biological Processes	nerve development	-2.71	3	CTNNB1|EDNRA|SULF1	6
GO:0048477	GO Biological Processes	oogenesis	-2.55	3	CTNNB1|EDNRA|TNFAIP6	6
GO:0048771	GO Biological Processes	tissue remodeling	-2.51	3	CTNNB1|EDNRA|CTHRC1	6
GO:0060560	GO Biological Processes	developmental growth involved in morphogenesis	-2.25	3	CTNNB1|EDNRA|SFRP2	6
GO:0072073	GO Biological Processes	kidney epithelium development	-2.15	3	CTNNB1|EDNRA|EFNB2	6
GO:0060348	GO Biological Processes	bone development	-11.99	12	BGN|SERPINH1|COL1A1|COL3A1|MMP13|SFRP2|SFRP4|TGM2|TWIST1|CCN4|LRRC17|SULF1	7
GO:0048705	GO Biological Processes	skeletal system morphogenesis	-8.74	10	NKX3-2|SERPINH1|COL1A1|COL3A1|COL11A1|CTNNB1|MMP13|SFRP2|SFRP4|TWIST1	7
GO:0060349	GO Biological Processes	bone morphogenesis	-7.7	7	SERPINH1|COL1A1|COL3A1|MMP13|SFRP2|SFRP4|TWIST1	7
WP474	WikiPathways	Endochondral ossification	-5.78	5	NKX3-2|SERPINH1|COL10A1|MMP13|PLAT	7
WP4808	WikiPathways	Endochondral ossification with skeletal dysplasias	-5.78	5	NKX3-2|SERPINH1|COL10A1|MMP13|PLAT	7
GO:0060350	GO Biological Processes	endochondral bone morphogenesis	-4.58	4	SERPINH1|COL1A1|COL3A1|MMP13	7
R-HSA-8878166	Reactome Gene Sets	Transcriptional regulation by RUNX2	-4.45	5	NKX3-2|COL1A1|MMP13|TWIST1|HEY1	7
GO:0060351	GO Biological Processes	cartilage development involved in endochondral bone morphogenesis	-3.98	3	SERPINH1|COL1A1|MMP13	7
GO:0007423	GO Biological Processes	sensory organ development	-10.97	16	SHROOM2|NKX3-2|COL4A1|COL5A1|COL5A2|COL11A1|CTNNB1|GSDME|EDNRA|INHBA|PDGFA|PDGFRB|TWIST1|NES|BNC2|CTHRC1	8
GO:0001654	GO Biological Processes	eye development	-5.76	9	SHROOM2|COL4A1|COL5A1|COL5A2|CTNNB1|INHBA|PDGFRB|TWIST1|NES	8
GO:0150063	GO Biological Processes	visual system development	-5.72	9	SHROOM2|COL4A1|COL5A1|COL5A2|CTNNB1|INHBA|PDGFRB|TWIST1|NES	8
GO:0048880	GO Biological Processes	sensory system development	-5.66	9	SHROOM2|COL4A1|COL5A1|COL5A2|CTNNB1|INHBA|PDGFRB|TWIST1|NES	8
GO:0043010	GO Biological Processes	camera-type eye development	-4.26	7	SHROOM2|COL4A1|CTNNB1|INHBA|PDGFRB|TWIST1|NES	8
GO:0048592	GO Biological Processes	eye morphogenesis	-4.01	5	SHROOM2|COL5A1|COL5A2|CTNNB1|TWIST1	8
GO:0060322	GO Biological Processes	head development	-3.84	10	SHROOM2|COL1A1|COL3A1|COL4A1|CTNNB1|EDNRA|INHBA|LAMB1|SPHK1|NES	8
GO:0007420	GO Biological Processes	brain development	-2.71	8	SHROOM2|COL3A1|COL4A1|CTNNB1|INHBA|LAMB1|SPHK1|NES	8
GO:0048593	GO Biological Processes	camera-type eye morphogenesis	-2.21	3	SHROOM2|CTNNB1|TWIST1	8
GO:0051650	GO Biological Processes	establishment of vesicle localization	-2	3	SHROOM2|CTNNB1|DNM1	8
GO:0048729	GO Biological Processes	tissue morphogenesis	-10.94	16	COL3A1|COL4A1|COL5A1|COL11A1|CTNNB1|EDNRA|EFNB2|INHBA|SFRP2|SNAI2|TGM2|TWIST1|MICAL2|HEY1|SOX17|CTHRC1	9
GO:0043009	GO Biological Processes	chordate embryonic development	-8.15	14	NKX3-2|COL1A1|COL3A1|COL11A1|CTNNB1|EDNRA|SFRP2|TWIST1|SULF1|HEY1|SOX17|NXN|CTHRC1|PLPP4	9
GO:0007507	GO Biological Processes	heart development	-7.97	13	COL3A1|COL5A1|COL11A1|CTNNB1|EDNRA|PDGFRB|SFRP2|SNAI2|TWIST1|MICAL2|EMILIN1|HEY1|SOX17	9
GO:0009792	GO Biological Processes	embryo development ending in birth or egg hatching	-7.97	14	NKX3-2|COL1A1|COL3A1|COL11A1|CTNNB1|EDNRA|SFRP2|TWIST1|SULF1|HEY1|SOX17|NXN|CTHRC1|PLPP4	9
GO:0003007	GO Biological Processes	heart morphogenesis	-7.12	9	COL5A1|COL11A1|EDNRA|SFRP2|SNAI2|TWIST1|MICAL2|HEY1|SOX17	9
GO:0042476	GO Biological Processes	odontogenesis	-7.11	7	COL1A1|COL1A2|CTNNB1|INHBA|LAMB1|HTRA1|TWIST1	9
GO:0090596	GO Biological Processes	sensory organ morphogenesis	-6.96	9	SHROOM2|NKX3-2|COL5A1|COL5A2|COL11A1|CTNNB1|EDNRA|TWIST1|CTHRC1	9
GO:0002009	GO Biological Processes	morphogenesis of an epithelium	-6.96	11	COL4A1|COL5A1|CTNNB1|EDNRA|EFNB2|SFRP2|TGM2|TWIST1|MICAL2|SOX17|CTHRC1	9
GO:0048568	GO Biological Processes	embryonic organ development	-6.93	11	NKX3-2|COL11A1|CTNNB1|EDNRA|PDGFA|TWIST1|MICAL2|NES|HEY1|SOX17|CTHRC1	9
GO:0048706	GO Biological Processes	embryonic skeletal system development	-6.89	7	NKX3-2|COL1A1|COL11A1|CTNNB1|EDNRA|TWIST1|SULF1	9
GO:0048598	GO Biological Processes	embryonic morphogenesis	-6.73	12	NKX3-2|COL11A1|COL12A1|CTNNB1|EDNRA|INHBA|LAMB1|SFRP2|TWIST1|MICAL2|SOX17|CTHRC1	9
GO:0045667	GO Biological Processes	regulation of osteoblast differentiation	-6.69	7	CTNNB1|SFRP2|SNAI2|TNFAIP6|TWIST1|CCN4|CTHRC1	9
GO:0060562	GO Biological Processes	epithelial tube morphogenesis	-6.37	9	COL4A1|CTNNB1|EDNRA|EFNB2|SFRP2|TWIST1|MICAL2|SOX17|CTHRC1	9
GO:0048562	GO Biological Processes	embryonic organ morphogenesis	-5.5	8	NKX3-2|COL11A1|CTNNB1|EDNRA|TWIST1|MICAL2|SOX17|CTHRC1	9
GO:0001701	GO Biological Processes	in utero embryonic development	-4.66	8	COL3A1|CTNNB1|EDNRA|TWIST1|HEY1|SOX17|NXN|PLPP4	9
GO:0042471	GO Biological Processes	ear morphogenesis	-4.43	5	NKX3-2|COL11A1|EDNRA|TWIST1|CTHRC1	9
GO:0045669	GO Biological Processes	positive regulation of osteoblast differentiation	-4.1	4	CTNNB1|SFRP2|CCN4|CTHRC1	9
GO:0035148	GO Biological Processes	tube formation	-4.06	5	CTNNB1|SFRP2|TGM2|TWIST1|CTHRC1	9
GO:0010717	GO Biological Processes	regulation of epithelial to mesenchymal transition	-3.56	4	COL1A1|CTNNB1|SFRP2|TWIST1	9
GO:0001838	GO Biological Processes	embryonic epithelial tube formation	-3.27	4	CTNNB1|SFRP2|TWIST1|CTHRC1	9
GO:2000677	GO Biological Processes	regulation of transcription regulatory region DNA binding	-3.27	3	CTNNB1|TWIST1|HEY1	9
GO:0010718	GO Biological Processes	positive regulation of epithelial to mesenchymal transition	-3.24	3	COL1A1|CTNNB1|TWIST1	9
GO:0072175	GO Biological Processes	epithelial tube formation	-3.17	4	CTNNB1|SFRP2|TWIST1|CTHRC1	9
GO:0042733	GO Biological Processes	embryonic digit morphogenesis	-3.13	3	CTNNB1|SFRP2|TWIST1	9
GO:0051098	GO Biological Processes	regulation of binding	-3.04	6	CTNNB1|TWIST1|SPON1|NES|HEY1|CTHRC1	9
GO:0035107	GO Biological Processes	appendage morphogenesis	-3.02	4	COL3A1|CTNNB1|SFRP2|TWIST1	9
GO:0035108	GO Biological Processes	limb morphogenesis	-3.02	4	COL3A1|CTNNB1|SFRP2|TWIST1	9
GO:0016331	GO Biological Processes	morphogenesis of embryonic epithelium	-3.01	4	CTNNB1|SFRP2|TWIST1|CTHRC1	9
GO:0021915	GO Biological Processes	neural tube development	-2.92	4	SFRP2|TWIST1|SOX17|CTHRC1	9
GO:0051099	GO Biological Processes	positive regulation of binding	-2.73	4	CTNNB1|TWIST1|SPON1|CTHRC1	9
GO:0048736	GO Biological Processes	appendage development	-2.67	4	COL3A1|CTNNB1|SFRP2|TWIST1	9
GO:0060173	GO Biological Processes	limb development	-2.67	4	COL3A1|CTNNB1|SFRP2|TWIST1	9
GO:0045766	GO Biological Processes	positive regulation of angiogenesis	-2.62	4	SFRP2|TWIST1|ADAM12|SPHK1	9
GO:1904018	GO Biological Processes	positive regulation of vasculature development	-2.62	4	SFRP2|TWIST1|ADAM12|SPHK1	9
GO:0001843	GO Biological Processes	neural tube closure	-2.59	3	SFRP2|TWIST1|CTHRC1	9
GO:0060606	GO Biological Processes	tube closure	-2.58	3	SFRP2|TWIST1|CTHRC1	9
GO:0048704	GO Biological Processes	embryonic skeletal system morphogenesis	-2.52	3	COL11A1|CTNNB1|TWIST1	9
GO:0014020	GO Biological Processes	primary neural tube formation	-2.51	3	SFRP2|TWIST1|CTHRC1	9
hsa05205	KEGG Pathway	Proteoglycans in cancer	-2.44	4	COL1A1|COL1A2|CTNNB1|TWIST1	9
GO:0050679	GO Biological Processes	positive regulation of epithelial cell proliferation	-2.41	4	CTNNB1|LAMB1|HTRA1|TWIST1	9
GO:0001841	GO Biological Processes	neural tube formation	-2.41	3	SFRP2|TWIST1|CTHRC1	9
GO:0030326	GO Biological Processes	embryonic limb morphogenesis	-2.24	3	CTNNB1|SFRP2|TWIST1	9
GO:0035113	GO Biological Processes	embryonic appendage morphogenesis	-2.24	3	CTNNB1|SFRP2|TWIST1	9
GO:0051101	GO Biological Processes	regulation of DNA binding	-2.22	3	CTNNB1|TWIST1|HEY1	9
WP236	WikiPathways	Adipogenesis	-2.12	3	CTNNB1|SFRP4|TWIST1	9
GO:0061448	GO Biological Processes	connective tissue development	-10.38	11	BGN|SERPINH1|COL1A1|COL3A1|COL5A1|COL11A1|MMP13|PDGFRB|SFRP2|SNAI2|SULF1	10
GO:0051216	GO Biological Processes	cartilage development	-8.88	9	BGN|SERPINH1|COL1A1|COL3A1|COL11A1|MMP13|SFRP2|SNAI2|SULF1	10
GO:0002063	GO Biological Processes	chondrocyte development	-5.94	4	SERPINH1|COL11A1|SFRP2|SULF1	10
GO:0002062	GO Biological Processes	chondrocyte differentiation	-5.55	5	SERPINH1|COL3A1|COL11A1|SFRP2|SULF1	10
GO:0006029	GO Biological Processes	proteoglycan metabolic process	-2.79	3	BGN|COL11A1|SULF1	10
M5887	Canonical Pathways	NABA BASEMENT MEMBRANES	-8.62	6	COL4A1|COL6A2|COL6A3|COL15A1|LAMB1|HMCN1	11
GO:0071711	GO Biological Processes	basement membrane organization	-7.66	5	COL4A1|LAMB1|MMP11|PXDN|HMCN1	11
GO:2000147	GO Biological Processes	positive regulation of cell motility	-8.56	14	COL1A1|LAMB1|PDGFA|PDGFRB|SNAI2|TNFAIP6|TWIST1|CCN4|SPHK1|PLK2|SRPX2|MYADM|LRRC15|CAVIN1	12
GO:0051272	GO Biological Processes	positive regulation of cellular component movement	-8.45	14	COL1A1|LAMB1|PDGFA|PDGFRB|SNAI2|TNFAIP6|TWIST1|CCN4|SPHK1|PLK2|SRPX2|MYADM|LRRC15|CAVIN1	12
GO:0040017	GO Biological Processes	positive regulation of locomotion	-8.42	14	COL1A1|LAMB1|PDGFA|PDGFRB|SNAI2|TNFAIP6|TWIST1|CCN4|SPHK1|PLK2|SRPX2|MYADM|LRRC15|CAVIN1	12
GO:0030335	GO Biological Processes	positive regulation of cell migration	-6.86	12	COL1A1|LAMB1|PDGFA|PDGFRB|SNAI2|TNFAIP6|CCN4|SPHK1|PLK2|SRPX2|MYADM|LRRC15	12
GO:0035987	GO Biological Processes	endodermal cell differentiation	-8.55	6	COL11A1|COL12A1|CTNNB1|INHBA|LAMB1|SOX17	13
GO:0001706	GO Biological Processes	endoderm formation	-7.96	6	COL11A1|COL12A1|CTNNB1|INHBA|LAMB1|SOX17	13
GO:0007492	GO Biological Processes	endoderm development	-6.97	6	COL11A1|COL12A1|CTNNB1|INHBA|LAMB1|SOX17	13
GO:0001704	GO Biological Processes	formation of primary germ layer	-5.86	6	COL11A1|COL12A1|CTNNB1|INHBA|LAMB1|SOX17	13
GO:0007369	GO Biological Processes	gastrulation	-4.99	6	COL11A1|COL12A1|CTNNB1|INHBA|LAMB1|SOX17	13
GO:0008347	GO Biological Processes	glial cell migration	-3.64	3	CTNNB1|LAMB1|APCDD1	13
GO:0021987	GO Biological Processes	cerebral cortex development	-2.31	3	COL3A1|CTNNB1|LAMB1	13
GO:0021537	GO Biological Processes	telencephalon development	-2.16	4	COL3A1|CTNNB1|INHBA|LAMB1	13
GO:0030111	GO Biological Processes	regulation of Wnt signaling pathway	-8.18	11	COL1A1|CTNNB1|SFRP2|SFRP4|SNAI2|CCN4|SULF1|SOX17|NXN|CTHRC1|APCDD1	14
GO:0030178	GO Biological Processes	negative regulation of Wnt signaling pathway	-7.2	8	CTNNB1|SFRP2|SFRP4|SNAI2|SOX17|NXN|CTHRC1|APCDD1	14
GO:0016055	GO Biological Processes	Wnt signaling pathway	-7.05	9	CTNNB1|EDNRA|SFRP2|SFRP4|CCN4|SOX17|NXN|CTHRC1|APCDD1	14
GO:0198738	GO Biological Processes	cell-cell signaling by wnt	-7.05	9	CTNNB1|EDNRA|SFRP2|SFRP4|CCN4|SOX17|NXN|CTHRC1|APCDD1	14
GO:1905114	GO Biological Processes	cell surface receptor signaling pathway involved in cell-cell signaling	-6.23	9	CTNNB1|EDNRA|SFRP2|SFRP4|CCN4|SOX17|NXN|CTHRC1|APCDD1	14
GO:0090090	GO Biological Processes	negative regulation of canonical Wnt signaling pathway	-5.3	6	CTNNB1|SFRP2|SFRP4|SNAI2|SOX17|CTHRC1	14
GO:0060828	GO Biological Processes	regulation of canonical Wnt signaling pathway	-4.81	7	COL1A1|CTNNB1|SFRP2|SFRP4|SNAI2|SOX17|CTHRC1	14
GO:0048565	GO Biological Processes	digestive tract development	-4.35	5	NKX3-2|COL3A1|CTNNB1|SFRP2|SOX17	14
GO:0055123	GO Biological Processes	digestive system development	-4.16	5	NKX3-2|COL3A1|CTNNB1|SFRP2|SOX17	14
M5493	Canonical Pathways	WNT SIGNALING	-3.79	4	CTNNB1|SFRP4|CCN4|SOX17	14
hsa04310	KEGG Pathway	Wnt signaling pathway	-3.79	5	CTNNB1|SFRP2|SFRP4|CCN4|SOX17	14
WP4336	WikiPathways	ncRNAs involved in Wnt signaling in hepatocellular carcinoma	-3.76	4	CTNNB1|SFRP2|SFRP4|SOX17	14
GO:0048645	GO Biological Processes	animal organ formation	-3.74	3	NKX3-2|CTNNB1|SOX17	14
WP4258	WikiPathways	lncRNA in canonical Wnt signaling and colorectal cancer	-3.53	4	CTNNB1|SFRP2|SFRP4|SOX17	14
GO:0048546	GO Biological Processes	digestive tract morphogenesis	-3.37	3	CTNNB1|SFRP2|SOX17	14
WP428	WikiPathways	Wnt signaling	-3.32	4	CTNNB1|SFRP2|SFRP4|SOX17	14
GO:0045995	GO Biological Processes	regulation of embryonic development	-3	3	CTNNB1|SFRP2|SOX17	14
GO:0007389	GO Biological Processes	pattern specification process	-2.63	6	NKX3-2|CTNNB1|SFRP2|MICAL2|HEY1|SOX17	14
GO:0030308	GO Biological Processes	negative regulation of cell growth	-2.59	4	CDA|INHBA|SFRP2|SOX17	14
GO:0051302	GO Biological Processes	regulation of cell division	-2.59	4	PDGFA|SFRP2|PLK2|SOX17	14
GO:0009952	GO Biological Processes	anterior/posterior pattern specification	-2.41	4	CTNNB1|SFRP2|HEY1|SOX17	14
GO:0045926	GO Biological Processes	negative regulation of growth	-2.17	4	CDA|INHBA|SFRP2|SOX17	14
GO:0001558	GO Biological Processes	regulation of cell growth	-2.05	5	CDA|INHBA|SFRP2|SPHK1|SOX17	14
M5885	Canonical Pathways	NABA MATRISOME ASSOCIATED	-8.08	15	SERPINH1|INHBA|MMP11|MMP13|PDGFA|PLAT|HTRA1|SFRP2|SFRP4|TGM2|ADAM12|ADAMTS2|FSTL1|SULF1|ANGPTL2	15
M3468	Canonical Pathways	NABA ECM REGULATORS	-7.31	9	SERPINH1|MMP11|MMP13|PLAT|HTRA1|TGM2|ADAM12|ADAMTS2|SULF1	15
GO:0030574	GO Biological Processes	collagen catabolic process	-3.67	3	MMP11|MMP13|ADAMTS2	15
GO:0090092	GO Biological Processes	regulation of transmembrane receptor protein serine/threonine kinase signaling pathway	-8.03	10	INHBA|HTRA1|SFRP2|SFRP4|TNFAIP6|EMILIN1|FSTL1|SULF1|ASPN|PMEPA1	16
GO:0090287	GO Biological Processes	regulation of cellular response to growth factor stimulus	-7.36	10	CTNNB1|HTRA1|SFRP2|SFRP4|TNFAIP6|EMILIN1|FSTL1|SULF1|ASPN|PMEPA1	16
GO:0030510	GO Biological Processes	regulation of BMP signaling pathway	-6.07	6	HTRA1|SFRP2|SFRP4|TNFAIP6|FSTL1|SULF1	16
GO:0090288	GO Biological Processes	negative regulation of cellular response to growth factor stimulus	-4.56	5	HTRA1|SFRP2|TNFAIP6|EMILIN1|SULF1	16
GO:0030514	GO Biological Processes	negative regulation of BMP signaling pathway	-3.13	3	HTRA1|SFRP2|TNFAIP6	16
GO:0051271	GO Biological Processes	negative regulation of cellular component movement	-3.03	6	ACTN1|COL3A1|SFRP2|TNFAIP6|EMILIN1|SULF1	16
GO:0030336	GO Biological Processes	negative regulation of cell migration	-2.38	5	COL3A1|SFRP2|TNFAIP6|EMILIN1|SULF1	16
GO:2000146	GO Biological Processes	negative regulation of cell motility	-2.3	5	COL3A1|SFRP2|TNFAIP6|EMILIN1|SULF1	16
GO:0040013	GO Biological Processes	negative regulation of locomotion	-2.14	5	COL3A1|SFRP2|TNFAIP6|EMILIN1|SULF1	16
GO:0003158	GO Biological Processes	endothelium development	-7.9	7	COL15A1|CTNNB1|EDNRA|FSTL1|HEY1|SOX17|MYADM	17
GO:0045446	GO Biological Processes	endothelial cell differentiation	-6.87	6	COL15A1|EDNRA|FSTL1|HEY1|SOX17|MYADM	17
GO:0030855	GO Biological Processes	epithelial cell differentiation	-5.16	10	NKX3-2|COL4A1|COL15A1|CTNNB1|EDNRA|TAGLN|FSTL1|HEY1|SOX17|MYADM	17
GO:0001885	GO Biological Processes	endothelial cell development	-3.37	3	COL15A1|EDNRA|MYADM	17
GO:0002064	GO Biological Processes	epithelial cell development	-2.47	4	NKX3-2|COL15A1|EDNRA|MYADM	17
GO:0043583	GO Biological Processes	ear development	-7.65	9	SHROOM2|NKX3-2|COL11A1|GSDME|EDNRA|PDGFA|PDGFRB|TWIST1|CTHRC1	18
GO:0048839	GO Biological Processes	inner ear development	-3.53	5	COL11A1|GSDME|PDGFA|PDGFRB|CTHRC1	18
GO:0007605	GO Biological Processes	sensory perception of sound	-2.87	4	COL1A1|COL11A1|GSDME|SNAI2	18
GO:0050954	GO Biological Processes	sensory perception of mechanical stimulus	-2.67	4	COL1A1|COL11A1|GSDME|SNAI2	18
GO:0085029	GO Biological Processes	extracellular matrix assembly	-7.28	5	COL1A2|COL3A1|LAMB1|PXDN|EMILIN1	19
GO:0031589	GO Biological Processes	cell-substrate adhesion	-4.61	6	ACTN1|COL3A1|CTNNB1|LAMB1|EMILIN1|COL5A3	19
GO:0007160	GO Biological Processes	cell-matrix adhesion	-4.27	5	ACTN1|COL3A1|CTNNB1|EMILIN1|COL5A3	19
GO:2000027	GO Biological Processes	regulation of animal organ morphogenesis	-6.92	7	CTNNB1|PDGFA|SFRP2|SNAI2|SULF1|CTHRC1|APCDD1	20
GO:0032331	GO Biological Processes	negative regulation of chondrocyte differentiation	-6.17	4	NKX3-2|CTNNB1|SNAI2|CCN4	20
GO:0061037	GO Biological Processes	negative regulation of cartilage development	-5.68	4	NKX3-2|CTNNB1|SNAI2|CCN4	20
GO:0001649	GO Biological Processes	osteoblast differentiation	-5.49	6	COL1A1|VCAN|CTNNB1|SNAI2|TWIST1|CCN4	20
GO:0032330	GO Biological Processes	regulation of chondrocyte differentiation	-4.74	4	NKX3-2|CTNNB1|SNAI2|CCN4	20
GO:0060688	GO Biological Processes	regulation of morphogenesis of a branching structure	-4.74	4	CTNNB1|PDGFA|SNAI2|SULF1	20
GO:1905330	GO Biological Processes	regulation of morphogenesis of an epithelium	-4.33	4	CTNNB1|PDGFA|SNAI2|SULF1	20
GO:0061035	GO Biological Processes	regulation of cartilage development	-4.2	4	NKX3-2|CTNNB1|SNAI2|CCN4	20
GO:0051055	GO Biological Processes	negative regulation of lipid biosynthetic process	-3.06	3	PDGFA|SNAI2|SPHK1	20
hsa04520	KEGG Pathway	Adherens junction	-2.87	3	ACTN1|CTNNB1|SNAI2	20
WP4239	WikiPathways	Epithelial to mesenchymal transition in colorectal cancer	-2.78	4	COL4A1|CTNNB1|SNAI2|TWIST1	20
M223	Canonical Pathways	PID BETA CATENIN NUC PATHWAY	-2.72	3	VCAN|CTNNB1|SNAI2	20
WP2064	WikiPathways	Neural crest differentiation	-2.42	3	CTNNB1|SNAI2|TWIST1	20
GO:0045833	GO Biological Processes	negative regulation of lipid metabolic process	-2.39	3	PDGFA|SNAI2|SPHK1	20
GO:0045596	GO Biological Processes	negative regulation of cell differentiation	-6.79	13	NKX3-2|COL5A1|COL5A2|CTNNB1|INHBA|MMP11|SFRP2|SNAI2|TNFAIP6|TWIST1|CCN4|LRRC17|HEY1	21
GO:0002762	GO Biological Processes	negative regulation of myeloid leukocyte differentiation	-4.81	4	CTNNB1|INHBA|TNFAIP6|LRRC17	21
GO:0045671	GO Biological Processes	negative regulation of osteoclast differentiation	-3.98	3	CTNNB1|TNFAIP6|LRRC17	21
GO:0045638	GO Biological Processes	negative regulation of myeloid cell differentiation	-3.76	4	CTNNB1|INHBA|TNFAIP6|LRRC17	21
GO:1902106	GO Biological Processes	negative regulation of leukocyte differentiation	-3.56	4	CTNNB1|INHBA|TNFAIP6|LRRC17	21
GO:1903707	GO Biological Processes	negative regulation of hemopoiesis	-3.5	4	CTNNB1|INHBA|TNFAIP6|LRRC17	21
GO:0002683	GO Biological Processes	negative regulation of immune system process	-3.49	7	COL3A1|CTNNB1|INHBA|TNFAIP6|LRRC17|PLK2|EMILIN1	21
GO:0002761	GO Biological Processes	regulation of myeloid leukocyte differentiation	-3.34	4	CTNNB1|INHBA|TNFAIP6|LRRC17	21
GO:0048534	GO Biological Processes	hematopoietic or lymphoid organ development	-3.11	8	ACTN1|NKX3-2|CTNNB1|INHBA|SFRP2|CCN4|LRRC17|CD248	21
GO:0045670	GO Biological Processes	regulation of osteoclast differentiation	-3	3	CTNNB1|TNFAIP6|LRRC17	21
GO:0002520	GO Biological Processes	immune system development	-2.94	8	ACTN1|NKX3-2|CTNNB1|INHBA|SFRP2|CCN4|LRRC17|CD248	21
GO:0045637	GO Biological Processes	regulation of myeloid cell differentiation	-2.42	4	CTNNB1|INHBA|TNFAIP6|LRRC17	21
GO:0030099	GO Biological Processes	myeloid cell differentiation	-2.26	4	ACTN1|CTNNB1|INHBA|CCN4	21
GO:0045765	GO Biological Processes	regulation of angiogenesis	-5.95	9	CTNNB1|SFRP2|THBS2|TWIST1|ADAM12|SPHK1|PLK2|EMILIN1|SULF1	22
GO:1901342	GO Biological Processes	regulation of vasculature development	-5.89	9	CTNNB1|SFRP2|THBS2|TWIST1|ADAM12|SPHK1|PLK2|EMILIN1|SULF1	22
GO:0016525	GO Biological Processes	negative regulation of angiogenesis	-4.02	5	CTNNB1|THBS2|PLK2|EMILIN1|SULF1	22
GO:2000181	GO Biological Processes	negative regulation of blood vessel morphogenesis	-3.99	5	CTNNB1|THBS2|PLK2|EMILIN1|SULF1	22
GO:1901343	GO Biological Processes	negative regulation of vasculature development	-3.98	5	CTNNB1|THBS2|PLK2|EMILIN1|SULF1	22
GO:0051962	GO Biological Processes	positive regulation of nervous system development	-2.03	4	CTNNB1|TGM2|THBS2|SRPX2	22
GO:0010942	GO Biological Processes	positive regulation of cell death	-5.64	11	CTNNB1|GSDME|EFNB2|FAP|INHBA|PDGFRB|HTRA1|SFRP2|SFRP4|TGM2|CD248	23
GO:0043065	GO Biological Processes	positive regulation of apoptotic process	-5.3	10	CTNNB1|GSDME|FAP|INHBA|PDGFRB|HTRA1|SFRP2|SFRP4|TGM2|CD248	23
GO:0043068	GO Biological Processes	positive regulation of programmed cell death	-5.2	10	CTNNB1|GSDME|FAP|INHBA|PDGFRB|HTRA1|SFRP2|SFRP4|TGM2|CD248	23
GO:0008285	GO Biological Processes	negative regulation of cell population proliferation	-3.19	9	CTNNB1|GSDME|EFNB2|FAP|INHBA|SFRP2|SFRP4|SNAI2|SULF1	23
GO:2001233	GO Biological Processes	regulation of apoptotic signaling pathway	-2.27	5	CTNNB1|GSDME|INHBA|SFRP2|SNAI2	23
GO:0070848	GO Biological Processes	response to growth factor	-5.57	10	COL1A1|COL1A2|COL3A1|CTNNB1|PDGFA|PDGFRB|SNAI2|TWIST1|SPHK1|MXRA5	24
GO:0071363	GO Biological Processes	cellular response to growth factor stimulus	-4.91	9	COL1A1|COL1A2|COL3A1|CTNNB1|PDGFA|PDGFRB|SNAI2|TWIST1|SPHK1	24
GO:0030324	GO Biological Processes	lung development	-4.8	6	COL3A1|CTNNB1|PDGFA|PDGFRB|ADAMTS2|RCN3	24
GO:0030323	GO Biological Processes	respiratory tube development	-4.74	6	COL3A1|CTNNB1|PDGFA|PDGFRB|ADAMTS2|RCN3	24
GO:0060541	GO Biological Processes	respiratory system development	-4.48	6	COL3A1|CTNNB1|PDGFA|PDGFRB|ADAMTS2|RCN3	24
GO:0048608	GO Biological Processes	reproductive structure development	-4.37	8	CTNNB1|INHBA|PDGFA|PDGFRB|HTRA1|SFRP2|TNFAIP6|HEY1	24
GO:0061458	GO Biological Processes	reproductive system development	-4.34	8	CTNNB1|INHBA|PDGFA|PDGFRB|HTRA1|SFRP2|TNFAIP6|HEY1	24
GO:0001942	GO Biological Processes	hair follicle development	-4.08	4	CTNNB1|INHBA|PDGFA|APCDD1	24
GO:0022404	GO Biological Processes	molting cycle process	-3.99	4	CTNNB1|INHBA|PDGFA|APCDD1	24
GO:0022405	GO Biological Processes	hair cycle process	-3.99	4	CTNNB1|INHBA|PDGFA|APCDD1	24
GO:0048145	GO Biological Processes	regulation of fibroblast proliferation	-3.99	4	CTNNB1|PDGFA|PDGFRB|SPHK1	24
GO:0098773	GO Biological Processes	skin epidermis development	-3.99	4	CTNNB1|INHBA|PDGFA|APCDD1	24
GO:0046661	GO Biological Processes	male sex differentiation	-3.89	5	CTNNB1|INHBA|PDGFA|PDGFRB|SFRP2	24
WP2839	WikiPathways	Hair follicle development: organogenesis - part 2 of 3	-3.86	3	CTNNB1|INHBA|PDGFA	24
GO:0048008	GO Biological Processes	platelet-derived growth factor receptor signaling pathway	-3.82	3	PDGFA|PDGFRB|PLAT	24
GO:0042303	GO Biological Processes	molting cycle	-3.74	4	CTNNB1|INHBA|PDGFA|APCDD1	24
GO:0042633	GO Biological Processes	hair cycle	-3.74	4	CTNNB1|INHBA|PDGFA|APCDD1	24
GO:0007548	GO Biological Processes	sex differentiation	-3.72	6	CTNNB1|INHBA|PDGFA|PDGFRB|SFRP2|TNFAIP6	24
hsa05215	KEGG Pathway	Prostate cancer	-3.65	4	CTNNB1|PDGFA|PDGFRB|PLAT	24
GO:0090279	GO Biological Processes	regulation of calcium ion import	-3.4	3	CTNNB1|PDGFRB|PLPP4	24
GO:0048146	GO Biological Processes	positive regulation of fibroblast proliferation	-3.37	3	PDGFA|PDGFRB|SPHK1	24
GO:0008406	GO Biological Processes	gonad development	-3.27	5	INHBA|PDGFA|PDGFRB|SFRP2|TNFAIP6	24
GO:0032355	GO Biological Processes	response to estradiol	-3.26	4	COL1A1|CTNNB1|PDGFA|PDGFRB	24
GO:0045137	GO Biological Processes	development of primary sexual characteristics	-3.22	5	INHBA|PDGFA|PDGFRB|SFRP2|TNFAIP6	24
M5883	Canonical Pathways	NABA SECRETED FACTORS	-3.19	6	INHBA|PDGFA|SFRP2|SFRP4|FSTL1|ANGPTL2	24
WP3981	WikiPathways	miRNA regulation of prostate cancer signaling pathways	-3.1	3	CTNNB1|PDGFA|PDGFRB	24
GO:0008584	GO Biological Processes	male gonad development	-3.1	4	INHBA|PDGFA|PDGFRB|SFRP2	24
GO:0046546	GO Biological Processes	development of primary male sexual characteristics	-3.09	4	INHBA|PDGFA|PDGFRB|SFRP2	24
hsa04072	KEGG Pathway	Phospholipase D signaling pathway	-2.96	4	DNM1|PDGFA|PDGFRB|SPHK1	24
GO:0043408	GO Biological Processes	regulation of MAPK cascade	-2.93	8	CTNNB1|GSDME|PDGFA|PDGFRB|SFRP2|SPHK1|EMILIN1|CAVIN3	24
GO:0001570	GO Biological Processes	vasculogenesis	-2.91	3	CTNNB1|PDGFRB|SOX17	24
GO:0001656	GO Biological Processes	metanephros development	-2.71	3	CTNNB1|PDGFRB|SOX17	24
GO:0014910	GO Biological Processes	regulation of smooth muscle cell migration	-2.68	3	PDGFA|PDGFRB|CCN4	24
hsa04540	KEGG Pathway	Gap junction	-2.6	3	GUCY1B1|PDGFA|PDGFRB	24
WP4540	WikiPathways	Hippo signaling regulation pathways	-2.46	3	CDH11|CTNNB1|PDGFRB	24
GO:0019216	GO Biological Processes	regulation of lipid metabolic process	-2.42	5	PDGFA|PDGFRB|SNAI2|TWIST1|SPHK1	24
GO:0043410	GO Biological Processes	positive regulation of MAPK cascade	-2.41	6	CTNNB1|GSDME|PDGFA|PDGFRB|SPHK1|CAVIN3	24
GO:0032526	GO Biological Processes	response to retinoic acid	-2.34	3	COL1A1|PDGFA|PDGFRB	24
GO:0014066	GO Biological Processes	regulation of phosphatidylinositol 3-kinase signaling	-2.32	3	PDGFA|PDGFRB|TWIST1	24
GO:0050865	GO Biological Processes	regulation of cell activation	-2.32	7	CTNNB1|EFNB2|INHBA|PDGFA|PDGFRB|SPHK1|EMILIN1	24
WP3931	WikiPathways	Embryonic stem cell pluripotency pathways	-2.24	3	CTNNB1|PDGFA|PDGFRB	24
hsa04020	KEGG Pathway	Calcium signaling pathway	-2.2	4	EDNRA|PDGFA|PDGFRB|SPHK1	24
WP4541	WikiPathways	Hippo-Merlin signaling dysregulation	-2.2	3	CDH11|CTNNB1|PDGFRB	24
GO:0009410	GO Biological Processes	response to xenobiotic stimulus	-2.11	5	COL1A1|CTNNB1|INHBA|PDGFA|SFRP2	24
hsa05418	KEGG Pathway	Fluid shear stress and atherosclerosis	-2.05	3	CTNNB1|PDGFA|PLAT	24
GO:0090101	GO Biological Processes	negative regulation of transmembrane receptor protein serine/threonine kinase signaling pathway	-5.43	6	HTRA1|SFRP2|TNFAIP6|EMILIN1|ASPN|PMEPA1	25
GO:0045936	GO Biological Processes	negative regulation of phosphate metabolic process	-4.22	8	CDA|INHBA|PDGFA|SFRP2|TWIST1|EMILIN1|PMEPA1|MYADM	25
GO:0010563	GO Biological Processes	negative regulation of phosphorus metabolic process	-4.21	8	CDA|INHBA|PDGFA|SFRP2|TWIST1|EMILIN1|PMEPA1|MYADM	25
GO:0030512	GO Biological Processes	negative regulation of transforming growth factor beta receptor signaling pathway	-3.95	4	HTRA1|EMILIN1|ASPN|PMEPA1	25
GO:0017015	GO Biological Processes	regulation of transforming growth factor beta receptor signaling pathway	-3.17	4	HTRA1|EMILIN1|ASPN|PMEPA1	25
GO:1903844	GO Biological Processes	regulation of cellular response to transforming growth factor beta stimulus	-3.13	4	HTRA1|EMILIN1|ASPN|PMEPA1	25
GO:0060393	GO Biological Processes	regulation of pathway-restricted SMAD protein phosphorylation	-3.04	3	INHBA|EMILIN1|PMEPA1	25
GO:0031400	GO Biological Processes	negative regulation of protein modification process	-2.98	7	CTNNB1|SFRP2|TWIST1|EMILIN1|PMEPA1|NXN|MYADM	25
GO:0042326	GO Biological Processes	negative regulation of phosphorylation	-2.95	6	INHBA|SFRP2|TWIST1|EMILIN1|PMEPA1|MYADM	25
GO:0001933	GO Biological Processes	negative regulation of protein phosphorylation	-2.41	5	SFRP2|TWIST1|EMILIN1|PMEPA1|MYADM	25
R-HSA-9006936	Reactome Gene Sets	Signaling by TGFB family members	-2.4	3	INHBA|FSTL1|PMEPA1	25
GO:0071372	GO Biological Processes	cellular response to follicle-stimulating hormone stimulus	-5.23	3	EDNRA|INHBA|PLAT	26
WP615	WikiPathways	Senescence and autophagy in cancer	-4.69	5	COL1A1|COL3A1|COL10A1|INHBA|PLAT	26
GO:0032354	GO Biological Processes	response to follicle-stimulating hormone	-4.67	3	EDNRA|INHBA|PLAT	26
GO:0071371	GO Biological Processes	cellular response to gonadotropin stimulus	-4.52	3	EDNRA|INHBA|PLAT	26
GO:0034698	GO Biological Processes	response to gonadotropin	-3.98	3	EDNRA|INHBA|PLAT	26
GO:0009725	GO Biological Processes	response to hormone	-2.71	8	COL1A1|COL3A1|EDNRA|INHBA|PDGFRB|PLAT|SFRP4|PMEPA1	26
GO:2000241	GO Biological Processes	regulation of reproductive process	-2.68	4	CTNNB1|INHBA|PLAT|SULF1	26
GO:2000243	GO Biological Processes	positive regulation of reproductive process	-2.65	3	CTNNB1|INHBA|PLAT	26
GO:0071407	GO Biological Processes	cellular response to organic cyclic compound	-2.35	6	COL1A1|CTNNB1|INHBA|PLAT|TGM2|PMEPA1	26
GO:0007167	GO Biological Processes	enzyme linked receptor protein signaling pathway	-4.82	10	COL1A1|COL1A2|COL3A1|COL4A1|EFNB2|INHBA|PDGFA|PDGFRB|PLAT|SULF1	27
GO:0007169	GO Biological Processes	transmembrane receptor protein tyrosine kinase signaling pathway	-3.63	7	COL1A1|COL4A1|EFNB2|PDGFA|PDGFRB|PLAT|SULF1	27
GO:0009611	GO Biological Processes	response to wounding	-3.46	7	COL1A1|COL3A1|COL5A1|EDNRA|PDGFA|PDGFRB|PLAT	27
GO:0070482	GO Biological Processes	response to oxygen levels	-3.43	6	COL1A1|EDNRA|PDGFA|PDGFRB|PLAT|TWIST1	27
GO:0042060	GO Biological Processes	wound healing	-3.31	6	COL1A1|COL3A1|COL5A1|PDGFA|PDGFRB|PLAT	27
GO:0061041	GO Biological Processes	regulation of wound healing	-3.13	4	FAP|PDGFA|PLAT|CCN4	27
GO:0030193	GO Biological Processes	regulation of blood coagulation	-2.96	3	FAP|PDGFA|PLAT	27
GO:1900046	GO Biological Processes	regulation of hemostasis	-2.93	3	FAP|PDGFA|PLAT	27
GO:0050818	GO Biological Processes	regulation of coagulation	-2.87	3	FAP|PDGFA|PLAT	27
GO:1903034	GO Biological Processes	regulation of response to wounding	-2.77	4	FAP|PDGFA|PLAT|CCN4	27
GO:0001666	GO Biological Processes	response to hypoxia	-2	4	EDNRA|PDGFA|PLAT|TWIST1	27
GO:0032102	GO Biological Processes	negative regulation of response to external stimulus	-2	5	PDGFA|PLAT|HTRA1|TNFAIP6|PLK2	27
GO:0001667	GO Biological Processes	ameboidal-type cell migration	-4.68	6	EDNRA|EFNB2|FAP|TWIST1|FSTL1|SOX17	28
GO:0043542	GO Biological Processes	endothelial cell migration	-2.94	3	EFNB2|FAP|FSTL1	28
GO:0010631	GO Biological Processes	epithelial cell migration	-2.6	3	EFNB2|FAP|FSTL1	28
GO:0090132	GO Biological Processes	epithelium migration	-2.56	3	EFNB2|FAP|FSTL1	28
GO:0090130	GO Biological Processes	tissue migration	-2.48	3	EFNB2|FAP|FSTL1	28
GO:0050678	GO Biological Processes	regulation of epithelial cell proliferation	-4.67	8	CTNNB1|EFNB2|LAMB1|HTRA1|SFRP2|SNAI2|TWIST1|SULF1	29
GO:0045598	GO Biological Processes	regulation of fat cell differentiation	-3.02	4	MMP11|SFRP2|SNAI2|CCN4	29
GO:0050680	GO Biological Processes	negative regulation of epithelial cell proliferation	-2.81	4	EFNB2|SFRP2|SNAI2|SULF1	29
GO:0030155	GO Biological Processes	regulation of cell adhesion	-2.07	7	COL1A1|EFNB2|SFRP2|SNAI2|TGM2|EMILIN1|MYADM	29
GO:0035904	GO Biological Processes	aorta development	-4.52	4	COL3A1|EDNRA|PDGFRB|HEY1	30
GO:0048844	GO Biological Processes	artery morphogenesis	-4.22	4	COL3A1|EDNRA|PDGFRB|HEY1	30
GO:0003208	GO Biological Processes	cardiac ventricle morphogenesis	-4.15	4	COL11A1|EDNRA|SFRP2|HEY1	30
GO:0035909	GO Biological Processes	aorta morphogenesis	-3.9	3	COL3A1|PDGFRB|HEY1	30
GO:0060840	GO Biological Processes	artery development	-3.67	4	COL3A1|EDNRA|PDGFRB|HEY1	30
GO:0007517	GO Biological Processes	muscle organ development	-3.62	6	COL3A1|COL6A3|COL11A1|EDNRA|TAGLN|TWIST1	30
GO:0003206	GO Biological Processes	cardiac chamber morphogenesis	-3.22	4	COL11A1|EDNRA|SFRP2|HEY1	30
GO:0003231	GO Biological Processes	cardiac ventricle development	-3.22	4	COL11A1|EDNRA|SFRP2|HEY1	30
M8	Canonical Pathways	PID ENDOTHELIN PATHWAY	-3.02	3	COL1A2|COL3A1|EDNRA	30
GO:0060415	GO Biological Processes	muscle tissue morphogenesis	-2.84	3	COL3A1|COL11A1|EDNRA	30
GO:0003205	GO Biological Processes	cardiac chamber development	-2.76	4	COL11A1|EDNRA|SFRP2|HEY1	30
GO:0048644	GO Biological Processes	muscle organ morphogenesis	-2.72	3	COL3A1|COL11A1|EDNRA	30
GO:0048738	GO Biological Processes	cardiac muscle tissue development	-2.71	4	COL11A1|EDNRA|PDGFRB|HEY1	30
GO:0060537	GO Biological Processes	muscle tissue development	-2.61	5	COL3A1|COL11A1|EDNRA|PDGFRB|HEY1	30
R-HSA-3781865	Reactome Gene Sets	Diseases of glycosylation	-4.11	5	BGN|VCAN|THBS2|ADAMTS2|SPON1	31
R-HSA-5083635	Reactome Gene Sets	Defective B3GALTL causes PpS	-3.71	3	THBS2|ADAMTS2|SPON1	31
R-HSA-5173214	Reactome Gene Sets	O-glycosylation of TSR domain-containing proteins	-3.67	3	THBS2|ADAMTS2|SPON1	31
R-HSA-5668914	Reactome Gene Sets	Diseases of metabolism	-3.03	5	BGN|VCAN|THBS2|ADAMTS2|SPON1	31
R-HSA-3906995	Reactome Gene Sets	Diseases associated with O-glycosylation of proteins	-2.93	3	THBS2|ADAMTS2|SPON1	31
R-HSA-5173105	Reactome Gene Sets	O-linked glycosylation	-2.32	3	THBS2|ADAMTS2|SPON1	31
GO:0030177	GO Biological Processes	positive regulation of Wnt signaling pathway	-4.09	5	COL1A1|SFRP2|SFRP4|CCN4|SULF1	32
GO:0035567	GO Biological Processes	non-canonical Wnt signaling pathway	-3.29	3	SFRP2|SFRP4|CTHRC1	32
GO:0090263	GO Biological Processes	positive regulation of canonical Wnt signaling pathway	-2.34	3	COL1A1|SFRP2|SFRP4	32
GO:0007584	GO Biological Processes	response to nutrient	-2.02	3	COL1A1|SFRP2|POSTN	32
WP4561	WikiPathways	Cell migration and invasion through p75NTR	-3.94	3	CDH11|EFNB2|TWIST1	33
R-HSA-446728	Reactome Gene Sets	Cell junction organization	-3.76	4	ACTN1|CDH11|CTNNB1|FBLIM1	33
GO:0000904	GO Biological Processes	cell morphogenesis involved in differentiation	-3.71	8	ACTN1|CDH11|COL15A1|CTNNB1|EDNRA|EFNB2|LAMB1|SOX17	33
GO:0000902	GO Biological Processes	cell morphogenesis	-3.67	9	ACTN1|CDH11|COL15A1|CTNNB1|EDNRA|EFNB2|LAMB1|NES|SOX17	33
GO:0098609	GO Biological Processes	cell-cell adhesion	-3.64	8	CDH11|CTNNB1|LAMB1|CD93|SRPX2|FBLIM1|PCDHB14|HMCN1	33
GO:0034332	GO Biological Processes	adherens junction organization	-3.45	3	CDH11|CTNNB1|EFNB2	33
GO:0034330	GO Biological Processes	cell junction organization	-3.21	7	ACTN1|CDH11|COL4A1|CTNNB1|EFNB2|SNAI2|PCDHB14	33
R-HSA-1500931	Reactome Gene Sets	Cell-Cell communication	-3.18	4	ACTN1|CDH11|CTNNB1|FBLIM1	33
GO:0034329	GO Biological Processes	cell junction assembly	-2.92	5	ACTN1|CDH11|CTNNB1|EFNB2|PCDHB14	33
GO:0050808	GO Biological Processes	synapse organization	-2.75	5	ACTN1|COL4A1|CTNNB1|EFNB2|PCDHB14	33
GO:0045216	GO Biological Processes	cell-cell junction organization	-2.72	4	CDH11|CTNNB1|EFNB2|SNAI2	33
GO:0032989	GO Biological Processes	cellular component morphogenesis	-2.09	6	CDH11|CTNNB1|EDNRA|EFNB2|PDGFRB|NES	33
GO:0035050	GO Biological Processes	embryonic heart tube development	-3.91	4	CTNNB1|EDNRA|MICAL2|SOX17	34
GO:0007276	GO Biological Processes	gamete generation	-2.17	7	CTNNB1|EDNRA|TNFAIP6|ADAMTS2|MICAL2|RAI14|SOX17	34
GO:0007368	GO Biological Processes	determination of left/right symmetry	-2.17	3	NKX3-2|MICAL2|SOX17	34
GO:0009855	GO Biological Processes	determination of bilateral symmetry	-2.1	3	NKX3-2|MICAL2|SOX17	34
GO:0009799	GO Biological Processes	specification of symmetry	-2.09	3	NKX3-2|MICAL2|SOX17	34
M5882	Canonical Pathways	NABA PROTEOGLYCANS	-3.78	3	BGN|VCAN|ASPN	35
R-HSA-8957275	Reactome Gene Sets	Post-translational protein phosphorylation	-2.35	3	VCAN|LAMB1|FSTL1	35
WP2431	WikiPathways	Spinal cord injury	-2.23	3	COL4A1|VCAN|EFNB2	35
R-HSA-381426	Reactome Gene Sets	Regulation of Insulin-like Growth Factor (IGF) transport and uptake by Insulin-like Growth Factor Binding Proteins (IGFBPs)	-2.18	3	VCAN|LAMB1|FSTL1	35
GO:0018149	GO Biological Processes	peptide cross-linking	-3.74	3	BGN|COL3A1|TGM2	36
GO:0051057	GO Biological Processes	positive regulation of small GTPase mediated signal transduction	-2.89	3	COL3A1|PDGFRB|TGM2	36
GO:0010712	GO Biological Processes	regulation of collagen metabolic process	-3.51	3	FAP|PDGFRB|EMILIN1	37
GO:1903053	GO Biological Processes	regulation of extracellular matrix organization	-3.32	3	AEBP1|FAP|EMILIN1	37
GO:0030203	GO Biological Processes	glycosaminoglycan metabolic process	-3.38	4	BGN|EDNRA|PDGFRB|TNFAIP6	38
GO:0006022	GO Biological Processes	aminoglycan metabolic process	-3.23	4	BGN|EDNRA|PDGFRB|TNFAIP6	38
GO:1903510	GO Biological Processes	mucopolysaccharide metabolic process	-2.69	3	BGN|EDNRA|TNFAIP6	38
GO:0030036	GO Biological Processes	actin cytoskeleton organization	-2.88	7	ACTN1|SHROOM2|PDGFA|PDGFRB|MICAL2|HMCN1|CAVIN3	39
GO:0030029	GO Biological Processes	actin filament-based process	-2.61	7	ACTN1|SHROOM2|PDGFA|PDGFRB|MICAL2|HMCN1|CAVIN3	39
GO:0007015	GO Biological Processes	actin filament organization	-2.04	4	ACTN1|SHROOM2|MICAL2|HMCN1	39
WP2880	WikiPathways	Glucocorticoid receptor pathway	-2.87	3	SNAI2|ENC1|PLK2	40
M145	Canonical Pathways	PID P53 DOWNSTREAM PATHWAY	-2.07	3	VCAN|SNAI2|TP53I3	40
GO:0035265	GO Biological Processes	organ growth	-2.66	3	MMP13|PDGFRB|BNC2	41
GO:0042542	GO Biological Processes	response to hydrogen peroxide	-2.38	3	COL1A1|PDGFRB|SPHK1	42
GO:0010035	GO Biological Processes	response to inorganic substance	-2.31	6	COL1A1|GUCY1B1|PDGFA|PDGFRB|SPHK1|ASPN	42
GO:0006979	GO Biological Processes	response to oxidative stress	-2.28	5	COL1A1|EDNRA|PDGFRB|PXDN|SPHK1	42
M186	Canonical Pathways	PID PDGFRB PATHWAY	-2.14	3	PDGFRB|TAGLN|SPHK1	42
GO:0030162	GO Biological Processes	regulation of proteolysis	-2.12	7	SERPINH1|COL6A3|PCOLCE|PLAT|SFRP2|SPON1|RCN3	43
GO:0051345	GO Biological Processes	positive regulation of hydrolase activity	-2.07	6	EDNRA|PCOLCE|PDGFRB|SFRP2|TGM2|RCN3	43
