# Supplementary material for: Weighted gene co-expression network reveals driver genes contributing to phenotypes of anaplastic thyroid carcinoma and immune checkpoint identification for therapeutic targets
Source: Front Oncol. 2022 Dec 1;12:1018479. doi: 10.3389/fonc.2022.1018479 (PMC9751455; doi:10.3389/fonc.2022.1018479)
Supplement: Supplementary file 5 [file Table_5.csv]

Supplementary Table 5 Biological processes and pathways enriched by hub genes of blue module,,,,,,
GO,Category,Description,LogP,Count,Gene symbol,GROUP_ID
GO:0006954,GO Biological Processes,inflammatory response,-70.9,103,SERPINA3|ADORA3|AIF1|ALOX5|ALOX5AP|BTK|C3AR1|C5AR1|CASP4|CD14|CCR1|CCR5|CCR6|CCR7|CSF1R|CYBB|F3|FCGR2B|FPR1|FPR3|GATA3|HCK|HLA-DRB1|HMOX1|IFI16|IFNG|IL1B|IL2RA|IL4R|IL6|IL6R|CXCR2|IL15|IL18|IDO1|CXCL10|ITGAL|ITGB2|LGALS9|LIPA|CD180|LYN|LYZ|CXCL9|MYD88|OLR1|P2RX7|PIK3CG|PTAFR|PTGER2|PTGER4|PTGS1|PTGS2|RARRES2|RELB|S100A9|CCL2|CCL4|…
GO:0034097,GO Biological Processes,response to cytokine,-64.02,117,ACP5|AIF1|BIRC3|BST2|BTK|CASP1|CD14|CD38|CCR1|CCR5|CCR6|CCR7|CSF1R|CSF2RA|CSF2RB|CSF3R|F3|FCER1G|GATA3|GBP1|GBP2|GCH1|HCK|HCLS1|HLA-DPA1|IRF8|IFI16|IFIT2|IFIT3|IFNG|IL1B|IL2RA|IL2RB|IL2RG|IL4R|IL6|IL6R|IL7|IL7R|CXCR2|IL10RA|IL15|IL15RA|IL18|CXCL10|IRF1|ITGA4|LGALS9|LSP1|CXCL9|MNDA|MRC1|MX2|MYC|MYD88|NEFH|OAS1|OAS2|PTGS2|RELB|CCL2|…
R-HSA-1280215,Reactome Gene Sets,Cytokine Signaling in Immune system,-60.29,108,ALOX5|BIRC3|BST2|CASP1|CD86|CCR1|CCR5|MAP3K8|CSF1R|CSF2RA|CSF2RB|CSF3R|CSK|F13A1|FPR1|GATA3|GBP1|GBP2|HCK|HLA-B|HLA-C|HLA-DPA1|HLA-DPB1|HLA-DQA1|HLA-DQB1|HLA-DRA|HLA-DRB1|HLA-E|HLA-F|HLA-G|HMOX1|IRF8|IFI35|IFIT2|IFIT3|IFNG|IL1B|IL2RA|IL2RB|IL2RG|IL4R|IL6|IL6R|IL7|IL7R|IL10RA|IL15|IL15RA|IL18|CXCL10|IRF1|ITGAM|ITGB2|KP…
GO:0071345,GO Biological Processes,cellular response to cytokine stimulus,-54.12,101,AIF1|BIRC3|BTK|CASP1|CCR1|CCR5|CCR6|CCR7|CSF1R|CSF2RA|CSF2RB|CSF3R|F3|FCER1G|GATA3|GBP1|GBP2|HCK|HCLS1|HLA-DPA1|IRF8|IFI16|IFIT2|IFIT3|IFNG|IL1B|IL2RA|IL2RB|IL2RG|IL4R|IL6|IL6R|IL7|IL7R|CXCR2|IL10RA|IL15|IL15RA|IL18|CXCL10|IRF1|ITGA4|LGALS9|LSP1|CXCL9|MNDA|MRC1|MYC|MYD88|NEFH|OAS1|OAS2|CCL2|CCL4|CCL5|CCL8|CCL13|C…
GO:0019221,GO Biological Processes,cytokine-mediated signaling pathway,-46.93,70,BIRC3|CCR1|CCR5|CCR6|CCR7|CSF1R|CSF2RA|CSF2RB|CSF3R|F3|FCER1G|HCK|IFNG|IL1B|IL2RA|IL2RB|IL2RG|IL4R|IL6|IL6R|IL7|IL7R|CXCR2|IL10RA|IL15|IL15RA|IL18|CXCL10|IRF1|CXCL9|MYD88|OAS1|OAS2|CCL2|CCL4|CCL5|CCL8|CCL13|CCL18|CCL22|CCL23|CXCL11|XCL1|TNFRSF1B|UGCG|IL1R2|CXCR4|IFITM1|TNFSF11|IL18R1|CCRL2|NMI|OSMR|AIM2|EBI3|LILRB2|I…
hsa04060,KEGG Pathway,Cytokine-cytokine receptor interaction,-34.2,54,CCR1|CCR5|CCR6|CCR7|CSF1R|CSF2RA|CSF2RB|CSF3R|IFNG|IL1B|IL2RA|IL2RB|IL2RG|IL4R|IL6|IL6R|IL7|IL7R|CXCR2|IL10RA|IL15|IL15RA|IL18|CXCL10|LTB|CXCL9|CCL2|CCL4|CCL5|CCL8|CCL13|CCL18|CCL22|CCL23|CXCL11|XCL1|TNFRSF1B|TNFSF4|IL1R2|CXCR4|TNFSF11|TNFSF10|TNFRSF10A|IL18R1|OSMR|IL32|EBI3|CXCL13|CXCR6|TNFSF13B|IL21R|CXCL16|IL22RA1|CCR2,1
R-HSA-449147,Reactome Gene Sets,Signaling by Interleukins,-33.96,65,ALOX5|CASP1|CD86|CCR1|CCR5|MAP3K8|CSF1R|CSF2RA|CSF2RB|CSF3R|F13A1|FPR1|GATA3|HCK|HMOX1|IFNG|IL1B|IL2RA|IL2RB|IL2RG|IL4R|IL6|IL6R|IL7|IL7R|IL10RA|IL15|IL15RA|IL18|CXCL10|ITGAM|ITGB2|LCK|LCP1|LGALS9|LYN|MMP9|MYC|MYD88|PIM1|PSMB8|PSMB9|PSMB10|PTAFR|PTGS2|S100B|CCL2|CCL4|CCL5|CCL22|SOD2|TNFRSF1B|VAV1|VCAM1|IL1R2|IL18R1|OSMR|IL32|EBI3…
GO:0045087,GO Biological Processes,innate immune response,-69.29,120,AIF1|BST2|BTK|SERPING1|C1QA|C1QB|C1QC|C1R|C1S|C2|CASP1|CASP4|CD1D|CD14|CR1|CSF1R|CYBB|ELF4|FCER1G|FCN1|FGR|GATA3|GBP1|GBP2|GCH1|GZMB|HCK|HLA-B|HLA-C|HLA-DPA1|HLA-E|IRF8|IFI16|IFI35|IFIT2|IFIT3|IFNG|JCHAIN|IGLC1|IL18|CXCL10|IRF1|ITGAM|KLRD1|LCK|LGALS9|LTF|LY9|CD180|LYN|SH2D1A|MRC1|MX2|MYC|MYD88|NCF2|NKG7|OAS1|OAS2|CFP|PIK3CG|RARR…
GO:0002694,GO Biological Processes,regulation of leukocyte activation,-68.33,110,AIF1|RHOH|BTK|RUNX3|CD1D|CD2|CD3E|CD86|CD33|CD38|CCR7|MAP3K8|CR1|CSK|GPR183|FCGR2B|FGR|GATA3|NCKAP1L|HLA-DMA|HLA-DMB|HLA-DPA1|HLA-DPB1|HLA-DQA1|HLA-DQB1|HLA-DRA|HLA-DRB1|HLA-E|HLA-F|HLA-G|HMOX1|IFNG|IGLC1|IL1B|IL2RA|IL4R|IL6|IL7|IL7R|IL15|IL15RA|IL18|IDO1|IRF1|ITGAM|ITGB2|LAG3|LCK|LGALS9|LYN|MNDA|MYD88|ENPP3|PLA2G4A|…
GO:0050865,GO Biological Processes,regulation of cell activation,-66.66,112,AIF1|RHOH|BTK|RUNX3|CD1D|CD2|CD3E|CD86|CD33|CD38|CCR7|MAP3K8|CR1|CSK|GPR183|FCER1G|FCGR2B|FGR|GATA3|NCKAP1L|HLA-DMA|HLA-DMB|HLA-DPA1|HLA-DPB1|HLA-DQA1|HLA-DQB1|HLA-DRA|HLA-DRB1|HLA-E|HLA-F|HLA-G|HMOX1|IFNG|IGLC1|IL1B|IL2RA|IL4R|IL6|IL7|IL7R|IL15|IL15RA|IL18|IDO1|IRF1|ITGAM|ITGB2|LAG3|LCK|LGALS9|LYN|MNDA|MYD88|ENPP3|PLA2G4…
GO:0051249,GO Biological Processes,regulation of lymphocyte activation,-61.75,97,AIF1|RHOH|BTK|RUNX3|CD1D|CD2|CD3E|CD86|CD38|CCR7|MAP3K8|CR1|CSK|GPR183|FCGR2B|FGR|GATA3|NCKAP1L|HLA-DMA|HLA-DMB|HLA-DPA1|HLA-DPB1|HLA-DQA1|HLA-DQB1|HLA-DRA|HLA-DRB1|HLA-E|HLA-F|HLA-G|IFNG|IGLC1|IL1B|IL2RA|IL4R|IL6|IL7|IL7R|IL15|IL15RA|IL18|IDO1|IRF1|LAG3|LCK|LGALS9|LYN|MNDA|MYD88|PTPRC|RAC2|CCL2|CCL5|XCL1|TLR4|TNFAIP…
GO:1903037,GO Biological Processes,regulation of leukocyte cell-cell adhesion,-59.39,80,AIF1|ALOX5|RHOH|RUNX3|CD1D|CD3E|CD86|CCR7|MAP3K8|CR1|CSK|ETS1|FCGR2B|GATA3|NCKAP1L|HLA-DMA|HLA-DMB|HLA-DPA1|HLA-DPB1|HLA-DQA1|HLA-DQB1|HLA-DRA|HLA-DRB1|HLA-E|HLA-G|IFNG|IL1B|IL2RA|IL4R|IL6|IL7|IL7R|IL15|IL18|IDO1|IRF1|ITGA4|ITGB2|LAG3|LCK|LGALS9|LYN|PTAFR|PTPRC|CCL2|CCL5|XCL1|TNFSF4|VAV1|VCAM1|ZAP70|LAPTM5|MAD…
GO:0050863,GO Biological Processes,regulation of T cell activation,-58.39,79,AIF1|RHOH|RUNX3|CD1D|CD2|CD3E|CD86|CCR7|MAP3K8|CR1|CSK|FCGR2B|GATA3|NCKAP1L|HLA-DMA|HLA-DMB|HLA-DPA1|HLA-DPB1|HLA-DQA1|HLA-DQB1|HLA-DRA|HLA-DRB1|HLA-E|HLA-G|IFNG|IL1B|IL2RA|IL4R|IL6|IL7|IL7R|IL15|IL18|IDO1|IRF1|LAG3|LCK|LGALS9|LYN|PTPRC|RAC2|CCL2|CCL5|XCL1|TNFRSF1B|TNFSF4|VAV1|VCAM1|ZAP70|LAPTM5|MAD1L1|TNFSF11|VNN1|RASGR…
GO:0002683,GO Biological Processes,negative regulation of immune system process,-54.01,82,BST2|BTK|SERPING1|C1QC|RUNX3|CD86|CR1|FCGR2B|FGR|GBP1|GPR18|HCK|NCKAP1L|HLA-B|HLA-DRB1|HLA-E|HLA-F|HLA-G|HMOX1|IFI16|IL2RA|IL4R|IL7R|IDO1|IRF1|KLRD1|LAG3|LGALS9|LTF|LYN|SH2D1A|MMP12|MNDA|MYC|NBL1|OAS1|ENPP3|SERPINB9|PTGER4|PTPRC|CCL2|XCL1|TLR4|TNFAIP3|TNFSF4|TYROBP|LAPTM5|LST1|MAD1L1|CST7|NMI|ISG15|NR1H3|LIL…
GO:0022407,GO Biological Processes,regulation of cell-cell adhesion,-52.56,83,AIF1|ALOX5|RHOH|RUNX3|CD1D|CD3E|CD86|CCR7|MAP3K8|CR1|CSK|ETS1|FCGR2B|GATA3|NCKAP1L|HLA-DMA|HLA-DMB|HLA-DPA1|HLA-DPB1|HLA-DQA1|HLA-DQB1|HLA-DRA|HLA-DRB1|HLA-E|HLA-G|IFNG|IL1B|IL2RA|IL4R|IL6|IL7|IL7R|IL15|IL18|IDO1|IRF1|ITGA4|ITGB2|LAG3|LCK|LGALS9|LYN|PLAUR|PTAFR|PTPRC|CCL2|CCL5|XCL1|TNFSF4|VAV1|VCAM1|ZAP70|LAPTM5|MAD1L1|…
GO:1903039,GO Biological Processes,positive regulation of leukocyte cell-cell adhesion,-52.12,65,AIF1|ALOX5|RHOH|RUNX3|CD1D|CD3E|CD86|CCR7|MAP3K8|CR1|CSK|ETS1|GATA3|NCKAP1L|HLA-DMA|HLA-DMB|HLA-DPA1|HLA-DPB1|HLA-DQA1|HLA-DQB1|HLA-DRA|HLA-DRB1|HLA-E|HLA-G|IFNG|IL1B|IL2RA|IL4R|IL6|IL7|IL7R|IL15|IL18|ITGA4|ITGB2|LCK|LGALS9|LYN|PTAFR|PTPRC|CCL2|CCL5|XCL1|TNFSF4|VAV1|VCAM1|ZAP70|TNFSF11|VNN1|RASGRP1|EB…
GO:0002696,GO Biological Processes,positive regulation of leukocyte activation,-49.94,78,AIF1|RHOH|BTK|RUNX3|CD1D|CD2|CD3E|CD86|CD38|CCR7|MAP3K8|CR1|CSK|GPR183|FGR|GATA3|NCKAP1L|HLA-DMA|HLA-DMB|HLA-DPA1|HLA-DPB1|HLA-DQA1|HLA-DQB1|HLA-DRA|HLA-DRB1|HLA-E|HLA-F|HLA-G|IFNG|IGLC1|IL1B|IL2RA|IL4R|IL6|IL7|IL7R|IL15|IL15RA|IL18|ITGAM|ITGB2|LCK|LGALS9|LYN|MYD88|PLA2G4A|PTAFR|PTPRC|CCL2|CCL5|XCL1|TLR4|TNFS…
GO:0050867,GO Biological Processes,positive regulation of cell activation,-49.82,79,AIF1|RHOH|BTK|RUNX3|CD1D|CD2|CD3E|CD86|CD38|CCR7|MAP3K8|CR1|CSK|GPR183|FGR|GATA3|NCKAP1L|HLA-DMA|HLA-DMB|HLA-DPA1|HLA-DPB1|HLA-DQA1|HLA-DQB1|HLA-DRA|HLA-DRB1|HLA-E|HLA-F|HLA-G|IFNG|IGLC1|IL1B|IL2RA|IL4R|IL6|IL7|IL7R|IL15|IL15RA|IL18|ITGAM|ITGB2|LCK|LGALS9|LYN|MYD88|PLA2G4A|PLEK|PTAFR|PTPRC|CCL2|CCL5|XCL1|TLR4|TNFS…
GO:0070663,GO Biological Processes,regulation of leukocyte proliferation,-49.76,64,AIF1|BST2|BTK|CD1D|CD3E|CD86|CD38|CR1|CSF1R|CSF2RA|CSF2RB|GPR183|FCGR2B|NCKAP1L|HLA-DMB|HLA-DPA1|HLA-DPB1|HLA-DRB1|HLA-E|HLA-G|IL1B|IL2RA|IL6|IL7|IL15|IL18|IDO1|IRF1|LGALS9|LYN|MNDA|MYD88|ENPP3|PTPRC|RAC2|CCL5|CCL8|XCL1|TLR4|TNFAIP3|TNFRSF1B|TNFSF4|TYROBP|VCAM1|ZAP70|LST1|MAD1L1|EBI3|LILRB2|GPNMB|TNFSF13B|CORO1A|CD…
GO:0022409,GO Biological Processes,positive regulation of cell-cell adhesion,-49.32,67,AIF1|ALOX5|RHOH|RUNX3|CD1D|CD3E|CD86|CCR7|MAP3K8|CR1|CSK|ETS1|GATA3|NCKAP1L|HLA-DMA|HLA-DMB|HLA-DPA1|HLA-DPB1|HLA-DQA1|HLA-DQB1|HLA-DRA|HLA-DRB1|HLA-E|HLA-G|IFNG|IL1B|IL2RA|IL4R|IL6|IL7|IL7R|IL15|IL18|ITGA4|ITGB2|LCK|LGALS9|LYN|PLAUR|PTAFR|PTPRC|CCL2|CCL5|XCL1|TNFSF4|VAV1|VCAM1|ZAP70|TNFSF11|VNN1|RASGRP1|EBI3|L…
GO:0050870,GO Biological Processes,positive regulation of T cell activation,-48.49,60,AIF1|RHOH|RUNX3|CD1D|CD3E|CD86|CCR7|MAP3K8|CR1|CSK|GATA3|NCKAP1L|HLA-DMA|HLA-DMB|HLA-DPA1|HLA-DPB1|HLA-DQA1|HLA-DQB1|HLA-DRA|HLA-DRB1|HLA-E|HLA-G|IFNG|IL1B|IL2RA|IL4R|IL6|IL7|IL7R|IL15|IL18|LCK|LGALS9|LYN|PTPRC|CCL2|CCL5|XCL1|TNFSF4|VAV1|VCAM1|ZAP70|TNFSF11|VNN1|RASGRP1|EBI3|LILRB2|TNFSF13B|CORO1A|PTPN22|PYCARD|…
GO:0051251,GO Biological Processes,positive regulation of lymphocyte activation,-46.4,71,AIF1|RHOH|BTK|RUNX3|CD1D|CD3E|CD86|CD38|CCR7|MAP3K8|CR1|CSK|GPR183|GATA3|NCKAP1L|HLA-DMA|HLA-DMB|HLA-DPA1|HLA-DPB1|HLA-DQA1|HLA-DQB1|HLA-DRA|HLA-DRB1|HLA-E|HLA-F|HLA-G|IFNG|IGLC1|IL1B|IL2RA|IL4R|IL6|IL7|IL7R|IL15|IL15RA|IL18|LCK|LGALS9|LYN|MYD88|PTPRC|CCL2|CCL5|XCL1|TLR4|TNFSF4|TYROBP|VAV1|VCAM1|ZAP70|TNFSF11…
GO:0030155,GO Biological Processes,regulation of cell adhesion,-46.3,96,AIF1|ALOX5|RHOH|RUNX3|CD1D|CD3E|CD86|CCR7|MAP3K8|CR1|CSK|ETS1|FCGR2B|GATA3|GBP1|NCKAP1L|HLA-DMA|HLA-DMB|HLA-DPA1|HLA-DPB1|HLA-DQA1|HLA-DQB1|HLA-DRA|HLA-DRB1|HLA-E|HLA-G|IFNG|IL1B|IL2RA|IL4R|IL6|IL7|IL7R|IL15|IL18|IDO1|IRF1|ITGA4|ITGB2|LAG3|LCK|LGALS9|LYN|MMP12|PIK3CG|PLAUR|PTAFR|PTPRC|RAC2|CCL2|CCL5|XCL1|SIPA1|TGFBI|TNFSF4|VA…
GO:0050670,GO Biological Processes,regulation of lymphocyte proliferation,-42.63,56,AIF1|BTK|CD1D|CD3E|CD86|CD38|CR1|GPR183|FCGR2B|NCKAP1L|HLA-DMB|HLA-DPA1|HLA-DPB1|HLA-DRB1|HLA-E|HLA-G|IL1B|IL2RA|IL6|IL7|IL15|IL18|IDO1|IRF1|LGALS9|LYN|MNDA|MYD88|PTPRC|RAC2|CCL5|XCL1|TLR4|TNFRSF1B|TNFSF4|TYROBP|VCAM1|ZAP70|LST1|MAD1L1|EBI3|LILRB2|GPNMB|TNFSF13B|CORO1A|CD300A|VSIG4|PTPN22|PYCARD|CD274|SASH3|CRTAM|…
GO:0032944,GO Biological Processes,regulation of mononuclear cell proliferation,-42.29,56,AIF1|BTK|CD1D|CD3E|CD86|CD38|CR1|GPR183|FCGR2B|NCKAP1L|HLA-DMB|HLA-DPA1|HLA-DPB1|HLA-DRB1|HLA-E|HLA-G|IL1B|IL2RA|IL6|IL7|IL15|IL18|IDO1|IRF1|LGALS9|LYN|MNDA|MYD88|PTPRC|RAC2|CCL5|XCL1|TLR4|TNFRSF1B|TNFSF4|TYROBP|VCAM1|ZAP70|LST1|MAD1L1|EBI3|LILRB2|GPNMB|TNFSF13B|CORO1A|CD300A|VSIG4|PTPN22|PYCARD|CD274|SASH3|…
GO:0045785,GO Biological Processes,positive regulation of cell adhesion,-38.78,69,AIF1|ALOX5|RHOH|RUNX3|CD1D|CD3E|CD86|CCR7|MAP3K8|CR1|CSK|ETS1|GATA3|NCKAP1L|HLA-DMA|HLA-DMB|HLA-DPA1|HLA-DPB1|HLA-DQA1|HLA-DQB1|HLA-DRA|HLA-DRB1|HLA-E|HLA-G|IFNG|IL1B|IL2RA|IL4R|IL6|IL7|IL7R|IL15|IL18|ITGA4|ITGB2|LCK|LGALS9|LYN|PLAUR|PTAFR|PTPRC|CCL2|CCL5|XCL1|TNFSF4|VAV1|VCAM1|ZAP70|TNFSF11|VNN1|RASGRP1|EBI3|LILRB2…
GO:0002695,GO Biological Processes,negative regulation of leukocyte activation,-37.02,48,BTK|RUNX3|CD86|CR1|FCGR2B|FGR|NCKAP1L|HLA-DRB1|HLA-F|HLA-G|HMOX1|IL2RA|IL4R|IDO1|IRF1|LAG3|LGALS9|LYN|MNDA|ENPP3|PTPRC|XCL1|TNFAIP3|TNFSF4|TYROBP|LAPTM5|LST1|MAD1L1|CST7|NR1H3|LILRB2|GPNMB|CD300A|VSIG4|PTPN22|CD274|LAX1|PAG1|CRTAM|SAMSN1|TNFAIP8L2|LOXL3|HAVCR2|CD300LF|TIGIT|IL4I1|MILR1|CCR2,3
GO:0050866,GO Biological Processes,negative regulation of cell activation,-35.72,49,BTK|RUNX3|CD86|CR1|FCGR2B|FGR|NCKAP1L|HLA-DRB1|HLA-F|HLA-G|HMOX1|IL2RA|IL4R|IDO1|IRF1|LAG3|LGALS9|LYN|MNDA|ENPP3|PTPRC|XCL1|TNFAIP3|TNFSF4|TYROBP|LAPTM5|LST1|MAD1L1|CST7|NR1H3|LILRB2|GPNMB|CD300A|VSIG4|PTPN22|CD274|TREM2|LAX1|PAG1|CRTAM|SAMSN1|TNFAIP8L2|LOXL3|HAVCR2|CD300LF|TIGIT|IL4I1|MILR1|CCR2,3
GO:0042129,GO Biological Processes,regulation of T cell proliferation,-34.3,44,AIF1|CD1D|CD3E|CD86|CR1|NCKAP1L|HLA-DMB|HLA-DPA1|HLA-DPB1|HLA-DRB1|HLA-E|HLA-G|IL1B|IL2RA|IL6|IL15|IL18|IDO1|IRF1|LGALS9|PTPRC|RAC2|CCL5|XCL1|TNFRSF1B|TNFSF4|VCAM1|ZAP70|MAD1L1|EBI3|LILRB2|GPNMB|TNFSF13B|CORO1A|VSIG4|PTPN22|PYCARD|CD274|SASH3|CRTAM|GPAM|HAVCR2|IL4I1|CCR2,3
GO:0070665,GO Biological Processes,positive regulation of leukocyte proliferation,-33.74,42,AIF1|BST2|CD1D|CD3E|CD86|CD38|CSF1R|CSF2RA|CSF2RB|GPR183|NCKAP1L|HLA-DMB|HLA-DPA1|HLA-DPB1|HLA-E|IL1B|IL2RA|IL6|IL7|IL15|IL18|LGALS9|LYN|MYD88|PTPRC|CCL5|XCL1|TLR4|TNFSF4|VCAM1|ZAP70|EBI3|LILRB2|TNFSF13B|CORO1A|PTPN22|PYCARD|CD274|SASH3|GPAM|HAVCR2|CCR2,3
GO:1902105,GO Biological Processes,regulation of leukocyte differentiation,-30.91,50,RHOH|BTK|C1QC|RUNX3|CD2|CD86|CCR1|CR1|EVI2B|FCGR2B|GATA3|HCLS1|NCKAP1L|HLA-B|HLA-DRA|HLA-DRB1|HLA-G|IFNG|IL2RA|IL4R|IL7|IL7R|IL15|IL15RA|IL18|IRF1|LAG3|LGALS9|LTF|LYN|MYC|PTPRC|TLR4|TNFSF4|TYROBP|ZAP70|TNFSF11|VNN1|RASSF2|RASGRP1|LILRB2|TMEM176B|TREM2|SASH3|TMEM176A|CRTAM|SLAMF8|LOXL3|IL4I1|CCR2,3
GO:0051250,GO Biological Processes,negative regulation of lymphocyte activation,-30.89,40,BTK|RUNX3|CD86|CR1|FCGR2B|FGR|NCKAP1L|HLA-DRB1|HLA-F|HLA-G|IL2RA|IL4R|IDO1|IRF1|LAG3|LGALS9|LYN|MNDA|XCL1|TNFAIP3|TNFSF4|TYROBP|LAPTM5|LST1|MAD1L1|LILRB2|GPNMB|CD300A|VSIG4|PTPN22|CD274|LAX1|PAG1|CRTAM|SAMSN1|TNFAIP8L2|LOXL3|HAVCR2|TIGIT|IL4I1,3
GO:0050671,GO Biological Processes,positive regulation of lymphocyte proliferation,-29.55,37,AIF1|CD1D|CD3E|CD86|CD38|GPR183|NCKAP1L|HLA-DMB|HLA-DPA1|HLA-DPB1|HLA-E|IL1B|IL2RA|IL6|IL7|IL15|IL18|LGALS9|MYD88|PTPRC|CCL5|XCL1|TLR4|TNFSF4|VCAM1|ZAP70|EBI3|LILRB2|TNFSF13B|CORO1A|PTPN22|PYCARD|CD274|SASH3|GPAM|HAVCR2|CCR2,3
GO:0032946,GO Biological Processes,positive regulation of mononuclear cell proliferation,-29.3,37,AIF1|CD1D|CD3E|CD86|CD38|GPR183|NCKAP1L|HLA-DMB|HLA-DPA1|HLA-DPB1|HLA-E|IL1B|IL2RA|IL6|IL7|IL15|IL18|LGALS9|MYD88|PTPRC|CCL5|XCL1|TLR4|TNFSF4|VCAM1|ZAP70|EBI3|LILRB2|TNFSF13B|CORO1A|PTPN22|PYCARD|CD274|SASH3|GPAM|HAVCR2|CCR2,3
GO:1903706,GO Biological Processes,regulation of hemopoiesis,-28.96,54,RHOH|BTK|C1QC|RUNX3|CD2|CD86|CCR1|CR1|CSF3R|ETS1|EVI2B|FCGR2B|GATA3|HCLS1|NCKAP1L|HLA-B|HLA-DRA|HLA-DRB1|HLA-G|IFNG|IL2RA|IL4R|IL7|IL7R|IL15|IL15RA|IL18|IRF1|LAG3|LGALS9|LTF|LYN|MYC|PTPRC|TLR4|TNFSF4|TYROBP|ZAP70|TNFSF11|VNN1|ISG15|RASSF2|RASGRP1|LILRB2|TMEM176B|GPR171|TREM2|SASH3|TMEM176A|CRTAM|SLAMF8|LOXL3|IL4I1|CCR2,3
GO:0042102,GO Biological Processes,positive regulation of T cell proliferation,-28.21,32,AIF1|CD1D|CD3E|CD86|NCKAP1L|HLA-DMB|HLA-DPA1|HLA-DPB1|HLA-E|IL1B|IL2RA|IL6|IL15|IL18|LGALS9|PTPRC|CCL5|XCL1|TNFSF4|VCAM1|ZAP70|EBI3|LILRB2|TNFSF13B|CORO1A|PTPN22|PYCARD|CD274|SASH3|GPAM|HAVCR2|CCR2,3
GO:0050868,GO Biological Processes,negative regulation of T cell activation,-24.02,31,RUNX3|CD86|CR1|FCGR2B|NCKAP1L|HLA-DRB1|HLA-G|IL2RA|IL4R|IDO1|IRF1|LAG3|LGALS9|XCL1|TNFSF4|LAPTM5|MAD1L1|LILRB2|GPNMB|CD300A|VSIG4|PTPN22|CD274|LAX1|PAG1|CRTAM|TNFAIP8L2|LOXL3|HAVCR2|TIGIT|IL4I1,3
GO:0001818,GO Biological Processes,negative regulation of cytokine production,-23.89,48,ACP5|BST2|BTK|CD33|CCR7|CR1|CSK|DDIT3|FCGR2B|GATA3|GBP1|GPR18|NCKAP1L|HLA-DRB1|HLA-F|HMOX1|IFNG|IL6|IDO1|LAG3|LGALS9|LTF|OAS1|SRGN|PTGER4|PTPRC|RELB|XCL1|TLR4|TNFAIP3|TNFSF4|TYROBP|LAPTM5|IL1R2|NMI|GPNMB|VSIG4|PTPN22|TRIB2|PYCARD|CD274|CLEC4A|TLR8|TREM2|NOD2|HAVCR2|CARD16|TIGIT,3
GO:0070664,GO Biological Processes,negative regulation of leukocyte proliferation,-23.28,27,BTK|CD86|CR1|FCGR2B|HLA-DRB1|HLA-G|IL2RA|IDO1|LGALS9|LYN|MNDA|ENPP3|CCL8|XCL1|TNFAIP3|TYROBP|LST1|MAD1L1|LILRB2|GPNMB|CD300A|VSIG4|GREM1|CD274|CRTAM|HAVCR2|IL4I1,3
GO:1902107,GO Biological Processes,positive regulation of leukocyte differentiation,-23.05,33,RHOH|BTK|RUNX3|CD86|CCR1|CR1|EVI2B|GATA3|HCLS1|NCKAP1L|HLA-DRA|HLA-DRB1|HLA-G|IFNG|IL2RA|IL4R|IL7|IL7R|IL15|IL15RA|IL18|LGALS9|PTPRC|TNFSF4|TYROBP|ZAP70|TNFSF11|VNN1|RASGRP1|LILRB2|TREM2|SASH3|IL4I1,3
GO:1903708,GO Biological Processes,positive regulation of hemopoiesis,-23.05,33,RHOH|BTK|RUNX3|CD86|CCR1|CR1|EVI2B|GATA3|HCLS1|NCKAP1L|HLA-DRA|HLA-DRB1|HLA-G|IFNG|IL2RA|IL4R|IL7|IL7R|IL15|IL15RA|IL18|LGALS9|PTPRC|TNFSF4|TYROBP|ZAP70|TNFSF11|VNN1|RASGRP1|LILRB2|TREM2|SASH3|IL4I1,3
GO:0045619,GO Biological Processes,regulation of lymphocyte differentiation,-22.05,34,RHOH|BTK|RUNX3|CD2|CD86|CR1|GATA3|NCKAP1L|HLA-DRA|HLA-DRB1|HLA-G|IFNG|IL2RA|IL4R|IL7|IL7R|IL15|IL15RA|IL18|IRF1|LAG3|LGALS9|PTPRC|TNFSF4|ZAP70|VNN1|RASGRP1|LILRB2|SASH3|CRTAM|SLAMF8|LOXL3|IL4I1|CCR2,3
GO:1903038,GO Biological Processes,negative regulation of leukocyte cell-cell adhesion,-22.02,31,RUNX3|CD86|CR1|FCGR2B|NCKAP1L|HLA-DRB1|HLA-G|IL2RA|IL4R|IDO1|IRF1|LAG3|LGALS9|XCL1|TNFSF4|LAPTM5|MAD1L1|LILRB2|GPNMB|CD300A|VSIG4|PTPN22|CD274|LAX1|PAG1|CRTAM|TNFAIP8L2|LOXL3|HAVCR2|TIGIT|IL4I1,3
GO:0045580,GO Biological Processes,regulation of T cell differentiation,-21.36,31,RHOH|RUNX3|CD2|CD86|CR1|GATA3|NCKAP1L|HLA-DRA|HLA-DRB1|HLA-G|IFNG|IL2RA|IL4R|IL7|IL7R|IL15|IL18|IRF1|LAG3|LGALS9|PTPRC|TNFSF4|ZAP70|VNN1|RASGRP1|LILRB2|SASH3|CRTAM|LOXL3|IL4I1|CCR2,3
GO:0045621,GO Biological Processes,positive regulation of lymphocyte differentiation,-21.21,27,RHOH|BTK|RUNX3|CD86|CR1|GATA3|NCKAP1L|HLA-DRA|HLA-DRB1|HLA-G|IFNG|IL2RA|IL4R|IL7|IL7R|IL15|IL15RA|IL18|LGALS9|PTPRC|TNFSF4|ZAP70|VNN1|RASGRP1|LILRB2|SASH3|IL4I1,3
GO:0045582,GO Biological Processes,positive regulation of T cell differentiation,-19.05,24,RHOH|RUNX3|CD86|CR1|GATA3|NCKAP1L|HLA-DRA|HLA-DRB1|HLA-G|IFNG|IL2RA|IL4R|IL7|IL7R|IL18|LGALS9|PTPRC|TNFSF4|ZAP70|VNN1|RASGRP1|LILRB2|SASH3|IL4I1,3
GO:0050672,GO Biological Processes,negative regulation of lymphocyte proliferation,-19.04,23,BTK|CD86|CR1|FCGR2B|HLA-DRB1|HLA-G|IL2RA|IDO1|LGALS9|LYN|MNDA|XCL1|TYROBP|LST1|MAD1L1|LILRB2|GPNMB|CD300A|VSIG4|CD274|CRTAM|HAVCR2|IL4I1,3
GO:0046634,GO Biological Processes,regulation of alpha-beta T cell activation,-19.01,25,RUNX3|CD3E|CD86|GATA3|NCKAP1L|HLA-DRA|HLA-DRB1|HLA-E|IFNG|IL4R|IL18|IRF1|LGALS9|PTPRC|XCL1|TNFSF4|ZAP70|EBI3|CD300A|PTPN22|CD274|SASH3|CRTAM|LOXL3|CCR2,3
GO:0032945,GO Biological Processes,negative regulation of mononuclear cell proliferation,-18.91,23,BTK|CD86|CR1|FCGR2B|HLA-DRB1|HLA-G|IL2RA|IDO1|LGALS9|LYN|MNDA|XCL1|TYROBP|LST1|MAD1L1|LILRB2|GPNMB|CD300A|VSIG4|CD274|CRTAM|HAVCR2|IL4I1,3
GO:0008285,GO Biological Processes,negative regulation of cell population proliferation,-18.15,61,ADORA3|AIF1|ALOX5|BTK|RUNX3|CD86|CD33|CDKN2C|CR1|CSF1R|CSK|ETS1|FCGR2B|GATA3|HLA-DRB1|HLA-G|HMOX1|IFI35|IFIT3|IFNG|IL1B|IL2RA|IL6|IL15|IDO1|IRF1|LGALS9|LYN|MNDA|MYC|ENPP3|SERPINF1|PTGS2|RARRES1|ROBO1|CCL2|CCL8|CCL23|XCL1|SOD2|TLR2|TNFAIP3|TYROBP|LST1|MAD1L1|IFITM1|NMI|ADAMTS1|LILRB2|GPNMB|PIM2|CD300A…
GO:0007162,GO Biological Processes,negative regulation of cell adhesion,-18.1,38,RUNX3|CD86|CR1|FCGR2B|GBP1|NCKAP1L|HLA-DRB1|HLA-G|IL2RA|IL4R|IDO1|IRF1|LAG3|LGALS9|MMP12|PTPRC|XCL1|SIPA1|TGFBI|TNFSF4|LAPTM5|MAD1L1|LILRB2|GPNMB|CD300A|VSIG4|CORO1C|PTPN22|ADAMDEC1|CD274|LAX1|PAG1|CRTAM|TNFAIP8L2|LOXL3|HAVCR2|TIGIT|IL4I1,3
GO:0022408,GO Biological Processes,negative regulation of cell-cell adhesion,-17.68,31,RUNX3|CD86|CR1|FCGR2B|NCKAP1L|HLA-DRB1|HLA-G|IL2RA|IL4R|IDO1|IRF1|LAG3|LGALS9|XCL1|TNFSF4|LAPTM5|MAD1L1|LILRB2|GPNMB|CD300A|VSIG4|PTPN22|CD274|LAX1|PAG1|CRTAM|TNFAIP8L2|LOXL3|HAVCR2|TIGIT|IL4I1,3
GO:0046635,GO Biological Processes,positive regulation of alpha-beta T cell activation,-16.02,19,RUNX3|CD3E|CD86|NCKAP1L|HLA-DRA|HLA-DRB1|HLA-E|IFNG|IL4R|IL18|LGALS9|PTPRC|XCL1|TNFSF4|ZAP70|EBI3|PTPN22|SASH3|CCR2,3
GO:0042130,GO Biological Processes,negative regulation of T cell proliferation,-12.31,16,CD86|CR1|HLA-DRB1|HLA-G|IL2RA|IDO1|LGALS9|XCL1|MAD1L1|LILRB2|GPNMB|VSIG4|CD274|CRTAM|HAVCR2|IL4I1,3
GO:2000514,GO Biological Processes,"regulation of CD4-positive, alpha-beta T cell activation",-11.34,15,RUNX3|CD86|GATA3|NCKAP1L|HLA-DRA|HLA-DRB1|IFNG|IL4R|IL18|LGALS9|XCL1|TNFSF4|CD274|SASH3|LOXL3,3
GO:0043370,GO Biological Processes,"regulation of CD4-positive, alpha-beta T cell differentiation",-10.71,13,RUNX3|CD86|GATA3|NCKAP1L|HLA-DRA|HLA-DRB1|IFNG|IL4R|IL18|LGALS9|TNFSF4|SASH3|LOXL3,3
GO:0046637,GO Biological Processes,regulation of alpha-beta T cell differentiation,-10.1,14,RUNX3|CD86|GATA3|NCKAP1L|HLA-DRA|HLA-DRB1|IFNG|IL4R|IL18|LGALS9|TNFSF4|ZAP70|SASH3|LOXL3,3
GO:2000516,GO Biological Processes,"positive regulation of CD4-positive, alpha-beta T cell activation",-9.71,11,CD86|NCKAP1L|HLA-DRA|HLA-DRB1|IFNG|IL4R|IL18|LGALS9|XCL1|TNFSF4|SASH3,3
GO:0046638,GO Biological Processes,positive regulation of alpha-beta T cell differentiation,-9.49,12,RUNX3|CD86|NCKAP1L|HLA-DRA|HLA-DRB1|IFNG|IL4R|IL18|LGALS9|TNFSF4|ZAP70|SASH3,3
GO:0043372,GO Biological Processes,"positive regulation of CD4-positive, alpha-beta T cell differentiation",-9.25,10,CD86|NCKAP1L|HLA-DRA|HLA-DRB1|IFNG|IL4R|IL18|LGALS9|TNFSF4|SASH3,3
GO:0045321,GO Biological Processes,leukocyte activation,-67.62,101,AIF1|RHOH|BST2|BTK|C1QA|C5AR1|CD1D|CD2|CD3D|CD3E|CD3G|CD86|CD48|CCR6|CCR7|KLF6|DOCK2|GPR183|ELF4|FCER1G|FCGR2B|GATA3|GPR18|HLA-E|IRF8|IFI35|IFNG|IL2RB|IL6|IL6R|IL7|IL7R|CXCR2|IL15|IL18|IRF1|ITGA4|ITGAL|ITGAM|ITGB2|ITK|LAG3|LCK|LCP1|LCP2|LY9|CD180|LYN|MICB|MYD88|NKG7|P2RX7|ENPP3|PIK3CG|PRF1|PRKCB|PSMB10|PTGER4|PTPRC|RELB|CCL5|SELPL…
GO:0001775,GO Biological Processes,cell activation,-63.55,106,AIF1|RHOH|BST2|BTK|C1QA|C5AR1|CD1D|CD2|CD3D|CD3E|CD3G|CD86|CD48|CCR6|CCR7|KLF6|DGKA|DOCK2|GPR183|ELF4|FCER1G|FCGR2B|GATA3|GPR18|HLA-E|IRF8|IFI35|IFNG|IL1B|IL2RB|IL6|IL6R|IL7|IL7R|CXCR2|IL15|IL18|CXCL10|IRF1|ITGA4|ITGAL|ITGAM|ITGB2|ITK|LAG3|LCK|LCP1|LCP2|LY9|CD180|LYN|MICB|MYD88|NKG7|P2RX7|ENPP3|PIK3CG|PLEK|PRF1|PRKCB|PSMB10|PTGER4|PTPR…
GO:0046649,GO Biological Processes,lymphocyte activation,-49.99,77,RHOH|BST2|BTK|CD1D|CD2|CD3D|CD3E|CD3G|CD86|CD48|CCR6|CCR7|KLF6|DOCK2|GPR183|ELF4|FCER1G|FCGR2B|GATA3|GPR18|HLA-E|IRF8|IL2RB|IL6|IL6R|IL7|IL7R|IL15|IL18|IRF1|ITGA4|ITGAL|ITK|LCK|LCP1|LY9|CD180|MICB|NKG7|P2RX7|PIK3CG|PRF1|PRKCB|PSMB10|PTGER4|PTPRC|RELB|TLR4|TNFSF4|VAV1|VCAM1|ZAP70|EOMES|IL18R1|RASGRP1|EBI3|TCIRG1|BATF|TNFSF13B|CORO1…
GO:0042110,GO Biological Processes,T cell activation,-41.15,57,RHOH|CD1D|CD2|CD3D|CD3E|CD3G|CD48|CCR6|CCR7|DOCK2|GPR183|ELF4|FCER1G|GATA3|GPR18|HLA-E|IL6|IL6R|IL7|IL7R|IL15|IRF1|ITGAL|ITK|LCK|LCP1|LY9|MICB|NKG7|P2RX7|PIK3CG|PSMB10|PTGER4|PTPRC|RELB|TNFSF4|VAV1|ZAP70|EOMES|IL18R1|RASGRP1|EBI3|TCIRG1|BATF|PTPN22|LAT|CLEC4A|APBB1IP|CRTAM|PREX1|SLAMF7|CLEC7A|BCL11B|DOCK8|RSAD2|JAML|THEMIS,4
GO:0002521,GO Biological Processes,leukocyte differentiation,-33.9,58,RHOH|BTK|CD1D|CD3D|CD3E|CD3G|CCR6|CCR7|KLF6|CSF1R|DOCK2|GPR183|FCER1G|FCGR2B|GATA3|GPR18|HLA-DRB1|IRF8|IFI16|IFNG|IL6|IL6R|IL7|IL7R|IL15|IRF1|ITGA4|ITK|LBR|LCK|LY9|LYN|MMP9|PTGER4|PTPRC|RELB|TLR2|TYROBP|VAV1|VCAM1|ZAP70|EOMES|TNFSF11|IL18R1|TCIRG1|BATF|TNFSF13B|PTPN22|SNX10|TREM2|DOCK10|SLAMF8|PREX1|BCL11B|RSAD2|BATF2|NRROS|THE…
GO:0002520,GO Biological Processes,immune system development,-33.47,77,RHOH|BPGM|BTK|RUNX3|CD1D|CD3D|CD3E|CD3G|CCR6|CCR7|KLF6|CSF1R|DOCK2|GPR183|EVI2B|FCER1G|FCGR2B|GATA3|GPR18|HCLS1|NCKAP1L|HLA-DRB1|HLA-E|HLA-G|IRF8|IFI16|IFNG|IL6|IL6R|IL7|IL7R|IL15|IRF1|ITGA4|ITK|LBR|LCK|LGALS9|LTB|LY9|LYN|MEOX1|MMP9|PLEK|PTGER4|PTPRC|RELB|SELPLG|SOD2|TLR2|TNFAIP3|TYROBP|VAV1|VCAM1|ZAP70|EOMES|MAD1L1|TNFSF11|IL…
GO:0030097,GO Biological Processes,hemopoiesis,-29.92,68,RHOH|BPGM|BTK|RUNX3|CD1D|CD3D|CD3E|CD3G|CCR6|CCR7|KLF6|CSF1R|DOCK2|GPR183|EVI2B|FCER1G|FCGR2B|GATA3|GPR18|HCLS1|NCKAP1L|HLA-DRB1|IRF8|IFI16|IFNG|IL6|IL6R|IL7|IL7R|IL15|IRF1|ITGA4|ITK|LBR|LCK|LY9|LYN|MEOX1|MMP9|PLEK|PTGER4|PTPRC|RELB|SELPLG|SOD2|TLR2|TYROBP|VAV1|VCAM1|ZAP70|EOMES|TNFSF11|IL18R1|TCIRG1|BATF|TNFSF13B|PTPN22|SNX10|TREM2|DOCK10|…
GO:0048534,GO Biological Processes,hematopoietic or lymphoid organ development,-29.45,70,RHOH|BPGM|BTK|RUNX3|CD1D|CD3D|CD3E|CD3G|CCR6|CCR7|KLF6|CSF1R|DOCK2|GPR183|EVI2B|FCER1G|FCGR2B|GATA3|GPR18|HCLS1|NCKAP1L|HLA-DRB1|IRF8|IFI16|IFNG|IL6|IL6R|IL7|IL7R|IL15|IRF1|ITGA4|ITK|LBR|LCK|LTB|LY9|LYN|MEOX1|MMP9|PLEK|PTGER4|PTPRC|RELB|SELPLG|SOD2|TLR2|TYROBP|VAV1|VCAM1|ZAP70|EOMES|MAD1L1|TNFSF11|IL18R1|TCIR…
GO:1903131,GO Biological Processes,mononuclear cell differentiation,-29.22,49,RHOH|BTK|CD1D|CD3D|CD3E|CD3G|CCR6|CCR7|KLF6|CSF1R|DOCK2|GPR183|FCER1G|FCGR2B|GATA3|GPR18|IRF8|IFI16|IL6|IL6R|IL7|IL7R|IL15|IRF1|ITGA4|ITK|LCK|LY9|LYN|PTGER4|PTPRC|RELB|VAV1|VCAM1|ZAP70|EOMES|IL18R1|TCIRG1|BATF|TNFSF13B|PTPN22|TREM2|DOCK10|SLAMF8|PREX1|BCL11B|RSAD2|BATF2|THEMIS,4
GO:0030098,GO Biological Processes,lymphocyte differentiation,-26.87,44,RHOH|BTK|CD1D|CD3D|CD3E|CD3G|CCR6|CCR7|KLF6|DOCK2|GPR183|FCER1G|FCGR2B|GATA3|GPR18|IRF8|IL6|IL6R|IL7|IL7R|IL15|IRF1|ITGA4|ITK|LCK|LY9|PTGER4|PTPRC|RELB|VAV1|VCAM1|ZAP70|EOMES|IL18R1|TCIRG1|BATF|TNFSF13B|PTPN22|DOCK10|SLAMF8|PREX1|BCL11B|RSAD2|THEMIS,4
GO:0030217,GO Biological Processes,T cell differentiation,-26.07,35,RHOH|CD1D|CD3D|CD3E|CD3G|CCR6|CCR7|DOCK2|GPR183|FCER1G|GATA3|GPR18|IL6|IL6R|IL7|IL7R|IL15|IRF1|ITK|LCK|LY9|PTGER4|PTPRC|RELB|VAV1|ZAP70|EOMES|IL18R1|TCIRG1|BATF|PTPN22|PREX1|BCL11B|RSAD2|THEMIS,4
GO:0050778,GO Biological Processes,positive regulation of immune response,-66.17,103,BTK|SERPING1|C1QA|C1QB|C1QC|C1R|C1S|C2|C3AR1|C5AR1|CD1D|CD247|CD86|CD38|CCR7|CR1|CSK|FCER1G|FCGR2B|FCN1|FGR|FPR1|FPR3|FYB1|GATA3|HCK|NCKAP1L|HLA-B|HLA-DMB|HLA-DPB1|HLA-DQB1|HLA-DRA|HLA-DRB1|HLA-E|HLA-F|HLA-G|IFI16|IFI35|IFNG|IGLC1|IL1B|IL4R|IL6|IL15|IL18|IDO1|ITGAM|ITGB2|ITK|KLRC3|KLRD1|LAG3|LCK|LCP2|LGALS9|LYN|S…
GO:0002764,GO Biological Processes,immune response-regulating signaling pathway,-40.44,64,BTK|C3AR1|C5AR1|CD247|CD14|CD33|CD38|CR1|CSK|CTSS|FCER1G|FCGR1BP|FCGR2B|FCN1|FGR|FPR1|FPR3|FYB1|GATA3|HCK|NCKAP1L|HLA-DPB1|HLA-DQB1|HLA-DRB1|HLA-G|IGLC1|ITK|KLRC3|KLRD1|LCK|LCP2|LYN|MICB|MNDA|MYD88|OAS1|PRKCB|PTPRC|TLR1|TLR2|TLR4|TNFAIP3|TYROBP|VAV1|ZAP70|NMI|THEMIS2|LILRB2|BTN3A3|BTN3A2|LY96|PTPN22|TRBC1|TL…
GO:0002253,GO Biological Processes,activation of immune response,-36.02,58,BTK|SERPING1|C1QA|C1QB|C1QC|C1R|C1S|C2|C3AR1|C5AR1|CD247|CD38|CR1|CSK|FCER1G|FCGR2B|FCN1|FGR|FPR1|FPR3|FYB1|GATA3|HCK|NCKAP1L|HLA-DPB1|HLA-DQB1|HLA-DRB1|IFI16|IGLC1|ITK|KLRC3|KLRD1|LCK|LCP2|LYN|MICB|MNDA|CFP|PRKCB|PTPRC|TLR4|TYROBP|VAV1|ZAP70|AIM2|THEMIS2|BTN3A3|BTN3A2|VSIG4|PTPN22|TRBC1|PYCARD|LAX1|NOD2|CLEC7A|KLHL6|PYHIN…
GO:0002768,GO Biological Processes,immune response-regulating cell surface receptor signaling pathway,-28.19,47,BTK|C3AR1|C5AR1|CD247|CD38|CR1|CSK|FCER1G|FCGR1BP|FCGR2B|FCN1|FGR|FPR1|FPR3|FYB1|GATA3|HCK|NCKAP1L|HLA-DPB1|HLA-DQB1|HLA-DRB1|HLA-G|IGLC1|ITK|KLRC3|KLRD1|LCK|LCP2|LYN|MICB|MNDA|PRKCB|PTPRC|TYROBP|VAV1|ZAP70|THEMIS2|LILRB2|BTN3A3|BTN3A2|PTPN22|TRBC1|LAX1|CLEC7A|KLHL6|BTLA|THEMIS,5
GO:0002429,GO Biological Processes,immune response-activating cell surface receptor signaling pathway,-26.21,43,BTK|C3AR1|C5AR1|CD247|CD38|CR1|CSK|FCER1G|FCGR2B|FCN1|FGR|FPR1|FPR3|FYB1|GATA3|HCK|NCKAP1L|HLA-DPB1|HLA-DQB1|HLA-DRB1|IGLC1|ITK|KLRC3|KLRD1|LCK|LCP2|LYN|MICB|MNDA|PRKCB|PTPRC|TYROBP|VAV1|ZAP70|THEMIS2|BTN3A3|BTN3A2|PTPN22|TRBC1|LAX1|CLEC7A|KLHL6|THEMIS,5
GO:0002757,GO Biological Processes,immune response-activating signal transduction,-26.21,43,BTK|C3AR1|C5AR1|CD247|CD38|CR1|CSK|FCER1G|FCGR2B|FCN1|FGR|FPR1|FPR3|FYB1|GATA3|HCK|NCKAP1L|HLA-DPB1|HLA-DQB1|HLA-DRB1|IGLC1|ITK|KLRC3|KLRD1|LCK|LCP2|LYN|MICB|MNDA|PRKCB|PTPRC|TYROBP|VAV1|ZAP70|THEMIS2|BTN3A3|BTN3A2|PTPN22|TRBC1|LAX1|CLEC7A|KLHL6|THEMIS,5
GO:0050851,GO Biological Processes,antigen receptor-mediated signaling pathway,-14.06,27,BTK|CD247|CD38|CSK|FYB1|GATA3|NCKAP1L|HLA-DPB1|HLA-DQB1|HLA-DRB1|IGLC1|ITK|LCK|LCP2|LYN|MNDA|PRKCB|PTPRC|ZAP70|THEMIS2|BTN3A3|BTN3A2|PTPN22|TRBC1|LAX1|KLHL6|THEMIS,5
GO:0050852,GO Biological Processes,T cell receptor signaling pathway,-11.06,17,CD247|CSK|FYB1|GATA3|HLA-DPB1|HLA-DQB1|HLA-DRB1|ITK|LCK|LCP2|PTPRC|ZAP70|THEMIS2|BTN3A3|BTN3A2|PTPN22|THEMIS,5
GO:0001819,GO Biological Processes,positive regulation of cytokine production,-56.48,88,AIF1|C3AR1|C5AR1|CASP1|CD2|CD3E|CD14|CD86|CCR7|CSF1R|CYBB|DDIT3|F3|FCER1G|FCN1|FGR|GATA3|HLA-DPA1|HLA-DPB1|HLA-E|HLA-F|HLA-G|HMOX1|IRF8|IFI16|IFNG|IL1B|IL4R|IL6|IL6R|IL7|IL15|IL18|IDO1|IRF1|ITK|LGALS9|LTB|LUM|LY9|MMP12|MNDA|MYD88|OAS1|OAS2|P2RX7|PIK3CG|PTAFR|PTGER4|PTGS2|PTPRC|XCL1|TLR1|TLR2|TLR4|TNFSF4|TYROBP…
GO:0032649,GO Biological Processes,regulation of interferon-gamma production,-28.84,34,CD2|CD3E|CD14|CCR7|CR1|DDIT3|GATA3|HLA-DPA1|HLA-DPB1|HLA-DRB1|IRF8|IL1B|IL18|LGALS9|XCL1|TLR4|TNFSF4|LAPTM5|IL18R1|ISG15|RASGRP1|EBI3|BTN3A2|PTPN22|PYCARD|CD274|TLR7|TLR8|SASH3|CRTAM|NOD2|CLEC7A|HAVCR2|CCR2,6
GO:0032729,GO Biological Processes,positive regulation of interferon-gamma production,-22.7,25,CD2|CD3E|CD14|HLA-DPA1|HLA-DPB1|IRF8|IL1B|IL18|LGALS9|TLR4|TNFSF4|IL18R1|ISG15|RASGRP1|EBI3|BTN3A2|PTPN22|PYCARD|TLR7|TLR8|SASH3|CRTAM|CLEC7A|HAVCR2|CCR2,6
GO:1901224,GO Biological Processes,positive regulation of NIK/NF-kappaB signaling,-12.41,16,CD14|CD86|IFI35|IL1B|IL18|LGALS9|TLR2|TLR4|LAPTM5|IL18R1|NMI|GREM1|TLR7|TREM2|NOD2|HAVCR2,6
GO:1901222,GO Biological Processes,regulation of NIK/NF-kappaB signaling,-10.9,18,CD14|CD86|IFI35|IL1B|IL18|LGALS9|TLR2|TLR4|LAPTM5|IL18R1|NMI|RASSF2|PTPN22|GREM1|TLR7|TREM2|NOD2|HAVCR2,6
GO:0031347,GO Biological Processes,regulation of defense response,-51.6,95,ACP5|ALOX5|ALOX5AP|AOAH|BIRC3|BTK|SERPING1|CASP1|CASP4|CASP5|CD1D|CCR7|CR1|ETS1|FCGR2B|FCN1|FGR|GATA3|HCK|HLA-B|HLA-DRB1|HLA-E|HLA-F|HLA-G|IFI16|IFI35|IFNG|IL1B|IL2RA|IL6|IL15|IL18|IDO1|IRF1|KLRC3|KLRD1|LAG3|LGALS9|LYN|SH2D1A|MICB|MMP9|MMP12|MNDA|MYD88|NKG7|OAS1|ENPP3|SERPINF1|SERPINB9|PIK3CG|PTGER4|PTGS2|PTPRC|S100A9|CCL5…
GO:0032103,GO Biological Processes,positive regulation of response to external stimulus,-46.18,76,AIF1|ALOX5AP|BTK|C3AR1|C5AR1|CASP1|CD1D|CCR1|CCR6|CCR7|CSF1R|ETS1|F3|FCN1|HCK|NCKAP1L|HLA-E|HLA-F|HLA-G|IFI16|IFI35|IFNG|IL1B|IL6|IL6R|IL15|IL18|IDO1|CXCL10|KLRC3|KLRD1|LAG3|LGALS9|CD180|LYN|SH2D1A|MMP12|MNDA|NKG7|PIK3CG|PTGER4|PTGS2|RAC2|RARRES2|S100A9|CCL4|CCL5|XCL1|TLR2|TLR4|TNFSF4|TYROBP|VAV1|CXC…
GO:0002831,GO Biological Processes,regulation of response to biotic stimulus,-40.44,64,BIRC3|SERPING1|CD1D|CR1|FCGR2B|FCN1|FGR|HCK|HLA-B|HLA-DRB1|HLA-E|HLA-F|HLA-G|IFI16|IFI35|IL1B|IL15|IRF1|KLRC3|KLRD1|LAG3|LGALS9|LTF|CD180|LYN|SH2D1A|MICB|MMP12|MNDA|OAS1|SERPINB9|CCL5|TLR4|TNFAIP3|TYROBP|VAV1|NMI|AIM2|LY86|ISG15|NR1H3|RASGRP1|VSIG4|LY96|SAMHD1|PTPN22|PYCARD|CD274|HERC5|TLR8|TREM2|CRTAM|SLAMF8|T…
GO:0031349,GO Biological Processes,positive regulation of defense response,-36.86,56,ALOX5AP|BTK|CASP1|CD1D|CCR7|ETS1|FCN1|HCK|HLA-E|HLA-F|HLA-G|IFI16|IFI35|IFNG|IL1B|IL6|IL15|IL18|IDO1|KLRC3|KLRD1|LAG3|LYN|SH2D1A|MMP12|MNDA|NKG7|PIK3CG|PTGER4|PTGS2|S100A9|CCL5|TLR2|TLR4|TNFSF4|TYROBP|VAV1|TNFSF11|NMI|OSMR|AIM2|RASGRP1|PYCARD|TLR7|TLR8|TREM2|CRTAM|GPSM3|NOD2|CLEC7A|TASL|NLRC5|HAVCR2|GBP5|PYHIN1|C…
GO:0045088,GO Biological Processes,regulation of innate immune response,-36.54,51,BIRC3|SERPING1|CD1D|CR1|FCGR2B|FCN1|FGR|HCK|HLA-B|HLA-E|HLA-F|HLA-G|IFI16|IFI35|IRF1|KLRC3|KLRD1|LAG3|LGALS9|LYN|SH2D1A|MMP12|MNDA|OAS1|SERPINB9|CCL5|TLR4|TNFAIP3|TYROBP|VAV1|NMI|AIM2|ISG15|NR1H3|RASGRP1|VSIG4|SAMHD1|PTPN22|PYCARD|TLR8|TREM2|CRTAM|SLAMF8|NOD2|CLEC7A|TASL|NLRC5|HAVCR2|GBP5|PYHIN1|NCF1,7
GO:0050727,GO Biological Processes,regulation of inflammatory response,-32.33,59,ACP5|ALOX5|ALOX5AP|AOAH|BIRC3|BTK|CASP1|CASP4|CASP5|CCR7|ETS1|FCGR2B|FGR|GATA3|HCK|HLA-DRB1|HLA-E|IFI35|IFNG|IL1B|IL2RA|IL6|IL15|IL18|IDO1|LYN|MMP9|MYD88|NKG7|ENPP3|SERPINF1|PIK3CG|PTGER4|PTGS2|PTPRC|S100A9|CCL5|XCL1|TLR2|TLR4|TNFAIP3|TNFRSF1B|TNFSF4|CST7|TNFSF11|NMI|OSMR|NR1H3|PYCARD|TLR7|TREM2|SLAMF8|GPSM3|NOD2|TNF…
GO:0002833,GO Biological Processes,positive regulation of response to biotic stimulus,-25.42,37,CD1D|FCN1|HCK|HLA-DRB1|HLA-E|HLA-F|HLA-G|IFI16|IFI35|KLRC3|KLRD1|LAG3|CD180|LYN|SH2D1A|MMP12|MNDA|CCL5|TLR4|TYROBP|VAV1|NMI|AIM2|LY86|RASGRP1|LY96|PYCARD|CD274|TLR8|CRTAM|NOD2|CLEC7A|TASL|NLRC5|HAVCR2|GBP5|PYHIN1,7
GO:0045089,GO Biological Processes,positive regulation of innate immune response,-23.58,32,CD1D|FCN1|HCK|HLA-E|HLA-F|HLA-G|IFI16|IFI35|KLRC3|KLRD1|LAG3|LYN|SH2D1A|MMP12|MNDA|CCL5|TLR4|TYROBP|VAV1|NMI|AIM2|RASGRP1|PYCARD|TLR8|CRTAM|NOD2|CLEC7A|TASL|NLRC5|HAVCR2|GBP5|PYHIN1,7
GO:0050729,GO Biological Processes,positive regulation of inflammatory response,-19.69,29,ALOX5AP|BTK|CASP1|CCR7|ETS1|HLA-E|IFI35|IFNG|IL1B|IL6|IL15|IL18|IDO1|NKG7|PIK3CG|PTGER4|PTGS2|S100A9|TLR2|TLR4|TNFSF4|TNFSF11|NMI|OSMR|PYCARD|TLR7|TREM2|GPSM3|CCR2,7
GO:0002252,GO Biological Processes,immune effector process,-48.3,77,BTK|SERPING1|C1QA|C1QB|C1QC|C1R|C1S|C2|CCR6|CR1|CSF2RB|DOCK2|GPR183|FCER1G|FCGR2B|FCN1|FGR|GATA3|GZMB|HCK|HLA-DMA|HLA-DMB|HLA-DPA1|HLA-DPB1|HLA-DQA1|HLA-DQB1|HLA-DRA|HLA-DRB1|HLA-G|IRF8|IFI35|IFNG|IGLC1|IL4R|IL6|IL6R|IL18|ITGAL|KLRD1|LCP1|LY9|CD180|LYN|MYD88|NKG7|ENPP3|CFP|SERPINB9|PIK3CG|PRF1|PTGER4|RELB|TLR4|TYROBP|VAV1|EOMES|I…
GO:0002250,GO Biological Processes,adaptive immune response,-46.69,88,BTK|SERPING1|C1QA|C1QB|C1QC|C1R|C1S|C2|CD86|CCR6|CR1|CSF2RB|CSK|CTSS|GPR183|ADGRE1|FCER1G|FCGR1BP|FCGR2B|GATA3|HLA-B|HLA-C|HLA-DMA|HLA-DMB|HLA-DPA1|HLA-DPB1|HLA-DQA1|HLA-DQB1|HLA-DRA|HLA-DRB1|HLA-E|HLA-G|IFNG|JCHAIN|IGLC1|IL4R|IL6|IL6R|IL18|ITK|KLRD1|LAG3|LAIR1|LY9|LYN|SH2D1A|MICB|MYD88|PIK3CG|PRF1|PRKCB|RELB|SIPA1|TAP1|TLR4|ZA…
GO:0002460,GO Biological Processes,adaptive immune response based on somatic recombination of immune receptors built from immunoglobulin superfamily domains,-29.34,45,BTK|SERPING1|C1QA|C1QB|C1QC|C1R|C1S|C2|CCR6|CR1|CSF2RB|FCER1G|FCGR2B|GATA3|HLA-DMA|HLA-DMB|HLA-DPA1|HLA-DPB1|HLA-DQA1|HLA-DQB1|HLA-DRA|HLA-DRB1|HLA-G|IGLC1|IL4R|IL6|IL6R|IL18|LY9|MYD88|PRF1|RELB|TLR4|IL18R1|EBI3|TCIRG1|BTN3A3|BATF|C…
GO:0002443,GO Biological Processes,leukocyte mediated immunity,-28.77,47,BTK|SERPING1|C1QA|C1QB|C1QC|C1R|C1S|C2|CCR6|CR1|CSF2RB|FCER1G|FCGR2B|GATA3|GZMB|HLA-DMA|HLA-DMB|HLA-DPA1|HLA-DPB1|HLA-DQA1|HLA-DQB1|HLA-DRA|HLA-DRB1|HLA-G|IGLC1|IL4R|IL6|IL18|KLRD1|LYN|MYD88|NKG7|SERPINB9|PIK3CG|PRF1|RASGRP1|TCIRG1|BTN3A3|BATF|BTN3A2|CORO1A|LAT|TRBC1|IL21R|TLR8|SLAMF7|MILR1,8
GO:0002449,GO Biological Processes,lymphocyte mediated immunity,-24.83,40,BTK|SERPING1|C1QA|C1QB|C1QC|C1R|C1S|C2|CCR6|CR1|CSF2RB|FCER1G|FCGR2B|GATA3|GZMB|HLA-DMA|HLA-DMB|HLA-DPA1|HLA-DPB1|HLA-DQA1|HLA-DQB1|HLA-DRA|HLA-DRB1|HLA-G|IGLC1|IL4R|IL18|KLRD1|MYD88|NKG7|PRF1|TCIRG1|BTN3A3|BATF|BTN3A2|CORO1A|TRBC1|IL21R|TLR8|SLAMF7,8
GO:0006959,GO Biological Processes,humoral immune response,-21.58,41,ALOX5|SERPING1|C1QA|C1QB|C1QC|C1R|C1S|C2|CCR6|CR1|GPR183|FCN1|GATA3|HLA-DQB1|HLA-DRB1|HLA-E|IFNG|JCHAIN|IGLC1|IL6|IL7|CXCL10|LTF|SH2D1A|LYZ|CXCL9|CFP|PSMB10|RARRES2|RNASE6|S100A9|CCL2|CCL13|CXCL11|EBI3|CXCL13|GNLY|VSIG4|TRBC1|TREM2|CCR2,8
GO:0019724,GO Biological Processes,B cell mediated immunity,-18.49,30,BTK|SERPING1|C1QA|C1QB|C1QC|C1R|C1S|C2|CCR6|CR1|CSF2RB|FCER1G|FCGR2B|HLA-DMA|HLA-DMB|HLA-DPA1|HLA-DPB1|HLA-DQA1|HLA-DQB1|HLA-DRA|HLA-DRB1|HLA-G|IGLC1|IL4R|MYD88|TCIRG1|BATF|TRBC1|IL21R|TLR8,8
GO:0016064,GO Biological Processes,immunoglobulin mediated immune response,-17.76,29,BTK|SERPING1|C1QA|C1QB|C1QC|C1R|C1S|C2|CCR6|CR1|CSF2RB|FCER1G|FCGR2B|HLA-DMA|HLA-DMB|HLA-DPA1|HLA-DPB1|HLA-DQA1|HLA-DQB1|HLA-DRA|HLA-DRB1|IGLC1|IL4R|MYD88|TCIRG1|BATF|TRBC1|IL21R|TLR8,8
R-HSA-1280218,Reactome Gene Sets,Adaptive Immune System,-47.05,97,BTK|CD1D|CD3D|CD3E|CD3G|CD247|CD14|CD86|CD33|MAP3K8|CSK|CTSK|CTSS|CYBB|FCGR2B|FYB1|HLA-B|HLA-C|HLA-DMB|HLA-DPA1|HLA-DPB1|HLA-DQA1|HLA-DQB1|HLA-DRA|HLA-DRB1|HLA-E|HLA-F|HLA-G|ICAM3|ITGA4|ITGAL|ITGB2|ITK|KLRD1|LAG3|LAIR1|LCK|LCP2|LYN|SH2D1A|MICB|MRC1|MYD88|NCF2|NCF4|NFKBIE|PRKCB|PSMB8|PSMB9|PSMB10|PTPRC|S100A9|SELL|SIPA1|SIGLEC1|TAP1…
R-HSA-198933,Reactome Gene Sets,Immunoregulatory interactions between a Lymphoid and a non-Lymphoid cell,-30.7,37,CD1D|CD3D|CD3E|CD3G|CD247|CD33|FCGR2B|HLA-B|HLA-C|HLA-E|HLA-F|HLA-G|ICAM3|ITGA4|ITGAL|ITGB2|KLRD1|LAIR1|SH2D1A|MICB|SELL|SIGLEC1|TYROBP|VCAM1|IFITM1|CLEC2B|HCST|LILRB5|LILRA3|CD300A|PILRA|TREM2|CRTAM|SLAMF7|SIGLEC10|JAML|CD300LF,9
GO:0050900,GO Biological Processes,leukocyte migration,-42.4,56,ALOX5|C5AR1|CCR1|CCR5|CCR6|CCR7|CSF3R|GPR183|FCER1G|GATA3|HCK|NCKAP1L|IL1B|IL6|IL6R|CXCR2|CXCL10|ITGA4|ITGAL|ITGB2|LCK|LYN|CXCL9|MMP9|PIK3CG|S100A9|CCL2|CCL4|CCL5|CCL8|CCL13|CCL18|CCL22|CCL23|CXCL11|XCL1|SELL|SELPLG|VAV1|VCAM1|ZAP70|CXCR4|TNFSF11|CH25H|CXCL13|CORO1A|ADGRE2|CKLF|CRTAM|SLAMF8|PREX1|CXCL16|DOCK8|JAML|MCOLN2|CCR2,10
GO:0030595,GO Biological Processes,leukocyte chemotaxis,-35.46,42,ALOX5|C5AR1|CCR1|CCR5|CCR6|CCR7|CSF3R|GPR183|FCER1G|NCKAP1L|IL1B|IL6|IL6R|CXCR2|CXCL10|ITGB2|CXCL9|PIK3CG|S100A9|CCL2|CCL4|CCL5|CCL8|CCL13|CCL18|CCL22|CCL23|CXCL11|XCL1|VAV1|CXCR4|TNFSF11|CH25H|CXCL13|CORO1A|ADGRE2|CKLF|SLAMF8|PREX1|CXCL16|JAML|CCR2,10
GO:0006935,GO Biological Processes,chemotaxis,-32.45,66,ALOX5|RHOH|C3AR1|C5AR1|CHN1|CCR1|CCR5|CCR6|CCR7|CSF1R|CSF3R|DOCK2|DPYSL2|GPR183|TYMP|FCER1G|FPR1|FPR3|GATA3|NCKAP1L|IL1B|IL6|IL6R|CXCR2|CXCL10|ITGB2|LGALS9|LSP1|CXCL9|ENPP2|PIK3CG|PLAUR|PTAFR|RAC2|RARRES2|RNASE2|ROBO1|S100A9|CCL2|CCL4|CCL5|CCL8|CCL13|CCL18|CCL22|CCL23|CXCL11|XCL1|VAV1|VCAM1|CXCR4|TNFSF11|CH25H|CCRL2|GPNMB|CXCL13|CXCR6|CORO1A…
GO:0042330,GO Biological Processes,taxis,-32.24,66,ALOX5|RHOH|C3AR1|C5AR1|CHN1|CCR1|CCR5|CCR6|CCR7|CSF1R|CSF3R|DOCK2|DPYSL2|GPR183|TYMP|FCER1G|FPR1|FPR3|GATA3|NCKAP1L|IL1B|IL6|IL6R|CXCR2|CXCL10|ITGB2|LGALS9|LSP1|CXCL9|ENPP2|PIK3CG|PLAUR|PTAFR|RAC2|RARRES2|RNASE2|ROBO1|S100A9|CCL2|CCL4|CCL5|CCL8|CCL13|CCL18|CCL22|CCL23|CXCL11|XCL1|VAV1|VCAM1|CXCR4|TNFSF11|CH25H|CCRL2|GPNMB|CXCL13|CXCR6|CORO1A|ADGR…
GO:0060326,GO Biological Processes,cell chemotaxis,-31.96,45,ALOX5|C5AR1|CCR1|CCR5|CCR6|CCR7|CSF3R|GPR183|FCER1G|NCKAP1L|IL1B|IL6|IL6R|CXCR2|CXCL10|ITGB2|CXCL9|PIK3CG|S100A9|CCL2|CCL4|CCL5|CCL8|CCL13|CCL18|CCL22|CCL23|CXCL11|XCL1|VAV1|VCAM1|CXCR4|TNFSF11|CH25H|CCRL2|CXCL13|CXCR6|CORO1A|ADGRE2|CKLF|SLAMF8|PREX1|CXCL16|JAML|CCR2,10
hsa04061,KEGG Pathway,Viral protein interaction with cytokine and cytokine receptor,-30.06,33,CCR1|CCR5|CCR6|CCR7|CSF1R|IL2RA|IL2RB|IL2RG|IL6|IL6R|CXCR2|IL10RA|IL18|CXCL10|CXCL9|CCL2|CCL4|CCL5|CCL8|CCL13|CCL18|CCL22|CCL23|CXCL11|XCL1|TNFRSF1B|CXCR4|TNFSF10|TNFRSF10A|IL18R1|CXCL13|IL22RA1|CCR2,10
GO:0071674,GO Biological Processes,mononuclear cell migration,-29.86,34,ALOX5|CCR1|CCR5|CCR6|CCR7|GPR183|GATA3|IL6|IL6R|CXCR2|CXCL10|ITGAL|PIK3CG|CCL2|CCL4|CCL5|CCL8|CCL13|CCL18|CCL22|CCL23|CXCL11|XCL1|ZAP70|CXCR4|TNFSF11|CH25H|CXCL13|CKLF|CRTAM|CXCL16|DOCK8|JAML|CCR2,10
GO:0097529,GO Biological Processes,myeloid leukocyte migration,-26.25,33,C5AR1|CCR7|CSF3R|FCER1G|NCKAP1L|IL1B|IL6|IL6R|CXCR2|CXCL10|ITGB2|CXCL9|PIK3CG|S100A9|CCL2|CCL4|CCL5|CCL8|CCL13|CCL18|CCL22|CCL23|CXCL11|XCL1|VAV1|TNFSF11|CXCL13|ADGRE2|CKLF|PREX1|JAML|MCOLN2|CCR2,10
GO:0071621,GO Biological Processes,granulocyte chemotaxis,-24.34,27,C5AR1|CSF3R|FCER1G|NCKAP1L|IL1B|CXCR2|CXCL10|ITGB2|CXCL9|PIK3CG|S100A9|CCL2|CCL4|CCL5|CCL8|CCL13|CCL18|CCL22|CCL23|CXCL11|XCL1|VAV1|CXCL13|ADGRE2|CKLF|PREX1|JAML,10
GO:0030593,GO Biological Processes,neutrophil chemotaxis,-23.76,26,C5AR1|CSF3R|FCER1G|NCKAP1L|IL1B|CXCR2|CXCL10|ITGB2|CXCL9|PIK3CG|S100A9|CCL2|CCL4|CCL5|CCL8|CCL13|CCL18|CCL22|CCL23|CXCL11|XCL1|VAV1|CXCL13|CKLF|PREX1|JAML,10
GO:0097530,GO Biological Processes,granulocyte migration,-23.75,28,C5AR1|CSF3R|FCER1G|NCKAP1L|IL1B|CXCR2|CXCL10|ITGB2|CXCL9|PIK3CG|S100A9|CCL2|CCL4|CCL5|CCL8|CCL13|CCL18|CCL22|CCL23|CXCL11|XCL1|VAV1|CXCL13|ADGRE2|CKLF|PREX1|JAML|MCOLN2,10
GO:1990266,GO Biological Processes,neutrophil migration,-23.57,27,C5AR1|CSF3R|FCER1G|NCKAP1L|IL1B|CXCR2|CXCL10|ITGB2|CXCL9|PIK3CG|S100A9|CCL2|CCL4|CCL5|CCL8|CCL13|CCL18|CCL22|CCL23|CXCL11|XCL1|VAV1|CXCL13|CKLF|PREX1|JAML|MCOLN2,10
GO:0072676,GO Biological Processes,lymphocyte migration,-21.65,24,CCR6|CCR7|GPR183|GATA3|CXCL10|ITGAL|PIK3CG|CCL2|CCL4|CCL5|CCL8|CCL13|CCL18|CCL22|CCL23|CXCL11|XCL1|ZAP70|CH25H|CXCL13|CKLF|CRTAM|CXCL16|CCR2,10
hsa04062,KEGG Pathway,Chemokine signaling pathway,-20.16,33,CCR1|CCR5|CCR6|CCR7|DOCK2|FGR|HCK|CXCR2|CXCL10|ITK|LYN|CXCL9|PIK3CG|PRKCB|RAC2|CCL2|CCL4|CCL5|CCL8|CCL13|CCL18|CCL22|CCL23|CXCL11|XCL1|VAV1|CXCR4|CXCL13|CXCR6|PREX1|CXCL16|NCF1|CCR2,10
GO:1990868,GO Biological Processes,response to chemokine,-19.54,24,CCR1|CCR5|CCR6|CCR7|CXCR2|CXCL10|CXCL9|CCL2|CCL4|CCL5|CCL8|CCL13|CCL18|CCL22|CCL23|CXCL11|XCL1|CXCR4|CCRL2|CXCL13|CXCR6|TREM2|DOCK8|CCR2,10
GO:1990869,GO Biological Processes,cellular response to chemokine,-19.54,24,CCR1|CCR5|CCR6|CCR7|CXCR2|CXCL10|CXCL9|CCL2|CCL4|CCL5|CCL8|CCL13|CCL18|CCL22|CCL23|CXCL11|XCL1|CXCR4|CCRL2|CXCL13|CXCR6|TREM2|DOCK8|CCR2,10
GO:0070098,GO Biological Processes,chemokine-mediated signaling pathway,-19.3,23,CCR1|CCR5|CCR6|CCR7|CXCR2|CXCL10|CXCL9|CCL2|CCL4|CCL5|CCL8|CCL13|CCL18|CCL22|CCL23|CXCL11|XCL1|CXCR4|CCRL2|CXCL13|CXCR6|TREM2|CCR2,10
R-HSA-372790,Reactome Gene Sets,Signaling by GPCR,-19.1,59,ADORA3|ADRB2|BTK|C3AR1|C5AR1|CCR1|CCR5|CCR6|CCR7|DGKA|GPR183|ADGRE1|FPR1|FPR3|GNA15|GPR18|CXCR2|CXCL10|KPNA2|CXCL9|P2RY6|PIK3CG|PLA2G4A|PMCH|PRKAR2B|PRKCB|PTAFR|PTGER2|PTGER4|RGS1|RGS2|RGS10|CCL2|CCL4|CCL5|CCL13|CCL22|CCL23|CXCL11|XCL1|VAV1|XK|CXCR4|GPR65|HCAR3|CCRL2|ARHGEF6|P2RY14|RASGRP1|CXCL13|CXCR6|ADGRE2|P2RY13|GPR84|PREX1|CXCL16|GPS…
R-HSA-380108,Reactome Gene Sets,Chemokine receptors bind chemokines,-18.71,20,CCR1|CCR5|CCR6|CCR7|CXCR2|CXCL10|CXCL9|CCL2|CCL4|CCL5|CCL13|CCL22|CXCL11|XCL1|CXCR4|CCRL2|CXCL13|CXCR6|CXCL16|CCR2,10
GO:0048247,GO Biological Processes,lymphocyte chemotaxis,-17.63,18,GPR183|CXCL10|PIK3CG|CCL2|CCL4|CCL5|CCL8|CCL13|CCL18|CCL22|CCL23|CXCL11|XCL1|CH25H|CXCL13|CKLF|CXCL16|CCR2,10
R-HSA-373076,Reactome Gene Sets,Class A/1 (Rhodopsin-like receptors),-17.52,39,ADORA3|ADRB2|C3AR1|C5AR1|CCR1|CCR5|CCR6|CCR7|GPR183|FPR1|FPR3|GPR18|CXCR2|CXCL10|CXCL9|P2RY6|PMCH|PTAFR|PTGER2|PTGER4|CCL2|CCL4|CCL5|CCL13|CCL22|CCL23|CXCL11|XCL1|XK|CXCR4|GPR65|HCAR3|CCRL2|P2RY14|CXCL13|CXCR6|P2RY13|CXCL16|CCR2,10
R-HSA-388396,Reactome Gene Sets,GPCR downstream signalling,-17.28,53,ADORA3|ADRB2|BTK|C3AR1|C5AR1|CCR1|CCR5|CCR6|CCR7|DGKA|GPR183|FPR1|FPR3|GNA15|GPR18|CXCR2|CXCL10|KPNA2|CXCL9|P2RY6|PIK3CG|PLA2G4A|PMCH|PRKAR2B|PRKCB|PTAFR|PTGER2|PTGER4|RGS1|RGS2|RGS10|CCL4|CCL5|CCL13|CCL23|CXCL11|XCL1|VAV1|CXCR4|GPR65|HCAR3|ARHGEF6|P2RY14|RASGRP1|CXCL13|CXCR6|P2RY13|GPR84|PREX1|CXCL16|GPSM3|RGS18|CCR2,10
GO:0098771,GO Biological Processes,inorganic ion homeostasis,-17.16,56,C3AR1|C5AR1|CD38|CD52|CCR1|CCR5|CCR6|CCR7|SLC31A2|DDIT3|FPR1|FPR3|GNA15|GPR18|HMOX1|CXCR2|CXCL10|LCK|LTF|CXCL9|MYC|P2RX5|P2RX7|P2RY6|PIK3CG|PRKCB|PTGER2|PTGER4|PTPRC|S100A9|CCL5|CCL8|CCL13|CCL23|CXCL11|XCL1|SLC1A3|SOD2|TBXAS1|XK|CXCR4|GPR65|TNFSF11|CCRL2|SCO2|TCIRG1|CXCL13|CXCR6|SNX10|MCUB|SLAMF8|TASL|HVCN1|ATP6V0E2|MCOLN2|CCR…
WP3929,WikiPathways,Chemokine signaling pathway,-17.04,28,CCR1|CCR6|CCR7|CSK|DOCK2|FGR|HCK|CXCR2|CXCL10|ITK|LYN|CXCL9|PIK3CG|PRKCB|RAC2|CCL4|CCL5|CCL22|CXCL11|XCL1|VAV1|CXCR4|CXCL13|CXCR6|PREX1|CXCL16|NCF1|CCR2,10
GO:0055080,GO Biological Processes,cation homeostasis,-16.79,55,C3AR1|C5AR1|CD38|CD52|CCR1|CCR5|CCR6|CCR7|SLC31A2|DDIT3|FPR1|FPR3|GNA15|GPR18|HMOX1|CXCR2|CXCL10|LCK|LTF|CXCL9|MYC|P2RX5|P2RX7|P2RY6|PIK3CG|PRKCB|PTGER2|PTGER4|PTPRC|S100A9|CCL5|CCL8|CCL13|CCL23|CXCL11|XCL1|SLC1A3|SOD2|XK|CXCR4|GPR65|TNFSF11|CCRL2|SCO2|TCIRG1|CXCL13|CXCR6|SNX10|MCUB|SLAMF8|TASL|HVCN1|ATP6V0E2|MCOLN2|CCR2,10
GO:0055074,GO Biological Processes,calcium ion homeostasis,-16.59,43,C3AR1|C5AR1|CD38|CD52|CCR1|CCR5|CCR6|CCR7|DDIT3|FPR1|FPR3|GNA15|GPR18|CXCR2|CXCL10|LCK|CXCL9|P2RX5|P2RX7|P2RY6|PIK3CG|PRKCB|PTGER2|PTGER4|PTPRC|CCL5|CCL8|CCL13|CCL23|CXCL11|XCL1|XK|CXCR4|GPR65|TNFSF11|CCRL2|TCIRG1|CXCL13|CXCR6|SNX10|MCUB|MCOLN2|CCR2,10
GO:0006873,GO Biological Processes,cellular ion homeostasis,-16.43,52,C3AR1|C5AR1|CD38|CD52|CCR1|CCR5|CCR6|CCR7|SLC31A2|DDIT3|FPR1|FPR3|GNA15|GPR18|HMOX1|CXCR2|CXCL10|LCK|CXCL9|MYC|P2RX5|P2RX7|P2RY6|PIK3CG|PRKCB|PTGER2|PTGER4|PTPRC|S100A9|CCL5|CCL8|CCL13|CCL23|CXCL11|XCL1|SLC1A3|TBXAS1|XK|CXCR4|GPR65|CCRL2|SCO2|TCIRG1|CXCL13|CXCR6|MCUB|SLAMF8|TASL|HVCN1|ATP6V0E2|MCOLN2|CCR2,10
GO:0055065,GO Biological Processes,metal ion homeostasis,-16.26,51,C3AR1|C5AR1|CD38|CD52|CCR1|CCR5|CCR6|CCR7|SLC31A2|DDIT3|FPR1|FPR3|GNA15|GPR18|HMOX1|CXCR2|CXCL10|LCK|LTF|CXCL9|MYC|P2RX5|P2RX7|P2RY6|PIK3CG|PRKCB|PTGER2|PTGER4|PTPRC|S100A9|CCL5|CCL8|CCL13|CCL23|CXCL11|XCL1|SLC1A3|SOD2|XK|CXCR4|GPR65|TNFSF11|CCRL2|SCO2|TCIRG1|CXCL13|CXCR6|SNX10|MCUB|MCOLN2|CCR2,10
GO:0030003,GO Biological Processes,cellular cation homeostasis,-16.21,51,C3AR1|C5AR1|CD38|CD52|CCR1|CCR5|CCR6|CCR7|SLC31A2|DDIT3|FPR1|FPR3|GNA15|GPR18|HMOX1|CXCR2|CXCL10|LCK|CXCL9|MYC|P2RX5|P2RX7|P2RY6|PIK3CG|PRKCB|PTGER2|PTGER4|PTPRC|S100A9|CCL5|CCL8|CCL13|CCL23|CXCL11|XCL1|SLC1A3|XK|CXCR4|GPR65|CCRL2|SCO2|TCIRG1|CXCL13|CXCR6|MCUB|SLAMF8|TASL|HVCN1|ATP6V0E2|MCOLN2|CCR2,10
R-HSA-418594,Reactome Gene Sets,G alpha (i) signalling events,-15.82,36,ADORA3|C3AR1|C5AR1|CCR1|CCR5|CCR6|CCR7|GPR183|FPR1|FPR3|GNA15|GPR18|CXCR2|CXCL10|KPNA2|CXCL9|PLA2G4A|PMCH|PRKAR2B|RGS1|RGS10|CCL4|CCL5|CCL13|CCL23|CXCL11|CXCR4|HCAR3|P2RY14|CXCL13|CXCR6|P2RY13|CXCL16|GPSM3|RGS18|CCR2,10
GO:0072507,GO Biological Processes,divalent inorganic cation homeostasis,-15.81,44,C3AR1|C5AR1|CD38|CD52|CCR1|CCR5|CCR6|CCR7|DDIT3|FPR1|FPR3|GNA15|GPR18|CXCR2|CXCL10|LCK|CXCL9|P2RX5|P2RX7|P2RY6|PIK3CG|PRKCB|PTGER2|PTGER4|PTPRC|S100A9|CCL5|CCL8|CCL13|CCL23|CXCL11|XCL1|XK|CXCR4|GPR65|TNFSF11|CCRL2|TCIRG1|CXCL13|CXCR6|SNX10|MCUB|MCOLN2|CCR2,10
GO:0050801,GO Biological Processes,ion homeostasis,-15.78,56,C3AR1|C5AR1|CD38|CD52|CCR1|CCR5|CCR6|CCR7|SLC31A2|DDIT3|FPR1|FPR3|GNA15|GPR18|HMOX1|CXCR2|CXCL10|LCK|LTF|CXCL9|MYC|P2RX5|P2RX7|P2RY6|PIK3CG|PRKCB|PTGER2|PTGER4|PTPRC|S100A9|CCL5|CCL8|CCL13|CCL23|CXCL11|XCL1|SLC1A3|SOD2|TBXAS1|XK|CXCR4|GPR65|TNFSF11|CCRL2|SCO2|TCIRG1|CXCL13|CXCR6|SNX10|MCUB|SLAMF8|TASL|HVCN1|ATP6V0E2|MCOLN2|CCR2,10
GO:0006875,GO Biological Processes,cellular metal ion homeostasis,-15.6,47,C3AR1|C5AR1|CD38|CD52|CCR1|CCR5|CCR6|CCR7|SLC31A2|DDIT3|FPR1|FPR3|GNA15|GPR18|HMOX1|CXCR2|CXCL10|LCK|CXCL9|MYC|P2RX5|P2RX7|P2RY6|PIK3CG|PRKCB|PTGER2|PTGER4|PTPRC|S100A9|CCL5|CCL8|CCL13|CCL23|CXCL11|XCL1|SLC1A3|XK|CXCR4|GPR65|CCRL2|SCO2|TCIRG1|CXCL13|CXCR6|MCUB|MCOLN2|CCR2,10
GO:0006874,GO Biological Processes,cellular calcium ion homeostasis,-15.58,41,C3AR1|C5AR1|CD38|CD52|CCR1|CCR5|CCR6|CCR7|DDIT3|FPR1|FPR3|GNA15|GPR18|CXCR2|CXCL10|LCK|CXCL9|P2RX5|P2RX7|P2RY6|PIK3CG|PRKCB|PTGER2|PTGER4|PTPRC|CCL5|CCL8|CCL13|CCL23|CXCL11|XCL1|XK|CXCR4|GPR65|CCRL2|TCIRG1|CXCL13|CXCR6|MCUB|MCOLN2|CCR2,10
GO:0072503,GO Biological Processes,cellular divalent inorganic cation homeostasis,-15.12,42,C3AR1|C5AR1|CD38|CD52|CCR1|CCR5|CCR6|CCR7|DDIT3|FPR1|FPR3|GNA15|GPR18|CXCR2|CXCL10|LCK|CXCL9|P2RX5|P2RX7|P2RY6|PIK3CG|PRKCB|PTGER2|PTGER4|PTPRC|S100A9|CCL5|CCL8|CCL13|CCL23|CXCL11|XCL1|XK|CXCR4|GPR65|CCRL2|TCIRG1|CXCL13|CXCR6|MCUB|MCOLN2|CCR2,10
GO:0007204,GO Biological Processes,positive regulation of cytosolic calcium ion concentration,-15.02,33,C3AR1|C5AR1|CD38|CD52|CCR1|CCR5|CCR6|CCR7|DDIT3|FPR1|FPR3|GNA15|GPR18|CXCR2|CXCL10|LCK|CXCL9|P2RX5|P2RX7|P2RY6|PIK3CG|PTGER2|PTGER4|PTPRC|CXCL11|XCL1|CXCR4|GPR65|CCRL2|CXCL13|CXCR6|MCOLN2|CCR2,10
GO:0055082,GO Biological Processes,cellular chemical homeostasis,-14.76,54,C3AR1|C5AR1|CD38|CD52|CCR1|CCR5|CCR6|CCR7|SLC31A2|DDIT3|FPR1|FPR3|GNA15|GPR18|HMOX1|CXCR2|CXCL10|LCK|CXCL9|MYC|P2RX5|P2RX7|P2RY6|SERPINF1|PIK3CG|PRKCB|PTGER2|PTGER4|PTPRC|S100A9|CCL5|CCL8|CCL13|CCL23|CXCL11|XCL1|SLC1A3|TBXAS1|XK|CXCR4|GPR65|CCRL2|SCO2|TCIRG1|CXCL13|CXCR6|TREM2|MCUB|SLAMF8|TASL|HVCN1|ATP6V0E2|MCOLN2|CCR2,10
R-HSA-500792,Reactome Gene Sets,GPCR ligand binding,-14.06,41,ADORA3|ADRB2|C3AR1|C5AR1|CCR1|CCR5|CCR6|CCR7|GPR183|ADGRE1|FPR1|FPR3|GPR18|CXCR2|CXCL10|CXCL9|P2RY6|PMCH|PTAFR|PTGER2|PTGER4|CCL2|CCL4|CCL5|CCL13|CCL22|CCL23|CXCL11|XCL1|XK|CXCR4|GPR65|HCAR3|CCRL2|P2RY14|CXCL13|CXCR6|ADGRE2|P2RY13|CXCL16|CCR2,10
R-HSA-375276,Reactome Gene Sets,Peptide ligand-binding receptors,-13.84,27,C3AR1|C5AR1|CCR1|CCR5|CCR6|CCR7|FPR1|FPR3|CXCR2|CXCL10|CXCL9|PMCH|CCL2|CCL4|CCL5|CCL13|CCL22|CCL23|CXCL11|XCL1|XK|CXCR4|CCRL2|CXCL13|CXCR6|CXCL16|CCR2,10
GO:0051480,GO Biological Processes,regulation of cytosolic calcium ion concentration,-13.53,33,C3AR1|C5AR1|CD38|CD52|CCR1|CCR5|CCR6|CCR7|DDIT3|FPR1|FPR3|GNA15|GPR18|CXCR2|CXCL10|LCK|CXCL9|P2RX5|P2RX7|P2RY6|PIK3CG|PTGER2|PTGER4|PTPRC|CXCL11|XCL1|CXCR4|GPR65|CCRL2|CXCL13|CXCR6|MCOLN2|CCR2,10
WP455,WikiPathways,"GPCRs, class A rhodopsin-like",-8.98,24,ADORA3|ADRB2|C3AR1|CCR1|CCR5|CCR6|CCR7|FPR1|FPR3|GPR18|GPR34|CXCR2|P2RY6|PTAFR|PTGER2|PTGER4|CXCR4|GPR65|HCAR3|CCRL2|P2RY14|GPR171|P2RY13|CCR2,10
GO:0009617,GO Biological Processes,response to bacterium,-40.88,88,ACP5|C2|C5AR1|CASP1|CD1D|CD14|CD86|CCR5|CCR7|CSF2RB|FCER1G|FCGR2B|FGR|GBP2|GCH1|GZMA|HCK|HLA-B|HLA-DRB1|HLA-E|IRF8|JCHAIN|IGLC1|IL1B|IL6|IL6R|IL7R|IL10RA|IL18|IDO1|CXCL10|LGALS9|LTF|CD180|LYN|LYZ|CXCL9|MRC1|MYD88|OAS1|OAS2|P2RX7|CFP|PTAFR|PTGER2|PTGER4|PTGS2|RARRES2|RGS1|RNASE6|S100A9|CCL2|CCL5|CXCL11|SOD2|TLR1|TLR2|TLR4|TNFAIP3|T…
GO:0002237,GO Biological Processes,response to molecule of bacterial origin,-31.99,55,ACP5|C2|C5AR1|CASP1|CD14|CD86|CCR5|CCR7|CSF2RB|FCGR2B|GCH1|HCK|IRF8|IL1B|IL6|IL10RA|IL18|IDO1|CXCL10|LGALS9|CD180|LYN|CXCL9|MRC1|MYD88|P2RX7|PTAFR|PTGER2|PTGER4|PTGS2|S100A9|CCL2|CCL5|CXCL11|SOD2|TLR1|TLR2|TLR4|TNFAIP3|TNFRSF1B|TNFSF4|VCAM1|KMO|NR1H3|LILRB2|CXCL13|LY96|PTPN22|PYCARD|CD274|TREM2|NOD2|HAVCR2|CARD1…
GO:0032496,GO Biological Processes,response to lipopolysaccharide,-30.42,52,ACP5|C2|CASP1|CD14|CD86|CCR5|CCR7|CSF2RB|GCH1|HCK|IRF8|IL1B|IL6|IL10RA|IL18|IDO1|CXCL10|LGALS9|CD180|LYN|CXCL9|MRC1|MYD88|P2RX7|PTAFR|PTGER2|PTGER4|PTGS2|S100A9|CCL2|CCL5|CXCL11|SOD2|TLR2|TLR4|TNFAIP3|TNFRSF1B|TNFSF4|VCAM1|KMO|NR1H3|LILRB2|CXCL13|LY96|PTPN22|PYCARD|CD274|TREM2|NOD2|HAVCR2|CARD16|CMPK2,11
GO:0071216,GO Biological Processes,cellular response to biotic stimulus,-25.92,42,BTK|CASP1|CD14|CD86|CCR5|DDIT3|FCGR2B|HCK|IRF8|IL1B|IL6|IL18|CXCL10|CD180|LYN|CXCL9|MRC1|MYD88|PTAFR|CCL2|CCL5|CXCL11|TLR1|TLR2|TLR4|TNFAIP3|TNFRSF1B|TNFSF4|KMO|NR1H3|LILRB2|CXCL13|LY96|PTPN22|PYCARD|CD274|TREM2|NOD2|CLEC7A|HAVCR2|CARD16|CMPK2,11
GO:0071219,GO Biological Processes,cellular response to molecule of bacterial origin,-24.87,39,CASP1|CD14|CD86|CCR5|FCGR2B|HCK|IRF8|IL1B|IL6|IL18|CXCL10|CD180|LYN|CXCL9|MRC1|MYD88|PTAFR|CCL2|CCL5|CXCL11|TLR1|TLR2|TLR4|TNFAIP3|TNFRSF1B|TNFSF4|KMO|NR1H3|LILRB2|CXCL13|LY96|PTPN22|PYCARD|CD274|TREM2|NOD2|HAVCR2|CARD16|CMPK2,11
GO:0071222,GO Biological Processes,cellular response to lipopolysaccharide,-22.65,36,CASP1|CD14|CD86|CCR5|HCK|IRF8|IL1B|IL6|IL18|CXCL10|CD180|LYN|CXCL9|MRC1|MYD88|PTAFR|CCL2|CCL5|CXCL11|TLR2|TLR4|TNFAIP3|TNFRSF1B|TNFSF4|KMO|NR1H3|LILRB2|CXCL13|LY96|PTPN22|PYCARD|CD274|NOD2|HAVCR2|CARD16|CMPK2,11
GO:0071396,GO Biological Processes,cellular response to lipid,-14.44,43,CASP1|CD14|CD86|CCR5|HCK|IRF8|IL1B|IL6|IL15|IL18|CXCL10|CD180|LYN|CXCL9|MRC1|MYC|MYD88|SERPINF1|PIM1|PTAFR|CCL2|CCL5|CXCL11|SPP1|TLR2|TLR4|TNFAIP3|TNFRSF1B|TNFSF4|KMO|NR1H3|LILRB2|CXCL13|LY96|PTPN22|PYCARD|CD274|TREM2|DDIT4|NOD2|HAVCR2|CARD16|CMPK2,11
WP1449,WikiPathways,Regulation of toll-like receptor signaling pathway,-12.49,22,BTK|CD14|CD86|MAP3K8|IL1B|IL6|CXCL10|CD180|CXCL9|MYD88|PIK3CG|CCL4|CCL5|CXCL11|SPP1|TLR1|TLR2|TLR4|TNFAIP3|LY96|TLR7|TLR8,11
WP75,WikiPathways,Toll-like receptor signaling pathway,-12.36,19,CD14|CD86|MAP3K8|IL1B|IL6|CXCL10|CXCL9|MYD88|PIK3CG|CCL4|CCL5|CXCL11|SPP1|TLR1|TLR2|TLR4|LY96|TLR7|TLR8,11
hsa04620,KEGG Pathway,Toll-like receptor signaling pathway,-12.36,19,CD14|CD86|MAP3K8|CTSK|IL1B|IL6|CXCL10|CXCL9|MYD88|CCL4|CCL5|CXCL11|SPP1|TLR1|TLR2|TLR4|LY96|TLR7|TLR8,11
WP5039,WikiPathways,SARS-CoV-2 innate immunity evasion and cell-specific immune response,-11.14,15,IFIT2|IL6|IL6R|CXCR2|CXCL10|LAG3|CXCL9|CCL2|CCL4|CCL5|CXCL11|IFITM1|CXCL13|TLR7|HAVCR2,11
GO:0002697,GO Biological Processes,regulation of immune effector process,-40.28,64,BST2|BTK|SERPING1|CD1D|CD86|CR1|FCGR2B|FCN1|FGR|GATA3|NCKAP1L|HLA-B|HLA-DMB|HLA-DRA|HLA-DRB1|HLA-E|HLA-F|HLA-G|HMOX1|IFNG|IL1B|IL4R|IL6|IL7R|IL18|ITGAM|ITGB2|KLRC3|KLRD1|LAG3|LGALS9|LYN|SH2D1A|P2RX7|ENPP3|SERPINB9|PTAFR|PTPRC|RAC2|XCL1|TLR4|TNFRSF1B|TNFSF4|TYROBP|VAV1|LAPTM5|IL18R1|RASGRP1|CD300A|VSIG4|PTPN22|ADGRE…
GO:0002703,GO Biological Processes,regulation of leukocyte mediated immunity,-37.21,52,BST2|BTK|CD1D|CR1|FCGR2B|FGR|GATA3|NCKAP1L|HLA-B|HLA-DRA|HLA-DRB1|HLA-E|HLA-F|HLA-G|HMOX1|IL1B|IL4R|IL6|IL7R|IL18|ITGAM|ITGB2|KLRC3|KLRD1|LAG3|LGALS9|LYN|SH2D1A|P2RX7|SERPINB9|PTAFR|PTPRC|RAC2|XCL1|TLR4|TNFRSF1B|TNFSF4|TYROBP|VAV1|IL18R1|RASGRP1|CD300A|ADGRE2|TREM2|SASH3|CRTAM|NOD2|CLEC7A|HAVCR2|RSAD2|IL4I1|CCR…
GO:0002699,GO Biological Processes,positive regulation of immune effector process,-34.92,51,BTK|CD1D|CD86|CR1|FCN1|FGR|GATA3|HLA-B|HLA-DMB|HLA-DRA|HLA-DRB1|HLA-E|HLA-F|HLA-G|HMOX1|IFNG|IL1B|IL4R|IL6|IL18|ITGAM|ITGB2|KLRC3|KLRD1|LAG3|LGALS9|LYN|SH2D1A|P2RX7|ENPP3|PTAFR|PTPRC|RAC2|XCL1|TLR4|TNFSF4|TYROBP|VAV1|LAPTM5|IL18R1|RASGRP1|CD300A|PTPN22|ADGRE2|TREM2|SASH3|CRTAM|NOD2|CLEC7A|RSAD2|CCR2,12
GO:0002819,GO Biological Processes,regulation of adaptive immune response,-29.2,41,BTK|CD1D|CD48|CR1|FCGR2B|GATA3|NCKAP1L|HLA-B|HLA-DRA|HLA-DRB1|HLA-E|HLA-F|HLA-G|IL1B|IL4R|IL6|IL7R|IL18|IRF1|KLRD1|P2RX7|PLA2G4A|PTPRC|XCL1|TNFAIP3|TNFRSF1B|TNFSF4|IL18R1|TNFSF13B|PYCARD|CD274|TREM2|SASH3|SAMSN1|NOD2|CLEC7A|LOXL3|HAVCR2|RSAD2|IL4I1|CCR2,12
GO:0002706,GO Biological Processes,regulation of lymphocyte mediated immunity,-27.02,38,BTK|CD1D|CR1|FCGR2B|GATA3|NCKAP1L|HLA-B|HLA-DRA|HLA-DRB1|HLA-E|HLA-F|HLA-G|IL1B|IL6|IL7R|IL18|KLRC3|KLRD1|LAG3|LGALS9|SH2D1A|P2RX7|SERPINB9|PTPRC|XCL1|TNFRSF1B|TNFSF4|VAV1|IL18R1|RASGRP1|TREM2|SASH3|CRTAM|NOD2|HAVCR2|RSAD2|IL4I1|CCR2,12
GO:0002822,GO Biological Processes,regulation of adaptive immune response based on somatic recombination of immune receptors built from immunoglobulin superfamily domains,-26.07,37,BTK|CD1D|CR1|FCGR2B|GATA3|NCKAP1L|HLA-B|HLA-DRA|HLA-DRB1|HLA-E|HLA-F|HLA-G|IL1B|IL4R|IL6|IL7R|IL18|KLRD1|P2RX7|PLA2G4A|PTPRC|XCL1|TNFAIP3|TNFRSF1B|TNFSF4|IL18R1|TNFSF13B|CD274|TREM2|SASH3|NOD2|CLEC7A|LOXL3|HAVCR2|RSAD2…
GO:0002705,GO Biological Processes,positive regulation of leukocyte mediated immunity,-24.98,33,BTK|CD1D|GATA3|HLA-B|HLA-DRA|HLA-DRB1|HLA-E|HLA-F|HLA-G|IL1B|IL6|IL18|ITGAM|ITGB2|KLRC3|KLRD1|LAG3|SH2D1A|P2RX7|PTAFR|PTPRC|XCL1|TNFSF4|TYROBP|VAV1|IL18R1|RASGRP1|TREM2|SASH3|CRTAM|NOD2|CLEC7A|RSAD2,12
GO:0002709,GO Biological Processes,regulation of T cell mediated immunity,-22.39,26,CD1D|FCGR2B|GATA3|NCKAP1L|HLA-B|HLA-DRA|HLA-DRB1|HLA-E|HLA-F|HLA-G|IL1B|IL6|IL7R|IL18|KLRD1|P2RX7|PTPRC|XCL1|TNFRSF1B|TNFSF4|IL18R1|SASH3|NOD2|RSAD2|IL4I1|CCR2,12
GO:0002708,GO Biological Processes,positive regulation of lymphocyte mediated immunity,-21.29,28,BTK|CD1D|GATA3|HLA-B|HLA-DRA|HLA-DRB1|HLA-E|HLA-F|HLA-G|IL1B|IL6|IL18|KLRC3|KLRD1|LAG3|SH2D1A|P2RX7|PTPRC|XCL1|TNFSF4|VAV1|IL18R1|RASGRP1|TREM2|SASH3|CRTAM|NOD2|RSAD2,12
GO:0002821,GO Biological Processes,positive regulation of adaptive immune response,-20.31,27,BTK|CD1D|GATA3|HLA-B|HLA-DRA|HLA-DRB1|HLA-E|HLA-F|HLA-G|IL1B|IL6|IL18|P2RX7|PLA2G4A|PTPRC|XCL1|TNFSF4|IL18R1|TNFSF13B|PYCARD|CD274|TREM2|SASH3|NOD2|CLEC7A|RSAD2|CCR2,12
GO:0002824,GO Biological Processes,positive regulation of adaptive immune response based on somatic recombination of immune receptors built from immunoglobulin superfamily domains,-19.66,26,BTK|CD1D|GATA3|HLA-B|HLA-DRA|HLA-DRB1|HLA-E|HLA-F|HLA-G|IL1B|IL6|IL18|P2RX7|PLA2G4A|PTPRC|XCL1|TNFSF4|IL18R1|TNFSF13B|CD274|TREM2|SASH3|NOD2|CLEC7A|RSAD2|CCR2,12
GO:0002711,GO Biological Processes,positive regulation of T cell mediated immunity,-15.97,18,CD1D|GATA3|HLA-B|HLA-DRA|HLA-DRB1|HLA-E|HLA-F|HLA-G|IL1B|IL6|IL18|P2RX7|PTPRC|XCL1|TNFSF4|IL18R1|SASH3|RSAD2,12
GO:0002700,GO Biological Processes,regulation of production of molecular mediator of immune response,-15.9,27,BST2|BTK|CD86|CR1|FCGR2B|GATA3|HLA-E|HLA-F|HLA-G|HMOX1|IL1B|IL4R|IL6|IL18|PTPRC|XCL1|TLR4|TNFRSF1B|TNFSF4|LAPTM5|IL18R1|PTPN22|SASH3|NOD2|CLEC7A|RSAD2|CCR2,12
GO:0002718,GO Biological Processes,regulation of cytokine production involved in immune response,-15.07,21,BST2|BTK|GATA3|HLA-E|HLA-F|HLA-G|HMOX1|IL1B|IL6|IL18|XCL1|TLR4|TNFRSF1B|TNFSF4|LAPTM5|IL18R1|SASH3|NOD2|CLEC7A|RSAD2|CCR2,12
GO:0002830,GO Biological Processes,positive regulation of type 2 immune response,-12.65,10,CD86|GATA3|IL4R|IL6|IL18|IDO1|XCL1|TNFSF4|NOD2|RSAD2,12
GO:0002720,GO Biological Processes,positive regulation of cytokine production involved in immune response,-12.31,16,GATA3|HLA-E|HLA-F|HLA-G|IL1B|IL6|IL18|XCL1|TLR4|TNFSF4|LAPTM5|IL18R1|SASH3|NOD2|CLEC7A|RSAD2,12
GO:0002702,GO Biological Processes,positive regulation of production of molecular mediator of immune response,-12.2,20,CD86|GATA3|HLA-E|HLA-F|HLA-G|IL1B|IL4R|IL6|IL18|PTPRC|XCL1|TLR4|TNFSF4|LAPTM5|IL18R1|PTPN22|SASH3|NOD2|CLEC7A|RSAD2,12
GO:0002724,GO Biological Processes,regulation of T cell cytokine production,-11.05,12,GATA3|HLA-F|IL1B|IL6|IL18|XCL1|TNFRSF1B|TNFSF4|IL18R1|SASH3|RSAD2|CCR2,12
GO:0002828,GO Biological Processes,regulation of type 2 immune response,-10.63,11,CD86|GATA3|IL4R|IL6|IL18|IDO1|XCL1|TNFSF4|NOD2|RSAD2|CCR2,12
GO:0002726,GO Biological Processes,positive regulation of T cell cytokine production,-8.83,9,GATA3|IL1B|IL6|IL18|XCL1|TNFSF4|IL18R1|SASH3|RSAD2,12
GO:2000553,GO Biological Processes,positive regulation of T-helper 2 cell cytokine production,-4.68,4,GATA3|IL6|XCL1|RSAD2,12
GO:2000551,GO Biological Processes,regulation of T-helper 2 cell cytokine production,-3.95,4,GATA3|IL6|XCL1|RSAD2,12
R-HSA-6798695,Reactome Gene Sets,Neutrophil degranulation,-31.13,63,SERPINA3|ALOX5|BST2|C3AR1|C5AR1|CD14|CD33|CD53|CR1|CTSS|CYBB|DOCK2|FCER1G|FCGR2A|FCGR3B|FCN1|FGR|FPR1|NCKAP1L|HLA-B|HLA-C|HSPA6|CXCR2|ITGAL|ITGAM|ITGB2|LAIR1|LTF|LYZ|MAN2B1|MMP9|MNDA|OLR1|CFP|PLAUR|PTAFR|PTPRC|RNASE2|S100A9|SELL|SLC2A3|STK10|TIMP2|TLR2|TNFRSF1B|TYROBP|VNN1|GMFG|TCIRG1|HPSE|GLIPR1|LILRA3|RAB31|CD300A|COTL1|PYCARD|…
GO:0050777,GO Biological Processes,negative regulation of immune response,-30.12,41,SERPING1|CR1|FCGR2B|FGR|HCK|NCKAP1L|HLA-B|HLA-DRB1|HLA-E|HLA-F|HLA-G|HMOX1|IFI16|IL4R|IL7R|KLRD1|LGALS9|LYN|MMP12|OAS1|ENPP3|SERPINB9|PTPRC|XCL1|TNFAIP3|TNFSF4|NMI|ISG15|NR1H3|CD300A|VSIG4|SAMHD1|TREM2|SLAMF8|SAMSN1|NOD2|NLRC5|LOXL3|HAVCR2|IL4I1|CCR2,14
GO:0031341,GO Biological Processes,regulation of cell killing,-23.34,28,CD1D|FCGR2B|NCKAP1L|HLA-B|HLA-DRA|HLA-DRB1|HLA-E|HLA-F|HLA-G|IFNG|IL7R|ITGAM|KLRC3|KLRD1|LAG3|LGALS9|SH2D1A|P2RX7|SERPINB9|PRF1|PTPRC|XCL1|TYROBP|VAV1|RASGRP1|CRTAM|CLEC7A|HAVCR2,14
GO:0001910,GO Biological Processes,regulation of leukocyte mediated cytotoxicity,-21.49,25,CD1D|FCGR2B|NCKAP1L|HLA-B|HLA-DRA|HLA-DRB1|HLA-E|HLA-F|HLA-G|IL7R|ITGAM|KLRC3|KLRD1|LAG3|LGALS9|SH2D1A|P2RX7|SERPINB9|PTPRC|XCL1|TYROBP|VAV1|RASGRP1|CRTAM|HAVCR2,14
GO:0002698,GO Biological Processes,negative regulation of immune effector process,-20.64,27,BST2|SERPING1|CR1|FCGR2B|NCKAP1L|HLA-B|HLA-E|HLA-F|HLA-G|HMOX1|IL4R|IL7R|KLRD1|LGALS9|ENPP3|SERPINB9|PTPRC|XCL1|TNFSF4|CD300A|VSIG4|SLAMF8|NOD2|LOXL3|HAVCR2|IL4I1|CCR2,14
GO:0031343,GO Biological Processes,positive regulation of cell killing,-20.5,22,CD1D|HLA-B|HLA-DRA|HLA-DRB1|HLA-E|HLA-F|HLA-G|IFNG|ITGAM|KLRC3|KLRD1|LAG3|SH2D1A|P2RX7|PRF1|PTPRC|XCL1|TYROBP|VAV1|RASGRP1|CRTAM|CLEC7A,14
GO:0002832,GO Biological Processes,negative regulation of response to biotic stimulus,-18.18,25,SERPING1|CR1|HLA-B|HLA-E|HLA-F|HLA-G|IFI16|KLRD1|LGALS9|LTF|MICB|MMP12|OAS1|SERPINB9|TNFAIP3|NMI|ISG15|NR1H3|VSIG4|SAMHD1|SLAMF8|NLRC5|HAVCR2|CARD16|IL4I1,14
GO:0045824,GO Biological Processes,negative regulation of innate immune response,-17.93,21,SERPING1|CR1|HLA-B|HLA-E|HLA-F|HLA-G|IFI16|KLRD1|LGALS9|MMP12|OAS1|SERPINB9|TNFAIP3|NMI|ISG15|NR1H3|VSIG4|SAMHD1|SLAMF8|NLRC5|HAVCR2,14
GO:0001912,GO Biological Processes,positive regulation of leukocyte mediated cytotoxicity,-17.48,19,CD1D|HLA-B|HLA-DRA|HLA-DRB1|HLA-E|HLA-F|HLA-G|ITGAM|KLRC3|KLRD1|LAG3|SH2D1A|P2RX7|PTPRC|XCL1|TYROBP|VAV1|RASGRP1|CRTAM,14
GO:0002704,GO Biological Processes,negative regulation of leukocyte mediated immunity,-17.46,20,BST2|CR1|FCGR2B|NCKAP1L|HLA-B|HLA-E|HLA-F|HLA-G|HMOX1|IL7R|KLRD1|LGALS9|SERPINB9|PTPRC|XCL1|CD300A|NOD2|HAVCR2|IL4I1|CCR2,14
GO:0002707,GO Biological Processes,negative regulation of lymphocyte mediated immunity,-13.89,16,CR1|FCGR2B|NCKAP1L|HLA-B|HLA-E|HLA-F|HLA-G|IL7R|KLRD1|LGALS9|SERPINB9|PTPRC|XCL1|NOD2|HAVCR2|IL4I1,14
GO:0001911,GO Biological Processes,negative regulation of leukocyte mediated cytotoxicity,-13.66,12,FCGR2B|NCKAP1L|HLA-B|HLA-E|HLA-F|HLA-G|IL7R|KLRD1|LGALS9|SERPINB9|PTPRC|HAVCR2,14
GO:0001914,GO Biological Processes,regulation of T cell mediated cytotoxicity,-13.5,14,CD1D|FCGR2B|NCKAP1L|HLA-B|HLA-DRA|HLA-DRB1|HLA-E|HLA-F|HLA-G|IL7R|KLRD1|P2RX7|PTPRC|XCL1,14
GO:0002820,GO Biological Processes,negative regulation of adaptive immune response,-13.36,16,CR1|FCGR2B|NCKAP1L|HLA-F|HLA-G|IL4R|IL7R|KLRD1|PTPRC|XCL1|TNFSF4|SAMSN1|NOD2|LOXL3|HAVCR2|IL4I1,14
GO:0031342,GO Biological Processes,negative regulation of cell killing,-12.91,12,FCGR2B|NCKAP1L|HLA-B|HLA-E|HLA-F|HLA-G|IL7R|KLRD1|LGALS9|SERPINB9|PTPRC|HAVCR2,14
GO:0002823,GO Biological Processes,negative regulation of adaptive immune response based on somatic recombination of immune receptors built from immunoglobulin superfamily domains,-12.73,15,CR1|FCGR2B|NCKAP1L|HLA-F|HLA-G|IL4R|IL7R|KLRD1|PTPRC|XCL1|TNFSF4|NOD2|LOXL3|HAVCR2|IL4I1,14
GO:0042269,GO Biological Processes,regulation of natural killer cell mediated cytotoxicity,-12.54,14,HLA-B|HLA-E|HLA-F|HLA-G|KLRC3|KLRD1|LAG3|LGALS9|SH2D1A|SERPINB9|VAV1|RASGRP1|CRTAM|HAVCR2,14
GO:0002715,GO Biological Processes,regulation of natural killer cell mediated immunity,-11.98,14,HLA-B|HLA-E|HLA-F|HLA-G|KLRC3|KLRD1|LAG3|LGALS9|SH2D1A|SERPINB9|VAV1|RASGRP1|CRTAM|HAVCR2,14
GO:0002710,GO Biological Processes,negative regulation of T cell mediated immunity,-10.09,10,FCGR2B|NCKAP1L|HLA-F|HLA-G|IL7R|KLRD1|PTPRC|XCL1|NOD2|IL4I1,14
GO:0001916,GO Biological Processes,positive regulation of T cell mediated cytotoxicity,-9.56,10,CD1D|HLA-B|HLA-DRA|HLA-DRB1|HLA-E|HLA-F|HLA-G|P2RX7|PTPRC|XCL1,14
GO:0002717,GO Biological Processes,positive regulation of natural killer cell mediated immunity,-9.25,10,HLA-E|HLA-F|HLA-G|KLRC3|KLRD1|LAG3|SH2D1A|VAV1|RASGRP1|CRTAM,14
GO:0045953,GO Biological Processes,negative regulation of natural killer cell mediated cytotoxicity,-8.71,8,HLA-B|HLA-E|HLA-F|HLA-G|KLRD1|LGALS9|SERPINB9|HAVCR2,14
GO:0045954,GO Biological Processes,positive regulation of natural killer cell mediated cytotoxicity,-8.66,9,HLA-E|HLA-F|KLRC3|KLRD1|LAG3|SH2D1A|VAV1|RASGRP1|CRTAM,14
GO:0002716,GO Biological Processes,negative regulation of natural killer cell mediated immunity,-8.49,8,HLA-B|HLA-E|HLA-F|HLA-G|KLRD1|LGALS9|SERPINB9|HAVCR2,14
GO:0001915,GO Biological Processes,negative regulation of T cell mediated cytotoxicity,-7.83,6,FCGR2B|NCKAP1L|HLA-G|IL7R|KLRD1|PTPRC,14
WP3945,WikiPathways,TYROBP causal network in microglia,-29.93,28,C1QC|RUNX3|CD37|ELF4|HCLS1|NCKAP1L|IL10RA|IL18|ITGAM|ITGB2|NCF2|PLEK|RGS1|RNASE6|SPP1|TNFRSF1B|TYROBP|SLC7A7|IGSF6|TCIRG1|GIMAP2|PYCARD|APBB1IP|ADAP2|CXCL16|SAMSN1|LOXL3|NRROS,15
hsa04145,KEGG Pathway,Phagosome,-29.47,38,C1R|CD14|CTSS|CYBB|FCGR2A|FCGR2B|FCGR3B|HLA-B|HLA-C|HLA-DMA|HLA-DMB|HLA-DPA1|HLA-DPB1|HLA-DQA1|HLA-DQB1|HLA-DRA|HLA-DRB1|HLA-E|HLA-F|HLA-G|ITGAM|ITGB2|MRC1|NCF2|NCF4|OLR1|TAP1|TLR2|TLR4|TUBA4A|TUBA1A|MARCO|FCGR2C|TCIRG1|CORO1A|CLEC7A|ATP6V0E2|NCF1,16
hsa04640,KEGG Pathway,Hematopoietic cell lineage,-27.46,31,CD1D|CD2|CD3D|CD3E|CD3G|CD14|CD33|CD37|CD38|CR1|CSF1R|CSF2RA|CSF3R|HLA-DMA|HLA-DMB|HLA-DPA1|HLA-DPB1|HLA-DQA1|HLA-DQB1|HLA-DRA|HLA-DRB1|IL1B|IL2RA|IL4R|IL6|IL6R|IL7|IL7R|ITGA4|ITGAM|IL1R2,16
WP2328,WikiPathways,Allograft Rejection,-24.92,28,C1QA|C1QB|C1QC|C2|CASP7|CD86|GZMB|HLA-B|HLA-C|HLA-DMA|HLA-DMB|HLA-DPA1|HLA-DPB1|HLA-DQA1|HLA-DQB1|HLA-DRA|HLA-DRB1|HLA-E|HLA-F|HLA-G|IFNG|IL1B|IL2RA|CXCL9|PRF1|CXCL11|CXCL13|GNLY,16
hsa05140,KEGG Pathway,Leishmaniasis,-24.1,26,CR1|CYBB|FCGR2A|FCGR3B|HLA-DMA|HLA-DMB|HLA-DPA1|HLA-DPB1|HLA-DQA1|HLA-DQB1|HLA-DRA|HLA-DRB1|IFNG|IL1B|ITGA4|ITGAM|ITGB2|MYD88|NCF2|NCF4|PRKCB|PTGS2|TLR2|TLR4|FCGR2C|NCF1,16
hsa05323,KEGG Pathway,Rheumatoid arthritis,-23,27,ACP5|CD86|CTSK|HLA-DMA|HLA-DMB|HLA-DPA1|HLA-DPB1|HLA-DQA1|HLA-DQB1|HLA-DRA|HLA-DRB1|IFNG|IL1B|IL6|IL15|IL18|ITGAL|ITGB2|LTB|CCL2|CCL5|TLR2|TLR4|TNFSF11|TCIRG1|TNFSF13B|ATP6V0E2,16
hsa05150,KEGG Pathway,Staphylococcus aureus infection,-22.59,27,C1QA|C1QB|C1QC|C1R|C1S|C2|C3AR1|C5AR1|FCGR2A|FCGR2B|FCGR3B|FPR1|FPR3|HLA-DMA|HLA-DMB|HLA-DPA1|HLA-DPB1|HLA-DQA1|HLA-DQB1|HLA-DRA|HLA-DRB1|ITGAL|ITGAM|ITGB2|PTAFR|SELPLG|FCGR2C,16
hsa05332,KEGG Pathway,Graft-versus-host disease,-22.3,20,CD86|GZMB|HLA-B|HLA-C|HLA-DMA|HLA-DMB|HLA-DPA1|HLA-DPB1|HLA-DQA1|HLA-DQB1|HLA-DRA|HLA-DRB1|HLA-E|HLA-F|HLA-G|IFNG|IL1B|IL6|KLRD1|PRF1,16
hsa04659,KEGG Pathway,Th17 cell differentiation,-21.09,27,CD3D|CD3E|CD3G|CD247|GATA3|HLA-DMA|HLA-DMB|HLA-DPA1|HLA-DPB1|HLA-DQA1|HLA-DQB1|HLA-DRA|HLA-DRB1|IFNG|IL1B|IL2RA|IL2RB|IL2RG|IL4R|IL6|IL6R|LCK|NFKBIE|ZAP70|EBI3|LAT|IL21R,16
hsa05152,KEGG Pathway,Tuberculosis,-21.07,33,CD14|CR1|CTSS|FCER1G|FCGR2A|FCGR2B|FCGR3B|HLA-DMA|HLA-DMB|HLA-DPA1|HLA-DPB1|HLA-DQA1|HLA-DQB1|HLA-DRA|HLA-DRB1|IFNG|IL1B|IL6|IL10RA|IL18|ITGAM|ITGB2|LSP1|MRC1|MYD88|TLR1|TLR2|TLR4|FCGR2C|TCIRG1|CORO1A|NOD2|CLEC7A,16
hsa05169,KEGG Pathway,Epstein-Barr virus infection,-20.45,34,BTK|RUNX3|CD3D|CD3E|CD3G|CD247|HLA-B|HLA-C|HLA-DMA|HLA-DMB|HLA-DPA1|HLA-DPB1|HLA-DQA1|HLA-DQB1|HLA-DRA|HLA-DRB1|HLA-E|HLA-F|HLA-G|IL6|CXCL10|ITGAL|LYN|MYC|MYD88|NFKBIE|OAS1|OAS2|RELB|TAP1|TLR2|TNFAIP3|MAP3K14|ISG15,16
R-HSA-202427,Reactome Gene Sets,Phosphorylation of CD3 and TCR zeta chains,-20.17,15,CD3D|CD3E|CD3G|CD247|CSK|HLA-DPA1|HLA-DPB1|HLA-DQA1|HLA-DQB1|HLA-DRA|HLA-DRB1|LCK|PTPRC|PTPN22|PAG1,16
hsa04940,KEGG Pathway,Type I diabetes mellitus,-18.86,18,CD86|GZMB|HLA-B|HLA-C|HLA-DMA|HLA-DMB|HLA-DPA1|HLA-DPB1|HLA-DQA1|HLA-DQB1|HLA-DRA|HLA-DRB1|HLA-E|HLA-F|HLA-G|IFNG|IL1B|PRF1,16
hsa05330,KEGG Pathway,Allograft rejection,-18.45,17,CD86|GZMB|HLA-B|HLA-C|HLA-DMA|HLA-DMB|HLA-DPA1|HLA-DPB1|HLA-DQA1|HLA-DQB1|HLA-DRA|HLA-DRB1|HLA-E|HLA-F|HLA-G|IFNG|PRF1,16
hsa04514,KEGG Pathway,Cell adhesion molecules,-18.26,28,CD2|CD86|HLA-B|HLA-C|HLA-DMA|HLA-DMB|HLA-DPA1|HLA-DPB1|HLA-DQA1|HLA-DQB1|HLA-DRA|HLA-DRB1|HLA-E|HLA-F|HLA-G|ICAM3|ITGA4|ITGAL|ITGAM|ITGB2|PTPRC|SELL|SELPLG|SIGLEC1|VCAM1|CD274|ICOS|TIGIT,16
hsa05166,KEGG Pathway,Human T-cell leukemia virus 1 infection,-18.14,33,CD3D|CD3E|CD3G|CDKN2C|ETS1|HLA-B|HLA-C|HLA-DMA|HLA-DMB|HLA-DPA1|HLA-DPB1|HLA-DQA1|HLA-DQB1|HLA-DRA|HLA-DRB1|HLA-E|HLA-F|HLA-G|IL2RA|IL2RB|IL2RG|IL6|IL15|IL15RA|ITGAL|ITGB2|LCK|MMP7|MYC|RELB|IL1R2|MAD1L1|MAP3K14,16
hsa04658,KEGG Pathway,Th1 and Th2 cell differentiation,-18.06,23,RUNX3|CD3D|CD3E|CD3G|CD247|GATA3|HLA-DMA|HLA-DMB|HLA-DPA1|HLA-DPB1|HLA-DQA1|HLA-DQB1|HLA-DRA|HLA-DRB1|IFNG|IL2RA|IL2RB|IL2RG|IL4R|LCK|NFKBIE|ZAP70|LAT,16
GO:0019882,GO Biological Processes,antigen processing and presentation,-17.94,23,CD1D|CTSS|FCER1G|FCGR2B|HLA-B|HLA-C|HLA-DMA|HLA-DMB|HLA-DPA1|HLA-DPB1|HLA-DQA1|HLA-DQB1|HLA-DRA|HLA-DRB1|HLA-E|HLA-F|HLA-G|PSMB8|RELB|TAP1|RAB33A|CLEC4A|RAB8B,16
R-HSA-202433,Reactome Gene Sets,Generation of second messenger molecules,-17.85,16,CD3D|CD3E|CD3G|CD247|FYB1|HLA-DPA1|HLA-DPB1|HLA-DQA1|HLA-DQB1|HLA-DRA|HLA-DRB1|ITK|LCK|LCP2|ZAP70|LAT,16
hsa05321,KEGG Pathway,Inflammatory bowel disease,-17.75,20,GATA3|HLA-DMA|HLA-DMB|HLA-DPA1|HLA-DPB1|HLA-DQA1|HLA-DQB1|HLA-DRA|HLA-DRB1|IFNG|IL1B|IL2RG|IL4R|IL6|IL18|TLR2|TLR4|IL18R1|IL21R|NOD2,16
R-HSA-202430,Reactome Gene Sets,Translocation of ZAP-70 to Immunological synapse,-17.57,13,CD3D|CD3E|CD3G|CD247|HLA-DPA1|HLA-DPB1|HLA-DQA1|HLA-DQB1|HLA-DRA|HLA-DRB1|LCK|ZAP70|PTPN22,16
R-HSA-388841,Reactome Gene Sets,Costimulation by the CD28 family,-17.18,20,CD3D|CD3E|CD3G|CD247|CD86|MAP3K8|CSK|HLA-DPA1|HLA-DPB1|HLA-DQA1|HLA-DQB1|HLA-DRA|HLA-DRB1|LCK|LYN|VAV1|MAP3K14|CD274|ICOS|BTLA,16
hsa05164,KEGG Pathway,Influenza A,-16.61,28,CASP1|HLA-DMA|HLA-DMB|HLA-DPA1|HLA-DPB1|HLA-DQA1|HLA-DQB1|HLA-DRA|HLA-DRB1|IFNG|IL1B|IL6|IL18|CXCL10|KPNA2|MX2|MYD88|OAS1|OAS2|PRKCB|CCL2|CCL5|TLR4|TNFSF10|TNFRSF10A|PYCARD|TLR7|RSAD2,16
R-HSA-202403,Reactome Gene Sets,TCR signaling,-16.4,24,CD3D|CD3E|CD3G|CD247|CSK|FYB1|HLA-DPA1|HLA-DPB1|HLA-DQA1|HLA-DQB1|HLA-DRA|HLA-DRB1|ITK|LCK|LCP2|PSMB8|PSMB9|PSMB10|PTPRC|ZAP70|PTPN22|LAT|TRAT1|PAG1,16
hsa04672,KEGG Pathway,Intestinal immune network for IgA production,-16.19,17,CD86|HLA-DMA|HLA-DMB|HLA-DPA1|HLA-DPB1|HLA-DQA1|HLA-DQB1|HLA-DRA|HLA-DRB1|IL6|IL15|IL15RA|ITGA4|CXCR4|MAP3K14|TNFSF13B|ICOS,16
R-HSA-389948,Reactome Gene Sets,PD-1 signaling,-15.98,13,CD3D|CD3E|CD3G|CD247|CSK|HLA-DPA1|HLA-DPB1|HLA-DQA1|HLA-DQB1|HLA-DRA|HLA-DRB1|LCK|CD274,16
GO:0048002,GO Biological Processes,antigen processing and presentation of peptide antigen,-15.82,18,CTSS|FCER1G|FCGR2B|HLA-B|HLA-C|HLA-DMA|HLA-DMB|HLA-DPA1|HLA-DPB1|HLA-DQA1|HLA-DQB1|HLA-DRA|HLA-DRB1|HLA-E|HLA-F|HLA-G|TAP1|CLEC4A,16
hsa05416,KEGG Pathway,Viral myocarditis,-15.82,18,CD86|HLA-B|HLA-C|HLA-DMA|HLA-DMB|HLA-DPA1|HLA-DPB1|HLA-DQA1|HLA-DQB1|HLA-DRA|HLA-DRB1|HLA-E|HLA-F|HLA-G|ITGAL|ITGB2|PRF1|RAC2,16
GO:0002478,GO Biological Processes,antigen processing and presentation of exogenous peptide antigen,-15.35,15,CTSS|FCER1G|FCGR2B|HLA-DMA|HLA-DMB|HLA-DPA1|HLA-DPB1|HLA-DQA1|HLA-DQB1|HLA-DRA|HLA-DRB1|HLA-E|HLA-F|TAP1|CLEC4A,16
GO:0019884,GO Biological Processes,antigen processing and presentation of exogenous antigen,-15.12,16,CD1D|CTSS|FCER1G|FCGR2B|HLA-DMA|HLA-DMB|HLA-DPA1|HLA-DPB1|HLA-DQA1|HLA-DQB1|HLA-DRA|HLA-DRB1|HLA-E|HLA-F|TAP1|CLEC4A,16
hsa04612,KEGG Pathway,Antigen processing and presentation,-14.8,19,CTSS|HLA-B|HLA-C|HLA-DMA|HLA-DMB|HLA-DPA1|HLA-DPB1|HLA-DQA1|HLA-DQB1|HLA-DRA|HLA-DRB1|HLA-E|HLA-F|HLA-G|HSPA6|IFNG|KLRC3|KLRD1|TAP1,16
hsa05320,KEGG Pathway,Autoimmune thyroid disease,-14.18,16,CD86|GZMB|HLA-B|HLA-C|HLA-DMA|HLA-DMB|HLA-DPA1|HLA-DPB1|HLA-DQA1|HLA-DQB1|HLA-DRA|HLA-DRB1|HLA-E|HLA-F|HLA-G|PRF1,16
WP4217,WikiPathways,Ebola virus pathway in host,-12.43,21,BST2|HLA-B|HLA-C|HLA-DMA|HLA-DMB|HLA-DPA1|HLA-DPB1|HLA-DQA1|HLA-DQB1|HLA-DRA|HLA-DRB1|HLA-E|HLA-F|HLA-G|ICAM3|ITGA4|RELB|TLR4|CLEC10A|CD300A|HAVCR2,16
hsa05145,KEGG Pathway,Toxoplasmosis,-11.76,19,ALOX5|BIRC3|CCR5|HLA-DMA|HLA-DMB|HLA-DPA1|HLA-DPB1|HLA-DQA1|HLA-DQB1|HLA-DRA|HLA-DRB1|HSPA6|IFNG|IL10RA|MYD88|PIK3CG|TLR2|TLR4|LY96,16
GO:0019886,GO Biological Processes,antigen processing and presentation of exogenous peptide antigen via MHC class II,-10.99,11,CTSS|FCER1G|FCGR2B|HLA-DMA|HLA-DMB|HLA-DPA1|HLA-DPB1|HLA-DQA1|HLA-DQB1|HLA-DRA|HLA-DRB1,16
GO:0002495,GO Biological Processes,antigen processing and presentation of peptide antigen via MHC class II,-10.63,11,CTSS|FCER1G|FCGR2B|HLA-DMA|HLA-DMB|HLA-DPA1|HLA-DPB1|HLA-DQA1|HLA-DQB1|HLA-DRA|HLA-DRB1,16
GO:0002504,GO Biological Processes,antigen processing and presentation of peptide or polysaccharide antigen via MHC class II,-10.46,11,CTSS|FCER1G|FCGR2B|HLA-DMA|HLA-DMB|HLA-DPA1|HLA-DPB1|HLA-DQA1|HLA-DQB1|HLA-DRA|HLA-DRB1,16
WP4884,WikiPathways,Pathogenesis of SARS-CoV-2 mediated by nsp9-nsp10 complex,-9.82,9,CD2|CD3E|CD3G|CD247|HLA-DRA|HLA-DRB1|IL6|LCK|ZAP70,16
GO:0002381,GO Biological Processes,immunoglobulin production involved in immunoglobulin-mediated immune response,-9.71,11,BTK|CCR6|HLA-DMA|HLA-DMB|HLA-DPA1|HLA-DPB1|HLA-DQA1|HLA-DQB1|HLA-DRA|HLA-DRB1|BATF,16
GO:0002399,GO Biological Processes,MHC class II protein complex assembly,-9.45,8,HLA-DMA|HLA-DMB|HLA-DPA1|HLA-DPB1|HLA-DQA1|HLA-DQB1|HLA-DRA|HLA-DRB1,16
GO:0002503,GO Biological Processes,peptide antigen assembly with MHC class II protein complex,-9.45,8,HLA-DMA|HLA-DMB|HLA-DPA1|HLA-DPB1|HLA-DQA1|HLA-DQB1|HLA-DRA|HLA-DRB1,16
hsa05322,KEGG Pathway,Systemic lupus erythematosus,-9.33,18,C1QA|C1QB|C1QC|C1R|C1S|C2|CD86|FCGR2A|FCGR3B|HLA-DMA|HLA-DMB|HLA-DPA1|HLA-DPB1|HLA-DQA1|HLA-DQB1|HLA-DRA|HLA-DRB1|IFNG,16
R-HSA-202424,Reactome Gene Sets,Downstream TCR signaling,-8.77,15,CD3D|CD3E|CD3G|CD247|HLA-DPA1|HLA-DPB1|HLA-DQA1|HLA-DQB1|HLA-DRA|HLA-DRB1|LCK|PSMB8|PSMB9|PSMB10|TRAT1,16
GO:0002396,GO Biological Processes,MHC protein complex assembly,-8.49,8,HLA-DMA|HLA-DMB|HLA-DPA1|HLA-DPB1|HLA-DQA1|HLA-DQB1|HLA-DRA|HLA-DRB1,16
GO:0002501,GO Biological Processes,peptide antigen assembly with MHC protein complex,-8.49,8,HLA-DMA|HLA-DMB|HLA-DPA1|HLA-DPB1|HLA-DQA1|HLA-DQB1|HLA-DRA|HLA-DRB1,16
hsa05310,KEGG Pathway,Asthma,-8.06,9,FCER1G|HLA-DMA|HLA-DMB|HLA-DPA1|HLA-DPB1|HLA-DQA1|HLA-DQB1|HLA-DRA|HLA-DRB1,16
hsa05168,KEGG Pathway,Herpes simplex virus 1 infection,-6.72,30,BIRC3|BST2|HLA-B|HLA-C|HLA-DMA|HLA-DMB|HLA-DPA1|HLA-DPB1|HLA-DQA1|HLA-DQB1|HLA-DRA|HLA-DRB1|HLA-E|HLA-F|HLA-G|IFNG|IL1B|IL6|MYD88|OAS1|OAS2|CFP|CCL2|CCL5|TAP1|TLR2|PILRA|ZNF667|ZNF300|ZNF114,16
R-HSA-2132295,Reactome Gene Sets,MHC class II antigen presentation,-5.01,12,CTSK|CTSS|HLA-DMB|HLA-DPA1|HLA-DPB1|HLA-DQA1|HLA-DQB1|HLA-DRA|HLA-DRB1|LAG3|TUBA4A|TUBA1A,16
GO:0002377,GO Biological Processes,immunoglobulin production,-4.15,12,BTK|CCR6|HLA-DMA|HLA-DMB|HLA-DPA1|HLA-DPB1|HLA-DQA1|HLA-DQB1|HLA-DRA|HLA-DRB1|BATF|SAMHD1,16
GO:0002440,GO Biological Processes,production of molecular mediator of immune response,-4.07,12,BTK|CCR6|HLA-DMA|HLA-DMB|HLA-DPA1|HLA-DPB1|HLA-DQA1|HLA-DQB1|HLA-DRA|HLA-DRB1|BATF|SAMHD1,16
GO:0002366,GO Biological Processes,leukocyte activation involved in immune response,-27.88,39,BTK|CCR6|DOCK2|GPR183|FCER1G|FCGR2B|GATA3|IRF8|IFI35|IFNG|IL6|IL6R|ITGAL|LCP1|LY9|CD180|LYN|MYD88|NKG7|ENPP3|PIK3CG|PTGER4|RELB|TLR4|TYROBP|EOMES|IL18R1|NMI|RASGRP1|BATF|CORO1A|LAT|PYCARD|TREM2|APBB1IP|DOCK10|CLEC7A|HAVCR2|MILR1,17
GO:0002274,GO Biological Processes,myeloid leukocyte activation,-27.65,35,AIF1|RHOH|BTK|C1QA|C5AR1|DOCK2|FCER1G|IFI35|IFNG|CXCR2|IL15|IL18|ITGAM|ITGB2|LCP2|LYN|MYD88|ENPP3|PIK3CG|RELB|CCL5|TLR1|TLR2|TLR4|TYROBP|NMI|RASGRP1|BATF|LAT|PYCARD|TREM2|PREX1|HAVCR2|BATF2|MILR1,17
GO:0002263,GO Biological Processes,cell activation involved in immune response,-27.49,39,BTK|CCR6|DOCK2|GPR183|FCER1G|FCGR2B|GATA3|IRF8|IFI35|IFNG|IL6|IL6R|ITGAL|LCP1|LY9|CD180|LYN|MYD88|NKG7|ENPP3|PIK3CG|PTGER4|RELB|TLR4|TYROBP|EOMES|IL18R1|NMI|RASGRP1|BATF|CORO1A|LAT|PYCARD|TREM2|APBB1IP|DOCK10|CLEC7A|HAVCR2|MILR1,17
GO:0002275,GO Biological Processes,myeloid cell activation involved in immune response,-15.22,17,BTK|DOCK2|FCER1G|IFI35|IFNG|LYN|MYD88|ENPP3|PIK3CG|TYROBP|NMI|RASGRP1|LAT|PYCARD|TREM2|HAVCR2|MILR1,17
GO:0002285,GO Biological Processes,lymphocyte activation involved in immune response,-14.01,22,CCR6|GPR183|FCER1G|FCGR2B|GATA3|IRF8|IL6|IL6R|ITGAL|LCP1|LY9|CD180|NKG7|PTGER4|RELB|TLR4|EOMES|IL18R1|BATF|CORO1A|APBB1IP|DOCK10,17
GO:0009615,GO Biological Processes,response to virus,-27.87,51,BST2|FGR|GATA3|GBP1|IFI16|IFIT2|IFIT3|IFNG|IL6|CXCL10|IRF1|LGALS9|CXCL9|MMP12|MX2|MYD88|OAS1|OAS2|PMAIP1|PRF1|PTPRC|RNASE2|RNASE6|CCL4|CCL5|CCL8|CCL22|XCL1|TLR2|TNFSF4|CXCR4|IFITM1|MAP3K14|NMI|ISG15|IFITM3|IFI44|IFITM2|IFI44L|PIM2|SAMHD1|PYCARD|HERC5|TLR7|TLR8|DDIT4|GPAM|RTP4|NLRC5|RSAD2|MLKL,18
GO:0051607,GO Biological Processes,defense response to virus,-21.16,37,BST2|GBP1|IFI16|IFIT2|IFIT3|IFNG|IL6|CXCL10|IRF1|CXCL9|MX2|MYD88|OAS1|OAS2|PMAIP1|PRF1|PTPRC|RNASE2|RNASE6|TLR2|IFITM1|MAP3K14|ISG15|IFITM3|IFITM2|IFI44L|SAMHD1|PYCARD|HERC5|TLR7|TLR8|DDIT4|GPAM|RTP4|NLRC5|RSAD2|MLKL,18
GO:0140546,GO Biological Processes,defense response to symbiont,-21.1,37,BST2|GBP1|IFI16|IFIT2|IFIT3|IFNG|IL6|CXCL10|IRF1|CXCL9|MX2|MYD88|OAS1|OAS2|PMAIP1|PRF1|PTPRC|RNASE2|RNASE6|TLR2|IFITM1|MAP3K14|ISG15|IFITM3|IFITM2|IFI44L|SAMHD1|PYCARD|HERC5|TLR7|TLR8|DDIT4|GPAM|RTP4|NLRC5|RSAD2|MLKL,18
WP5115,WikiPathways,Network map of SARS-CoV-2 signaling pathway,-27.34,42,BST2|C1R|C1S|CASP5|CD2|CD3E|CD3G|CD247|CD14|CCR5|CCR6|HLA-DRA|HLA-DRB1|IFNG|IL1B|IL6|IL7|CXCR2|IL18|CXCL10|LCK|CXCL9|MYD88|OAS2|CFP|PTGS2|CCL2|CCL4|CCL5|CCL8|CCL22|ZAP70|IL1R2|IFITM1|APOL1|TNFSF10|CD163|IFITM3|CXCL13|IFI44L|DDIT4|CXCL16,19
R-HSA-6783783,Reactome Gene Sets,Interleukin-10 signaling,-18.02,18,CD86|CCR1|CCR5|FPR1|IL1B|IL6|IL10RA|IL18|CXCL10|PTAFR|PTGS2|CCL2|CCL4|CCL5|CCL22|TNFRSF1B|IL1R2|CCR2,19
GO:0034341,GO Biological Processes,response to interferon-gamma,-26.62,33,AIF1|BST2|CASP1|GBP1|GBP2|GCH1|HCK|HLA-DPA1|IRF8|IFNG|IRF1|LGALS9|MRC1|MYC|CCL2|CCL4|CCL5|CCL8|CCL13|CCL18|CCL22|CCL23|XCL1|TLR2|TLR4|IFITM1|KYNU|NMI|IFITM3|IFITM2|CXCL16|GBP4|GBP5,20
GO:0071346,GO Biological Processes,cellular response to interferon-gamma,-20.57,26,AIF1|CASP1|GBP1|GBP2|HCK|HLA-DPA1|IRF8|IFNG|IRF1|LGALS9|MRC1|MYC|CCL2|CCL4|CCL5|CCL8|CCL13|CCL18|CCL22|CCL23|XCL1|TLR2|TLR4|NMI|GBP4|GBP5,20
M5885,Canonical Pathways,NABA MATRISOME ASSOCIATED,-19.06,61,SERPINA3|AREG|SERPING1|C1QA|C1QB|C1QC|CSTA|CTSK|CTSS|F13A1|FCN1|FGF12|IFNG|IL1B|IL6|IL7|IL15|IL18|CXCL10|LGALS9|LTB|CXCL9|MMP7|MMP9|MMP12|SERPINF1|SERPINB9|S100A4|S100A9|S100B|CCL2|CCL4|CCL5|CCL8|CCL13|CCL18|CCL22|CCL23|CXCL11|XCL1|TIMP2|TNFSF4|CST7|TNFSF11|TNFSF10|ADAMTS1|CLEC2B|EBI3|CLEC10A|CXCL13|TNFSF13B|HPSE|GREM1|ADAMDEC1|CLEC4A|C…
GO:0051345,GO Biological Processes,positive regulation of hydrolase activity,-18.21,52,C5AR1|CASP1|CD86|CD33|CHN1|CCR7|CR1|F3|GNA15|IFI16|IFNG|ITK|LCK|LGALS9|LYN|MYC|P2RY6|PLEK|PMAIP1|PTAFR|PTPRC|RGS1|RGS10|ROBO1|S100A9|CCL2|CCL4|CCL5|CCL8|CCL13|CCL18|CCL22|CCL23|XCL1|SIPA1|VAV1|LAPTM5|GPR65|TNFSF10|AIM2|NR1H3|RASGRP1|CXCL13|CD300A|RGL1|CORO1C|PYCARD|DOCK10|ADAP2|PREX1|CLEC7A|DOCK8,20
WP5095,WikiPathways,Overview of proinflammatory and profibrotic mediators,-16.71,25,AREG|IFNG|IL1B|IL6|IL7|IL15|IL18|CXCL10|CXCL9|MMP9|CCL2|CCL4|CCL5|CCL8|CCL13|CCL18|CCL22|CCL23|CXCL11|XCL1|SPP1|EBI3|CXCL13|TNFSF13B|CXCL16,20
GO:0070374,GO Biological Processes,positive regulation of ERK1 and ERK2 cascade,-14.6,29,C5AR1|CCR1|CCR7|CSF1R|GPR183|HLA-DRB1|LGALS9|P2RY6|PTPRC|CCL2|CCL4|CCL5|CCL8|CCL13|CCL18|CCL22|CCL23|XCL1|TLR4|TNFSF11|MARCO|RASGRP1|GPNMB|PTPN22|PYCARD|TREM2|NOD2|HAVCR2|GLIPR2,20
GO:0043410,GO Biological Processes,positive regulation of MAPK cascade,-14.03,42,ADRB2|C5AR1|CCR1|CCR7|CSF1R|CSK|GPR183|FCGR2B|HLA-DRB1|IL1B|IL6|LGALS9|MYD88|P2RX7|P2RY6|PIK3CG|PTPRC|ROBO1|CCL2|CCL4|CCL5|CCL8|CCL13|CCL18|CCL22|CCL23|XCL1|TLR4|LAPTM5|TNFSF11|MARCO|RASSF2|RASGRP1|GPNMB|PTPN22|PYCARD|TREM2|NOD2|CLEC7A|HAVCR2|GLIPR2|NCF1,20
GO:0070372,GO Biological Processes,regulation of ERK1 and ERK2 cascade,-13.73,33,C5AR1|CCR1|CCR7|CSF1R|CSK|GPR183|GBP1|HLA-DRB1|IL1B|LGALS9|LYN|P2RY6|PTPRC|CCL2|CCL4|CCL5|CCL8|CCL13|CCL18|CCL22|CCL23|XCL1|TLR4|TNFSF11|MARCO|RASGRP1|GPNMB|PTPN22|PYCARD|TREM2|NOD2|HAVCR2|GLIPR2,20
GO:0043408,GO Biological Processes,regulation of MAPK cascade,-13.21,49,ADRB2|C5AR1|CCR1|CCR7|CSF1R|CSK|DUSP2|GPR183|FCGR2B|GBP1|HLA-DRB1|IL1B|IL6|LGALS9|LYN|MYC|MYD88|P2RX7|P2RY6|PIK3CG|PTPRC|RGS2|ROBO1|CCL2|CCL4|CCL5|CCL8|CCL13|CCL18|CCL22|CCL23|XCL1|TLR4|LAPTM5|TNFSF11|MARCO|RASSF2|RASGRP1|GPNMB|CD300A|PTPN22|PYCARD|TREM2|LAX1|NOD2|CLEC7A|HAVCR2|GLIPR2|NCF1,20
GO:0002548,GO Biological Processes,monocyte chemotaxis,-11.36,13,IL6|IL6R|CCL2|CCL4|CCL5|CCL8|CCL13|CCL18|CCL22|CCL23|XCL1|TNFSF11|CCR2,20
M5883,Canonical Pathways,NABA SECRETED FACTORS,-11.09,31,AREG|FGF12|IFNG|IL1B|IL6|IL7|IL15|IL18|CXCL10|LTB|CXCL9|S100A4|S100A9|S100B|CCL2|CCL4|CCL5|CCL8|CCL13|CCL18|CCL22|CCL23|CXCL11|XCL1|TNFSF4|TNFSF11|TNFSF10|EBI3|CXCL13|TNFSF13B|CRLF3,20
GO:0034612,GO Biological Processes,response to tumor necrosis factor,-10.38,23,BIRC3|CD14|GATA3|GBP1|GBP2|GCH1|PTGS2|CCL2|CCL4|CCL5|CCL8|CCL13|CCL18|CCL22|CCL23|XCL1|TNFRSF1B|VCAM1|TNFSF11|AIM2|TNFSF13B|PYCARD|CXCL16,20
GO:0070555,GO Biological Processes,response to interleukin-1,-9.55,18,CD38|GBP1|GBP2|IL1B|LGALS9|MYC|MYD88|CCL2|CCL4|CCL5|CCL8|CCL13|CCL18|CCL22|CCL23|XCL1|KMO|PYCARD,20
GO:0071347,GO Biological Processes,cellular response to interleukin-1,-9.48,16,GBP1|GBP2|IL1B|MYC|MYD88|CCL2|CCL4|CCL5|CCL8|CCL13|CCL18|CCL22|CCL23|XCL1|KMO|PYCARD,20
GO:0043547,GO Biological Processes,positive regulation of GTPase activity,-8.52,24,CHN1|CCR7|RGS1|RGS10|CCL2|CCL4|CCL5|CCL8|CCL13|CCL18|CCL22|CCL23|XCL1|SIPA1|VAV1|GPR65|RASGRP1|CXCL13|RGL1|CORO1C|DOCK10|ADAP2|PREX1|DOCK8,20
GO:0071356,GO Biological Processes,cellular response to tumor necrosis factor,-8.22,19,BIRC3|GATA3|GBP1|GBP2|CCL2|CCL4|CCL5|CCL8|CCL13|CCL18|CCL22|CCL23|XCL1|TNFRSF1B|VCAM1|TNFSF11|AIM2|TNFSF13B|PYCARD,20
GO:0043087,GO Biological Processes,regulation of GTPase activity,-7.28,26,CHN1|CCR7|RGS1|RGS10|CCL2|CCL4|CCL5|CCL8|CCL13|CCL18|CCL22|CCL23|XCL1|SIPA1|VAV1|GPR65|RASGRP1|CXCL13|RGL1|CORO1C|PYCARD|DOCK10|ADAP2|PREX1|ARHGAP9|DOCK8,20
R-HSA-913531,Reactome Gene Sets,Interferon Signaling,-24.86,38,BST2|GBP1|GBP2|HLA-B|HLA-C|HLA-DPA1|HLA-DPB1|HLA-DQA1|HLA-DQB1|HLA-DRA|HLA-DRB1|HLA-E|HLA-F|HLA-G|IRF8|IFI35|IFIT2|IFIT3|IFNG|IRF1|KPNA2|MX2|OAS1|OAS2|PSMB8|PTAFR|VCAM1|IFITM1|UBE2L6|ISG15|IFITM3|IFITM2|SAMHD1|HERC5|XAF1|RSAD2|GBP4|GBP5,21
R-HSA-909733,Reactome Gene Sets,Interferon alpha/beta signaling,-21.07,23,BST2|GBP2|HLA-B|HLA-C|HLA-E|HLA-F|HLA-G|IRF8|IFI35|IFIT2|IFIT3|IRF1|MX2|OAS1|OAS2|PSMB8|IFITM1|ISG15|IFITM3|IFITM2|SAMHD1|XAF1|RSAD2,21
R-HSA-877300,Reactome Gene Sets,Interferon gamma signaling,-16.96,22,GBP1|GBP2|HLA-B|HLA-C|HLA-DPA1|HLA-DPB1|HLA-DQA1|HLA-DQB1|HLA-DRA|HLA-DRB1|HLA-E|HLA-F|HLA-G|IRF8|IFNG|IRF1|OAS1|OAS2|PTAFR|VCAM1|GBP4|GBP5,21
GO:0002685,GO Biological Processes,regulation of leukocyte migration,-24.4,39,AIF1|RHOH|C3AR1|C5AR1|CCR1|CCR6|CCR7|CSF1R|GPR18|NCKAP1L|HMOX1|IL6|IL6R|CXCL10|ITGA4|LGALS9|LYN|MYD88|NBL1|PTAFR|PTGER4|RAC2|RARRES2|CCL2|CCL4|CCL5|CCL8|XCL1|STK10|CXCL13|CD300A|GREM1|PYCARD|TREM2|SLAMF8|GPSM3|NOD2|DOCK8|CCR2,22
GO:0030335,GO Biological Processes,positive regulation of cell migration,-19.51,53,AIF1|C3AR1|C5AR1|CCR1|CCR6|CCR7|CSF1R|ETS1|F3|FGR|GATA3|NCKAP1L|HMOX1|IFNG|IL1B|IL6|IL6R|CXCL10|ITGA4|LGALS9|LYN|MMP7|MMP9|MYC|P2RY6|ENPP2|PIK3CG|PTAFR|PTGS2|PTPRC|RAC2|RARRES2|CCL4|CCL5|CCL8|XCL1|SOD2|TLR4|CXCR4|ADAMTS1|GPNMB|CXCL13|CORO1A|PYCARD|CD274|TREM2|CXCL16|GPSM3|CLEC7A|DOCK8|FERMT3|GLIPR2|CCR2,22
GO:0002688,GO Biological Processes,regulation of leukocyte chemotaxis,-19.39,27,AIF1|C3AR1|C5AR1|CCR1|CCR6|CCR7|CSF1R|GPR18|NCKAP1L|IL6|IL6R|CXCL10|LGALS9|LYN|NBL1|RAC2|RARRES2|CCL2|CCL4|CCL5|XCL1|CXCL13|GREM1|SLAMF8|GPSM3|NOD2|CCR2,22
GO:2000147,GO Biological Processes,positive regulation of cell motility,-18.69,53,AIF1|C3AR1|C5AR1|CCR1|CCR6|CCR7|CSF1R|ETS1|F3|FGR|GATA3|NCKAP1L|HMOX1|IFNG|IL1B|IL6|IL6R|CXCL10|ITGA4|LGALS9|LYN|MMP7|MMP9|MYC|P2RY6|ENPP2|PIK3CG|PTAFR|PTGS2|PTPRC|RAC2|RARRES2|CCL4|CCL5|CCL8|XCL1|SOD2|TLR4|CXCR4|ADAMTS1|GPNMB|CXCL13|CORO1A|PYCARD|CD274|TREM2|CXCL16|GPSM3|CLEC7A|DOCK8|FERMT3|GLIPR2|CCR2,22
GO:0051272,GO Biological Processes,positive regulation of cellular component movement,-18.3,53,AIF1|C3AR1|C5AR1|CCR1|CCR6|CCR7|CSF1R|ETS1|F3|FGR|GATA3|NCKAP1L|HMOX1|IFNG|IL1B|IL6|IL6R|CXCL10|ITGA4|LGALS9|LYN|MMP7|MMP9|MYC|P2RY6|ENPP2|PIK3CG|PTAFR|PTGS2|PTPRC|RAC2|RARRES2|CCL4|CCL5|CCL8|XCL1|SOD2|TLR4|CXCR4|ADAMTS1|GPNMB|CXCL13|CORO1A|PYCARD|CD274|TREM2|CXCL16|GPSM3|CLEC7A|DOCK8|FERMT3|GLIPR2|CCR2…
GO:0040017,GO Biological Processes,positive regulation of locomotion,-18.21,53,AIF1|C3AR1|C5AR1|CCR1|CCR6|CCR7|CSF1R|ETS1|F3|FGR|GATA3|NCKAP1L|HMOX1|IFNG|IL1B|IL6|IL6R|CXCL10|ITGA4|LGALS9|LYN|MMP7|MMP9|MYC|P2RY6|ENPP2|PIK3CG|PTAFR|PTGS2|PTPRC|RAC2|RARRES2|CCL4|CCL5|CCL8|XCL1|SOD2|TLR4|CXCR4|ADAMTS1|GPNMB|CXCL13|CORO1A|PYCARD|CD274|TREM2|CXCL16|GPSM3|CLEC7A|DOCK8|FERMT3|GLIPR2|CCR2,22
GO:0050920,GO Biological Processes,regulation of chemotaxis,-17.03,32,AIF1|C3AR1|C5AR1|CCR1|CCR6|CCR7|CSF1R|GPR183|F3|GPR18|NCKAP1L|IL6|IL6R|CXCL10|LGALS9|LYN|NBL1|RAC2|RARRES2|ROBO1|CCL2|CCL4|CCL5|XCL1|CXCR4|CXCL13|GREM1|TREM2|SLAMF8|GPSM3|NOD2|CCR2,22
GO:0002687,GO Biological Processes,positive regulation of leukocyte migration,-16.79,26,AIF1|C3AR1|C5AR1|CCR1|CCR6|CCR7|CSF1R|NCKAP1L|IL6|IL6R|CXCL10|ITGA4|LGALS9|PTAFR|RAC2|RARRES2|CCL4|CCL5|CCL8|XCL1|CXCL13|PYCARD|TREM2|GPSM3|DOCK8|CCR2,22
GO:0071675,GO Biological Processes,regulation of mononuclear cell migration,-16.76,24,AIF1|C3AR1|C5AR1|CCR1|CCR6|CCR7|CSF1R|CXCL10|ITGA4|LGALS9|LYN|NBL1|RARRES2|CCL2|CCL4|CCL5|XCL1|STK10|CXCL13|GREM1|PYCARD|SLAMF8|DOCK8|CCR2,22
GO:0002690,GO Biological Processes,positive regulation of leukocyte chemotaxis,-14.32,20,AIF1|C3AR1|C5AR1|CCR1|CCR6|CCR7|CSF1R|NCKAP1L|IL6|IL6R|CXCL10|LGALS9|RAC2|RARRES2|CCL4|CCL5|XCL1|CXCL13|GPSM3|CCR2,22
GO:0050921,GO Biological Processes,positive regulation of chemotaxis,-13.79,23,AIF1|C3AR1|C5AR1|CCR1|CCR6|CCR7|CSF1R|F3|NCKAP1L|IL6|IL6R|CXCL10|LGALS9|RAC2|RARRES2|CCL4|CCL5|XCL1|CXCR4|CXCL13|TREM2|GPSM3|CCR2,22
GO:0071677,GO Biological Processes,positive regulation of mononuclear cell migration,-10.19,14,AIF1|CCR1|CCR6|CCR7|CXCL10|ITGA4|LGALS9|CCL4|CCL5|XCL1|CXCL13|PYCARD|DOCK8|CCR2,22
GO:2000401,GO Biological Processes,regulation of lymphocyte migration,-9.35,13,AIF1|CCR6|CXCL10|ITGA4|CCL2|CCL4|CCL5|XCL1|STK10|CXCL13|PYCARD|DOCK8|CCR2,22
GO:2000403,GO Biological Processes,positive regulation of lymphocyte migration,-8.56,10,AIF1|CXCL10|ITGA4|CCL4|CCL5|XCL1|CXCL13|PYCARD|DOCK8|CCR2,22
GO:0090025,GO Biological Processes,regulation of monocyte chemotaxis,-8.5,9,AIF1|CCR1|CXCL10|LYN|NBL1|CCL5|GREM1|SLAMF8|CCR2,22
GO:2000406,GO Biological Processes,positive regulation of T cell migration,-8.06,9,AIF1|CXCL10|ITGA4|CCL5|XCL1|CXCL13|PYCARD|DOCK8|CCR2,22
GO:2000404,GO Biological Processes,regulation of T cell migration,-7.76,10,AIF1|CCR6|CXCL10|ITGA4|CCL5|XCL1|CXCL13|PYCARD|DOCK8|CCR2,22
GO:1901623,GO Biological Processes,regulation of lymphocyte chemotaxis,-6.14,7,CXCL10|CCL2|CCL4|CCL5|XCL1|CXCL13|CCR2,22
GO:2000501,GO Biological Processes,regulation of natural killer cell chemotaxis,-4.93,4,CCL2|CCL4|CCL5|XCL1,22
GO:0010819,GO Biological Processes,regulation of T cell chemotaxis,-4.73,5,CXCL10|CCL5|XCL1|CXCL13|CCR2,22
GO:0090026,GO Biological Processes,positive regulation of monocyte chemotaxis,-4.35,5,AIF1|CCR1|CXCL10|CCL5|CCR2,22
GO:0140131,GO Biological Processes,positive regulation of lymphocyte chemotaxis,-4.35,5,CCL4|CCL5|XCL1|CXCL13|CCR2,22
GO:2000503,GO Biological Processes,positive regulation of natural killer cell chemotaxis,-4.07,3,CCL4|CCL5|XCL1,22
GO:0010820,GO Biological Processes,positive regulation of T cell chemotaxis,-3.57,4,CCL5|XCL1|CXCL13|CCR2,22
GO:0032102,GO Biological Processes,negative regulation of response to external stimulus,-24.15,52,ACP5|AIF1|ALOX5|AOAH|SERPING1|CR1|FCGR2B|FGR|GATA3|GPR18|HCK|HLA-B|HLA-DRB1|HLA-E|HLA-F|HLA-G|IFI16|IL2RA|KLRD1|LGALS9|LTF|LYN|MICB|MMP12|NBL1|OAS1|ENPP3|SERPINF1|SERPINB9|PTGER4|PTPRC|ROBO1|CCL2|SPP1|TNFAIP3|TNFRSF1B|CST7|NMI|ISG15|NR1H3|CXCL13|VSIG4|SAMHD1|GREM1|TREM2|SLAMF8|NOD2|TNFAIP8L2|NLRC5|HA…
GO:0031348,GO Biological Processes,negative regulation of defense response,-23.88,42,ACP5|ALOX5|AOAH|SERPING1|CR1|FCGR2B|FGR|GATA3|HCK|HLA-B|HLA-DRB1|HLA-E|HLA-F|HLA-G|IFI16|IL2RA|KLRD1|LGALS9|LYN|MICB|MMP12|OAS1|ENPP3|SERPINF1|SERPINB9|PTGER4|PTPRC|TNFAIP3|TNFRSF1B|CST7|NMI|ISG15|NR1H3|VSIG4|SAMHD1|TREM2|SLAMF8|NOD2|TNFAIP8L2|NLRC5|HAVCR2|SIGLEC10,23
GO:0050728,GO Biological Processes,negative regulation of inflammatory response,-11.32,23,ACP5|ALOX5|AOAH|FCGR2B|FGR|GATA3|HCK|HLA-DRB1|IL2RA|LYN|ENPP3|SERPINF1|PTGER4|PTPRC|TNFAIP3|TNFRSF1B|CST7|NR1H3|TREM2|SLAMF8|NOD2|TNFAIP8L2|SIGLEC10,23
WP3937,WikiPathways,Microglia pathogen phagocytosis pathway,-22.86,20,C1QA|C1QB|C1QC|CYBB|FCER1G|HCK|NCKAP1L|ITGAM|ITGB2|LYN|NCF2|NCF4|PIK3CG|RAC2|TYROBP|VAV1|ARPC1B|LAT|TREM2|NCF1,24
R-HSA-5668599,Reactome Gene Sets,RHO GTPases Activate NADPH Oxidases,-6.4,7,CYBB|NCF2|NCF4|PRKCB|RAC2|S100A9|NCF1,24
R-HSA-1222556,Reactome Gene Sets,ROS and RNS production in phagocytes,-6.24,8,CYBB|NCF2|NCF4|RAC2|TCIRG1|HVCN1|ATP6V0E2|NCF1,24
R-HSA-9013404,Reactome Gene Sets,RAC2 GTPase cycle,-5.69,11,CYBB|DOCK2|NCKAP1L|LBR|NCF2|NCF4|RAC2|VAV1|DOCK10|PREX1|NCF1,24
GO:0072593,GO Biological Processes,reactive oxygen species metabolic process,-5.23,11,CYBB|NCF2|NCF4|P2RX7|PMAIP1|SOD2|VAV1|DDIT4|PREX1|NRROS|NCF1,24
R-HSA-1236973,Reactome Gene Sets,Cross-presentation of particulate exogenous antigens (phagosomes),-4.93,4,CYBB|NCF2|NCF4|NCF1,24
GO:0006801,GO Biological Processes,superoxide metabolic process,-4.8,7,CYBB|NCF2|NCF4|SOD2|PREX1|NRROS|NCF1,24
GO:0042554,GO Biological Processes,superoxide anion generation,-4.04,5,CYBB|NCF2|NCF4|SOD2|NCF1,24
R-HSA-9013423,Reactome Gene Sets,RAC3 GTPase cycle,-3.84,9,CYBB|NCKAP1L|LBR|NCF2|NCF4|IL32|DOCK10|PREX1|NCF1,24
hsa05020,KEGG Pathway,Prion disease,-3.21,15,C1QA|C1QB|C1QC|CYBB|DDIT3|HSPA6|IL1B|IL6|NCF2|NCF4|RAC2|CCL5|TUBA4A|TUBA1A|NCF1,24
R-HSA-3299685,Reactome Gene Sets,Detoxification of Reactive Oxygen Species,-3.03,5,CYBB|NCF2|NCF4|SOD2|NCF1,24
R-HSA-9711123,Reactome Gene Sets,Cellular response to chemical stress,-2.73,10,CYBB|HMOX1|NCF2|NCF4|PSMB8|PSMB9|PSMB10|SOD2|SCO2|NCF1,24
R-HSA-9006934,Reactome Gene Sets,Signaling by Receptor Tyrosine Kinases,-2.52,21,AREG|CSK|CYBB|F3|NCKAP1L|IL2RG|LCK|LYN|MMP9|MYC|NCF2|NCF4|PRKCB|S100B|SPP1|VAV1|TCIRG1|CD274|PAG1|ATP6V0E2|NCF1,24
GO:1903409,GO Biological Processes,reactive oxygen species biosynthetic process,-2.48,3,CYBB|SOD2|NCF1,24
R-HSA-4420097,Reactome Gene Sets,VEGFA-VEGFR2 Pathway,-2.35,7,CYBB|NCKAP1L|NCF2|NCF4|PRKCB|VAV1|NCF1,24
R-HSA-194138,Reactome Gene Sets,Signaling by VEGF,-2.14,7,CYBB|NCKAP1L|NCF2|NCF4|PRKCB|VAV1|NCF1,24
R-HSA-195258,Reactome Gene Sets,RHO GTPase Effectors,-2.07,14,BTK|CYBB|NCKAP1L|NCF2|NCF4|PRKCB|RAC2|S100A9|TUBA4A|WIPF1|TUBA1A|MAD1L1|ARPC1B|NCF1,24
GO:1903555,GO Biological Processes,regulation of tumor necrosis factor superfamily cytokine production,-22.63,35,ACP5|CD2|CD14|CD86|CD33|CYBB|GPR18|HLA-E|IFNG|IL6|LGALS9|LTF|MYD88|OAS1|OAS2|PTAFR|PTPRC|TLR1|TLR2|TLR4|TNFAIP3|TYROBP|RASGRP1|GPNMB|LY96|PTPN22|PYCARD|CD274|CLEC4A|TREM2|SASH3|NOD2|CLEC7A|HAVCR2|CCR2,25
GO:0032722,GO Biological Processes,positive regulation of chemokine production,-21.07,23,AIF1|CSF1R|HMOX1|IFNG|IL1B|IL4R|IL6|IL6R|IL7|IL18|LGALS9|MYD88|OAS1|TLR2|TLR4|TNFSF4|CHIA|PYCARD|TLR7|NOD2|CLEC7A|HAVCR2|MCOLN2,25
GO:0032680,GO Biological Processes,regulation of tumor necrosis factor production,-20.91,33,ACP5|CD2|CD14|CD33|CYBB|GPR18|HLA-E|IFNG|IL6|LGALS9|LTF|MYD88|OAS1|OAS2|PTAFR|PTPRC|TLR1|TLR2|TLR4|TNFAIP3|TYROBP|RASGRP1|GPNMB|LY96|PTPN22|PYCARD|CLEC4A|TREM2|SASH3|NOD2|CLEC7A|HAVCR2|CCR2,25
GO:1903557,GO Biological Processes,positive regulation of tumor necrosis factor superfamily cytokine production,-18.8,25,CD2|CD14|CD86|CYBB|HLA-E|IFNG|IL6|LGALS9|MYD88|OAS1|OAS2|PTAFR|PTPRC|TLR1|TLR2|TLR4|TYROBP|RASGRP1|LY96|PYCARD|SASH3|NOD2|CLEC7A|HAVCR2|CCR2,25
GO:0032642,GO Biological Processes,regulation of chemokine production,-18.7,24,AIF1|CSF1R|HMOX1|IFNG|IL1B|IL4R|IL6|IL6R|IL7|IL18|LGALS9|MYD88|OAS1|TLR2|TLR4|TNFSF4|CHIA|PYCARD|TLR7|TREM2|NOD2|CLEC7A|HAVCR2|MCOLN2,25
GO:0032760,GO Biological Processes,positive regulation of tumor necrosis factor production,-18.04,24,CD2|CD14|CYBB|HLA-E|IFNG|IL6|LGALS9|MYD88|OAS1|OAS2|PTAFR|PTPRC|TLR1|TLR2|TLR4|TYROBP|RASGRP1|LY96|PYCARD|SASH3|NOD2|CLEC7A|HAVCR2|CCR2,25
GO:0032653,GO Biological Processes,regulation of interleukin-10 production,-16.71,19,FCGR2B|HLA-DRB1|IL6|IDO1|LGALS9|XCL1|TLR2|TLR4|TNFSF4|TYROBP|ISG15|TRIB2|PYCARD|CD274|TREM2|SASH3|NOD2|CLEC7A|TIGIT,25
GO:0032652,GO Biological Processes,regulation of interleukin-1 production,-16.71,25,ACP5|CASP1|CD33|CCR7|IFI16|IFNG|IL6|LGALS9|MNDA|MYD88|P2RX7|TLR4|TNFAIP3|TYROBP|IL1R2|AIM2|PYCARD|TLR8|TREM2|NOD2|CLEC7A|HAVCR2|CARD16|GBP5|PYHIN1,25
GO:0032651,GO Biological Processes,regulation of interleukin-1 beta production,-16.19,23,ACP5|CASP1|CD33|CCR7|IFI16|IFNG|IL6|LGALS9|MNDA|MYD88|P2RX7|TLR4|TNFAIP3|TYROBP|AIM2|PYCARD|TLR8|TREM2|NOD2|CLEC7A|CARD16|GBP5|PYHIN1,25
GO:0032675,GO Biological Processes,regulation of interleukin-6 production,-15.56,27,AIF1|CSK|NCKAP1L|HLA-B|IFNG|IL1B|IL6|IL6R|LGALS9|MYD88|P2RX7|PTAFR|TLR1|TLR2|TLR4|TNFAIP3|TNFSF4|TYROBP|LILRB2|PTPN22|PYCARD|TLR7|TLR8|TREM2|NOD2|CLEC7A|HAVCR2,25
GO:0032655,GO Biological Processes,regulation of interleukin-12 production,-15.4,18,ACP5|CCR7|HLA-B|HLA-G|IRF8|IFNG|IDO1|IRF1|LGALS9|LTB|TLR2|TLR4|TNFSF4|LAPTM5|TLR8|NOD2|CLEC7A|TIGIT,25
GO:0032731,GO Biological Processes,positive regulation of interleukin-1 beta production,-14.24,17,CASP1|IFI16|IFNG|IL6|LGALS9|MNDA|MYD88|P2RX7|TLR4|TYROBP|AIM2|PYCARD|TLR8|NOD2|CLEC7A|GBP5|PYHIN1,25
GO:0032757,GO Biological Processes,positive regulation of interleukin-8 production,-14.24,17,CD2|CD14|DDIT3|F3|FCN1|IL1B|IL6|LGALS9|MYD88|TLR1|TLR2|TLR4|PYCARD|TLR7|TLR8|NOD2|CLEC7A,25
GO:0032732,GO Biological Processes,positive regulation of interleukin-1 production,-14.15,18,CASP1|IFI16|IFNG|IL6|LGALS9|MNDA|MYD88|P2RX7|TLR4|TYROBP|AIM2|PYCARD|TLR8|NOD2|CLEC7A|HAVCR2|GBP5|PYHIN1,25
GO:0032755,GO Biological Processes,positive regulation of interleukin-6 production,-14.04,20,AIF1|IFNG|IL1B|IL6|IL6R|LGALS9|MYD88|P2RX7|PTAFR|TLR1|TLR2|TLR4|TNFSF4|TYROBP|LILRB2|PYCARD|TLR7|TLR8|NOD2|CLEC7A,25
hsa04621,KEGG Pathway,NOD-like receptor signaling pathway,-13.88,26,BIRC3|CASP1|CASP4|CASP5|CYBB|GBP1|GBP2|IFI16|IL1B|IL6|IL18|MYD88|OAS1|OAS2|P2RX7|CCL2|CCL5|TLR4|TNFAIP3|PSTPIP1|AIM2|PYCARD|NOD2|CARD16|GBP4|GBP5,25
GO:0032677,GO Biological Processes,regulation of interleukin-8 production,-13.6,20,CD2|CD14|CD33|DDIT3|F3|FCN1|IL1B|IL6|LGALS9|MYD88|PTPRC|TLR1|TLR2|TLR4|PTPN22|PYCARD|TLR7|TLR8|NOD2|CLEC7A,25
GO:0032733,GO Biological Processes,positive regulation of interleukin-10 production,-13.33,14,IL6|LGALS9|XCL1|TLR2|TLR4|TNFSF4|ISG15|PYCARD|CD274|TREM2|SASH3|NOD2|CLEC7A|TIGIT,25
GO:0032735,GO Biological Processes,positive regulation of interleukin-12 production,-13.16,14,CCR7|HLA-G|IRF8|IFNG|IDO1|IRF1|LGALS9|LTB|TLR2|TLR4|TNFSF4|LAPTM5|NOD2|CLEC7A,25
GO:0046631,GO Biological Processes,alpha-beta T cell activation,-22.3,24,DOCK2|GPR183|ELF4|GATA3|GPR18|HLA-E|IL6|IL6R|IL15|IRF1|ITK|LY9|NKG7|PTGER4|RELB|TNFSF4|ZAP70|EOMES|IL18R1|TCIRG1|BATF|CLEC4A|BCL11B|RSAD2,26
GO:0046632,GO Biological Processes,alpha-beta T cell differentiation,-13.49,16,GPR183|GATA3|GPR18|IL6|IL6R|IRF1|ITK|LY9|PTGER4|RELB|ZAP70|EOMES|IL18R1|BATF|BCL11B|RSAD2,26
GO:0035710,GO Biological Processes,"CD4-positive, alpha-beta T cell activation",-11.22,13,GPR183|GATA3|IL6|IL6R|LY9|NKG7|PTGER4|RELB|TNFSF4|IL18R1|TCIRG1|BATF|RSAD2,26
GO:0002292,GO Biological Processes,T cell differentiation involved in immune response,-9.71,11,GPR183|FCER1G|GATA3|IL6|IL6R|LY9|PTGER4|RELB|EOMES|IL18R1|BATF,26
GO:0002286,GO Biological Processes,T cell activation involved in immune response,-9.66,14,GPR183|FCER1G|GATA3|IL6|IL6R|ITGAL|LCP1|LY9|PTGER4|RELB|EOMES|IL18R1|BATF|APBB1IP,26
GO:0002287,GO Biological Processes,alpha-beta T cell activation involved in immune response,-8.96,10,GPR183|GATA3|IL6|IL6R|LY9|PTGER4|RELB|EOMES|IL18R1|BATF,26
GO:0002293,GO Biological Processes,alpha-beta T cell differentiation involved in immune response,-8.96,10,GPR183|GATA3|IL6|IL6R|LY9|PTGER4|RELB|EOMES|IL18R1|BATF,26
GO:0043367,GO Biological Processes,"CD4-positive, alpha-beta T cell differentiation",-8.08,10,GPR183|GATA3|IL6|IL6R|LY9|PTGER4|RELB|IL18R1|BATF|RSAD2,26
GO:0002294,GO Biological Processes,"CD4-positive, alpha-beta T cell differentiation involved in immune response",-7.8,9,GPR183|GATA3|IL6|IL6R|LY9|PTGER4|RELB|IL18R1|BATF,26
GO:0042093,GO Biological Processes,T-helper cell differentiation,-7.8,9,GPR183|GATA3|IL6|IL6R|LY9|PTGER4|RELB|IL18R1|BATF,26
GO:0072540,GO Biological Processes,T-helper 17 cell lineage commitment,-5.22,4,IL6|IL6R|LY9|BATF,26
GO:0072539,GO Biological Processes,T-helper 17 cell differentiation,-4.46,4,IL6|IL6R|LY9|BATF,26
GO:0002295,GO Biological Processes,T-helper cell lineage commitment,-4.11,4,IL6|IL6R|LY9|BATF,26
GO:0002360,GO Biological Processes,T cell lineage commitment,-4.04,5,IL6|IL6R|IL7|LY9|BATF,26
GO:0072538,GO Biological Processes,T-helper 17 type immune response,-3.82,4,IL6|IL6R|LY9|BATF,26
GO:0043373,GO Biological Processes,"CD4-positive, alpha-beta T cell lineage commitment",-3.69,4,IL6|IL6R|LY9|BATF,26
GO:0002363,GO Biological Processes,alpha-beta T cell lineage commitment,-3.46,4,IL6|IL6R|LY9|BATF,26
GO:0043369,GO Biological Processes,"CD4-positive or CD8-positive, alpha-beta T cell lineage commitment",-3.46,4,IL6|IL6R|LY9|BATF,26
GO:0045165,GO Biological Processes,cell fate commitment,-2.29,12,GATA3|IL6|IL6R|IL7|LY9|PRRX1|EOMES|BATF|SLAMF8|BCL11B|GATA5|MIAT,26
GO:0006968,GO Biological Processes,cellular defense response,-21.29,21,C5AR1|CCR5|CCR6|HLA-G|CXCR2|ITK|KLRC3|LSP1|SH2D1A|CXCL9|MNDA|NCF2|PRF1|TYROBP|LILRB2|TCIRG1|GNLY|LY96|TRAT1|NCF1|CCR2,27
hsa04650,KEGG Pathway,Natural killer cell mediated cytotoxicity,-19.85,28,CD247|CD48|FCER1G|FCGR3B|GZMB|HLA-B|HLA-C|HLA-E|HLA-G|IFNG|ITGAL|ITGB2|KLRC3|KLRD1|LCK|LCP2|SH2D1A|MICB|PRF1|PRKCB|RAC2|TYROBP|VAV1|ZAP70|TNFSF10|TNFRSF10A|HCST|LAT,28
R-HSA-2172127,Reactome Gene Sets,DAP12 interactions,-7.66,10,BTK|HLA-B|HLA-C|HLA-E|KLRD1|LCK|LCP2|TYROBP|LAT|TREM2,28
R-HSA-2424491,Reactome Gene Sets,DAP12 signaling,-6.91,8,BTK|HLA-E|KLRD1|LCK|LCP2|TYROBP|LAT|TREM2,28
GO:0050764,GO Biological Processes,regulation of phagocytosis,-19.69,25,C2|CSK|DOCK2|FCER1G|FCGR2B|FCN1|FGR|HCK|NCKAP1L|IFNG|IL1B|IL2RB|IL2RG|IL15|IL15RA|PTPRC|CCL2|TLR2|RAB31|CD300A|PYCARD|TREM2|NOD2|CLEC7A|CD300LF,29
GO:0050766,GO Biological Processes,positive regulation of phagocytosis,-16.9,20,C2|DOCK2|FCER1G|FCGR2B|FCN1|NCKAP1L|IFNG|IL1B|IL2RB|IL2RG|IL15|IL15RA|PTPRC|CCL2|RAB31|PYCARD|TREM2|NOD2|CLEC7A|CD300LF,29
GO:0060627,GO Biological Processes,regulation of vesicle-mediated transport,-14.88,45,C2|CD14|CSK|SEPTIN1|DOCK2|FCER1G|FCGR2B|FCN1|FGR|HCK|NCKAP1L|HLA-F|HMOX1|IFNG|IL1B|IL2RB|IL2RG|IL4R|IL15|IL15RA|ITGAM|ITGB2|LGALS9|LYN|PRKCB|PTAFR|PTPRC|RAC2|CCL2|TLR2|NR1H3|RAB31|CORO1A|CD300A|GREM1|PYCARD|ADGRE2|RAB8B|TREM2|NOD2|CLEC7A|MICAL1|MCTP1|CD300LF|CCR2,29
M34,Canonical Pathways,PID TCR PATHWAY,-19.27,21,CD3D|CD3E|CD3G|CD247|CD86|MAP3K8|CSK|FYB1|HLA-DRA|ITK|LCK|LCP2|PRKCB|PTPRC|VAV1|ZAP70|MAP3K14|RASGRP1|LAT|PAG1|RASSF5,30
M88,Canonical Pathways,PID CD8 TCR PATHWAY,-18.34,19,CD3D|CD3E|CD3G|CD247|CD86|MAP3K8|CSK|LCK|LCP2|PRF1|PRKCB|PTPRC|VAV1|ZAP70|MAP3K14|RASGRP1|LAT|PAG1|RASSF5,30
WP69,WikiPathways,T-cell receptor (TCR) signaling pathway,-14.61,20,CD3D|CD3E|CD3G|CD247|CCR5|MAP3K8|FYB1|GATA3|IL1B|IL6|IL15RA|ITK|LCK|LCP2|VAV1|ZAP70|MAP3K14|PSTPIP1|LAT|ICOS,30
WP5072,WikiPathways,Modulators of TCR signaling and T cell activation,-14.37,17,RHOH|CD3D|CD3E|CD3G|CD247|MAP3K8|DGKA|ITK|LCK|LCP2|SH2D1A|TNFAIP3|VAV1|ZAP70|MAP3K14|LAT|UBASH3A,30
WP5098,WikiPathways,T-cell activation SARS-CoV-2,-10.56,16,CD3D|CD3E|CD3G|CD247|CD86|HLA-DRA|HLA-DRB1|IFNG|LCK|LCP2|MYD88|ZAP70|IL18R1|RASGRP1|LAT|ICOS,30
hsa05235,KEGG Pathway,PD-L1 expression and PD-1 checkpoint pathway in cancer,-10.4,16,CD3D|CD3E|CD3G|CD247|IFNG|LCK|MYD88|NFKBIE|TLR2|TLR4|ZAP70|RASGRP1|BATF|LAT|CD274|BATF2,30
hsa04660,KEGG Pathway,T cell receptor signaling pathway,-10.32,17,CD3D|CD3E|CD3G|CD247|MAP3K8|IFNG|ITK|LCK|LCP2|NFKBIE|PTPRC|VAV1|ZAP70|MAP3K14|RASGRP1|LAT|ICOS,30
WP4585,WikiPathways,Cancer immunotherapy by PD-1 blockade,-9.39,9,CD3D|CD3E|CD3G|HLA-DRB1|IFNG|LCK|ZAP70|BATF|CD274,30
WP3863,WikiPathways,T-cell antigen receptor (TCR) pathway during Staphylococcus aureus infection,-7.28,11,CD3D|MAP3K8|IFNG|ITK|LCK|LCP2|PTPRC|ZAP70|MAP3K14|LAT|ICOS,30
R-HSA-109582,Reactome Gene Sets,Hemostasis,-18.21,54,SERPINA3|SERPING1|CD2|CD48|CSK|DGKA|DOCK2|F3|F13A1|FCER1G|FGR|GATA3|GNA15|GYPC|JCHAIN|IRF1|ITGA4|ITGAL|ITGAM|ITGB2|LCK|LCP2|LYN|OLR1|P2RX5|P2RX7|PIK3CG|PLA2G4A|PLAUR|PLEK|SRGN|PRKAR2B|PRKCB|RAC2|RARRES2|SELL|SELPLG|TUBA4A|VAV1|TUBA1A|TNFRSF10A|DOK2|SLC7A7|RASGRP1|MAFF|LAT|APBB1IP|DOCK10|MICAL1|DOCK8|FERMT3|FCAMR|JAML|GATA5,31
R-HSA-76002,Reactome Gene Sets,"Platelet activation, signaling and aggregation",-8.12,23,SERPINA3|SERPING1|CSK|DGKA|F13A1|FCER1G|GNA15|LCK|LCP2|LYN|PIK3CG|PLA2G4A|PLEK|SRGN|PRKCB|RAC2|RARRES2|TUBA4A|VAV1|RASGRP1|LAT|APBB1IP|FERMT3,31
GO:0009611,GO Biological Processes,response to wounding,-5.88,26,ADORA3|AIF1|SERPING1|CCR1|DGKA|F3|F13A1|HMOX1|IL6|LCK|LYN|MMP12|MYC|PIK3CG|PLAUR|PLEK|SLC1A3|SOD2|TLR4|TYROBP|VAV1|HPSE|TREM2|FERMT3|JAML|CCR2,31
GO:0007596,GO Biological Processes,blood coagulation,-3.02,11,SERPING1|DGKA|F3|F13A1|IL6|LCK|PIK3CG|PLAUR|PLEK|VAV1|FERMT3,31
GO:0050817,GO Biological Processes,coagulation,-2.98,11,SERPING1|DGKA|F3|F13A1|IL6|LCK|PIK3CG|PLAUR|PLEK|VAV1|FERMT3,31
GO:0007599,GO Biological Processes,hemostasis,-2.92,11,SERPING1|DGKA|F3|F13A1|IL6|LCK|PIK3CG|PLAUR|PLEK|VAV1|FERMT3,31
GO:0042060,GO Biological Processes,wound healing,-2.87,16,SERPING1|DGKA|F3|F13A1|HMOX1|IL6|LCK|MMP12|PIK3CG|PLAUR|PLEK|TLR4|VAV1|HPSE|FERMT3|JAML,31
GO:0050878,GO Biological Processes,regulation of body fluid levels,-2.76,17,AKR1B1|SERPING1|DGKA|F3|F13A1|HSD11B2|IL6|LCK|OAS2|PIK3CG|PLAUR|PLEK|UGCG|VAV1|NR1H3|HPSE|FERMT3,31
R-HSA-76005,Reactome Gene Sets,Response to elevated platelet cytosolic Ca2+,-2.72,9,SERPINA3|SERPING1|F13A1|PLEK|SRGN|PRKCB|RARRES2|TUBA4A|FERMT3,31
GO:0030168,GO Biological Processes,platelet activation,-2.42,7,DGKA|IL6|LCK|PIK3CG|PLEK|VAV1|FERMT3,31
R-HSA-114608,Reactome Gene Sets,Platelet degranulation,-2.26,8,SERPINA3|SERPING1|F13A1|PLEK|SRGN|RARRES2|TUBA4A|FERMT3,31
M54,Canonical Pathways,PID IL12 2PATHWAY,-16.86,19,CD3D|CD3E|CD3G|CD247|CCR5|GZMA|GZMB|HLA-DRA|IFNG|IL1B|IL2RA|IL2RB|IL2RG|IL18|LCK|RELB|CCL4|EOMES|IL18R1,32
M290,Canonical Pathways,PID IL12 STAT4 PATHWAY,-12.08,12,CD3D|CD3E|CD3G|CD247|CD86|HLA-DRA|IFNG|IL2RA|IL18|IRF1|PRF1|IL18R1,32
hsa05142,KEGG Pathway,Chagas disease,-9.48,16,C1QA|C1QB|C1QC|CD3D|CD3E|CD3G|CD247|GNA15|IFNG|IL1B|IL6|MYD88|CCL2|CCL5|TLR2|TLR4,32
hsa05162,KEGG Pathway,Measles,-9.17,18,CD3D|CD3E|CD3G|FCGR2B|HSPA6|IL1B|IL2RA|IL2RB|IL2RG|IL6|MX2|MYD88|OAS1|OAS2|TLR2|TLR4|TNFAIP3|TLR7,32
M272,Canonical Pathways,PID CD8 TCR DOWNSTREAM PATHWAY,-8.09,12,CD3D|CD3E|CD3G|CD247|GZMB|IFNG|IL2RA|IL2RB|IL2RG|PRF1|PRKCB|EOMES,32
hsa04064,KEGG Pathway,NF-kappa B signaling pathway,-16.77,23,BIRC3|BCL2A1|BTK|CD14|IL1B|LCK|LTB|LYN|MYD88|PRKCB|PTGS2|RELB|CCL4|CCL13|TLR4|TNFAIP3|VCAM1|ZAP70|TNFSF11|MAP3K14|TNFSF13B|LY96|LAT,33
WP4754,WikiPathways,IL-18 signaling pathway,-11.16,28,BIRC3|BPGM|HMOX1|IFNG|IL1B|IL2RA|IL6|IL18|IRF1|LCK|LTB|MMP9|MYD88|NCF2|NFKBIE|PRKCB|PTGS2|CCL2|CCL4|CCL5|CCL18|SPP1|TNFAIP3|TNFSF11|IL18R1|NR1H3|CXCL16|NCF1,33
R-HSA-1236975,Reactome Gene Sets,Antigen processing-Cross presentation,-16.67,23,BTK|CD14|CTSS|CYBB|HLA-B|HLA-C|HLA-E|HLA-F|HLA-G|MRC1|MYD88|NCF2|NCF4|PSMB8|PSMB9|PSMB10|S100A9|TAP1|TLR1|TLR2|TLR4|LY96|NCF1,34
R-HSA-1236974,Reactome Gene Sets,ER-Phagosome pathway,-11.37,17,BTK|CD14|HLA-B|HLA-C|HLA-E|HLA-F|HLA-G|MYD88|PSMB8|PSMB9|PSMB10|S100A9|TAP1|TLR1|TLR2|TLR4|LY96,34
hsa05163,KEGG Pathway,Human cytomegalovirus infection,-9.44,23,CCR1|CCR5|HLA-B|HLA-C|HLA-E|HLA-F|HLA-G|IL1B|IL6|IL6R|CXCR2|IL10RA|MYC|PRKCB|PTGER2|PTGER4|PTGS2|RAC2|CCL2|CCL4|CCL5|TAP1|CXCR4,34
GO:0019883,GO Biological Processes,antigen processing and presentation of endogenous antigen,-9.01,9,CD1D|HLA-B|HLA-C|HLA-DRA|HLA-DRB1|HLA-E|HLA-F|HLA-G|TAP1,34
GO:0002483,GO Biological Processes,antigen processing and presentation of endogenous peptide antigen,-8.94,8,HLA-B|HLA-C|HLA-DRA|HLA-DRB1|HLA-E|HLA-F|HLA-G|TAP1,34
hsa05170,KEGG Pathway,Human immunodeficiency virus 1 infection,-7.69,20,BST2|CD3D|CD3E|CD3G|CD247|CCR5|HLA-B|HLA-C|HLA-E|HLA-F|HLA-G|MYD88|PRKCB|RAC2|TAP1|TLR2|TLR4|TNFRSF1B|CXCR4|SAMHD1,34
R-HSA-983169,Reactome Gene Sets,Class I MHC mediated antigen processing & presentation,-7.56,27,BTK|CD14|CTSS|CYBB|HLA-B|HLA-C|HLA-E|HLA-F|HLA-G|MRC1|MYD88|NCF2|NCF4|PSMB8|PSMB9|PSMB10|S100A9|TAP1|TLR1|TLR2|TLR4|UBE2L6|LY96|FBXO6|HERC5|KBTBD8|NCF1,34
R-HSA-1236977,Reactome Gene Sets,Endosomal/Vacuolar pathway,-7.49,6,CTSS|HLA-B|HLA-C|HLA-E|HLA-F|HLA-G,34
GO:0002474,GO Biological Processes,antigen processing and presentation of peptide antigen via MHC class I,-7.17,8,FCER1G|HLA-B|HLA-C|HLA-E|HLA-F|HLA-G|TAP1|CLEC4A,34
GO:0002484,GO Biological Processes,antigen processing and presentation of endogenous peptide antigen via MHC class I via ER pathway,-6.71,5,HLA-B|HLA-C|HLA-E|HLA-F|HLA-G,34
GO:0002486,GO Biological Processes,"antigen processing and presentation of endogenous peptide antigen via MHC class I via ER pathway, TAP-independent",-6.71,5,HLA-B|HLA-C|HLA-E|HLA-F|HLA-G,34
GO:0019885,GO Biological Processes,antigen processing and presentation of endogenous peptide antigen via MHC class I,-6.29,6,HLA-B|HLA-C|HLA-E|HLA-F|HLA-G|TAP1,34
hsa05167,KEGG Pathway,Kaposi sarcoma-associated herpesvirus infection,-6.18,17,CD86|CCR1|CCR5|HCK|HLA-B|HLA-C|HLA-E|HLA-F|HLA-G|IL6|LYN|MICB|MYC|PIK3CG|PTGS2|CLEC2B|PREX1,34
GO:0042270,GO Biological Processes,protection from natural killer cell mediated cytotoxicity,-5.58,4,HLA-B|HLA-E|HLA-G|SERPINB9,34
WP183,WikiPathways,Proteasome degradation,-5.19,9,HLA-B|HLA-C|HLA-E|HLA-F|HLA-G|IFNG|PSMB8|PSMB9|PSMB10,34
R-HSA-983170,Reactome Gene Sets,"Antigen Presentation: Folding, assembly and peptide loading of class I MHC",-5.02,6,HLA-B|HLA-C|HLA-E|HLA-F|HLA-G|TAP1,34
hsa04144,KEGG Pathway,Endocytosis,-4.1,16,CCR5|HLA-B|HLA-C|HLA-E|HLA-F|HLA-G|HSPA6|IL2RA|IL2RB|IL2RG|CXCR2|WIPF1|CXCR4|ARPC1B|RAB31|SMAP2,34
GO:0002475,GO Biological Processes,antigen processing and presentation via MHC class Ib,-3.82,4,CD1D|HLA-E|HLA-F|HLA-G,34
GO:0002476,GO Biological Processes,antigen processing and presentation of endogenous peptide antigen via MHC class Ib,-3.78,3,HLA-E|HLA-F|HLA-G,34
GO:0002428,GO Biological Processes,antigen processing and presentation of peptide antigen via MHC class Ib,-3.54,3,HLA-E|HLA-F|HLA-G,34
GO:0002729,GO Biological Processes,positive regulation of natural killer cell cytokine production,-3.34,3,HLA-E|HLA-F|HLA-G,34
GO:0002727,GO Biological Processes,regulation of natural killer cell cytokine production,-3.17,3,HLA-E|HLA-F|HLA-G,34
hsa04218,KEGG Pathway,Cellular senescence,-2.28,9,ETS1|HLA-B|HLA-C|HLA-E|HLA-F|HLA-G|IL6|MYC|RASSF5,34
hsa05165,KEGG Pathway,Human papillomavirus infection,-2.02,14,HLA-B|HLA-C|HLA-E|HLA-F|HLA-G|IRF1|ITGA4|MX2|PTGER4|PTGS2|SPP1|ISG15|TCIRG1|ATP6V0E2,34
WP5088,WikiPathways,Prostaglandin signaling,-16.48,15,AREG|CASP1|IFNG|IL1B|IL6|CXCL10|KLRD1|CXCL9|MMP9|PIK3CG|PTGER2|PTGER4|CCL2|PYCARD|CCR2,35
WP2431,WikiPathways,Spinal cord injury,-10.25,18,AIF1|C1QB|FCGR2A|IFNG|IL1B|IL6|CXCL10|LTB|MMP9|MMP12|MYC|PTGS2|CCL2|TLR4|FCGR2C|LILRB2|TNFSF13B|CCR2,35
WP4891,WikiPathways,COVID-19 adverse outcome pathway,-6.49,6,IL1B|IL2RA|IL6|IL7|CXCL10|CCL2,35
WP15,WikiPathways,Selenium micronutrient network,-6.36,12,SERPINA3|ALOX5|ALOX5AP|IFNG|IL1B|IL6|PTGS1|PTGS2|CCL2|SOD2|KMO|KYNU,35
WP3624,WikiPathways,Lung fibrosis,-6.2,10,HMOX1|IL1B|IL6|MMP9|CCL2|CCL4|CCL5|SPP1|GREM1|CCR2,35
M196,Canonical Pathways,PID IL23 PATHWAY,-6.14,8,CD3E|IFNG|IL1B|IL6|IL18|CXCL9|CCL2|IL18R1,35
WP1533,WikiPathways,Vitamin B12 metabolism,-3.98,7,SERPINA3|IFNG|IL1B|IL6|CCL2|CCL5|SOD2,35
hsa04657,KEGG Pathway,IL-17 signaling pathway,-3.84,9,IFNG|IL1B|IL6|CXCL10|MMP9|PTGS2|S100A9|CCL2|TNFAIP3,35
hsa05418,KEGG Pathway,Fluid shear stress and atherosclerosis,-3.19,10,HMOX1|IFNG|IL1B|MMP9|NCF2|RAC2|CCL2|VCAM1|IL1R2|NCF1,35
WP176,WikiPathways,Folate metabolism,-3.11,7,SERPINA3|IFNG|IL1B|IL6|CCL2|SOD2|MTHFD2,35
M65,Canonical Pathways,PID FRA PATHWAY,-3.03,5,HMOX1|IL6|MMP9|PLAUR|CCL2,35
M167,Canonical Pathways,PID AP1 PATHWAY,-2.49,6,ETS1|IFNG|IL6|MMP9|MYC|CCL2,35
WP5113,WikiPathways,Antiviral and anti-inflammatory effects of Nrf2 on SARS-CoV-2 pathway,-2.39,4,HMOX1|IL1B|IL6|CCL2,35
hsa05133,KEGG Pathway,Pertussis,-16.26,20,SERPING1|C1QA|C1QB|C1QC|C1R|C1S|C2|CASP1|CASP7|CD14|IRF8|IL1B|IL6|IRF1|ITGAM|ITGB2|MYD88|TLR4|LY96|PYCARD,36
WP2806,WikiPathways,Complement system,-12.77,19,SERPING1|C1R|C1S|C2|C3AR1|C5AR1|CR1|F13A1|FCN1|FPR1|GNA15|ITGB2|CFP|PLAUR|SELL|SELPLG|SPP1|TLR2|VSIG4,36
hsa05171,KEGG Pathway,Coronavirus disease - COVID-19,-12.3,27,C1QA|C1QB|C1QC|C1R|C1S|C2|C3AR1|C5AR1|CASP1|CYBB|F13A1|FCGR2A|IL1B|IL6|IL6R|CXCL10|MX2|MYD88|OAS1|OAS2|PRKCB|CCL2|TLR2|TLR4|ISG15|TLR7|TLR8,36
hsa04610,KEGG Pathway,Complement and coagulation cascades,-10.72,16,SERPING1|C1QA|C1QB|C1QC|C1R|C1S|C2|C3AR1|C5AR1|CR1|F3|F13A1|ITGAM|ITGB2|PLAUR|VSIG4,36
WP5090,WikiPathways,Complement system in neuronal development and plasticity,-9.04,16,SERPING1|C1QA|C1QB|C1QC|C1R|C1S|C2|C3AR1|C5AR1|CASP7|CR1|FCN1|IFNG|ITGAM|ITGB2|CFP,36
R-HSA-166658,Reactome Gene Sets,Complement cascade,-8.69,12,SERPING1|C1QA|C1QB|C1QC|C1R|C1S|C2|C3AR1|C5AR1|CR1|FCN1|CFP,36
R-HSA-977606,Reactome Gene Sets,Regulation of Complement cascade,-8.62,11,SERPING1|C1QA|C1QB|C1QC|C1R|C1S|C2|C3AR1|C5AR1|CR1|CFP,36
WP558,WikiPathways,Complement and coagulation cascades,-8.6,12,SERPING1|C1QA|C1QB|C1QC|C1R|C1S|C2|C3AR1|C5AR1|CR1|F3|PLAUR,36
WP3941,WikiPathways,Oxidative damage response,-8.08,10,C1QA|C1QB|C1QC|C1R|C1S|C2|C3AR1|C5AR1|NFKBIE|TNFRSF1B,36
R-HSA-166663,Reactome Gene Sets,Initial triggering of complement,-7.93,8,C1QA|C1QB|C1QC|C1R|C1S|C2|FCN1|CFP,36
R-HSA-173623,Reactome Gene Sets,Classical antibody-mediated complement activation,-7.66,5,C1QA|C1QB|C1QC|C1R|C1S,36
R-HSA-166786,Reactome Gene Sets,Creation of C4 and C2 activators,-6.7,6,C1QA|C1QB|C1QC|C1R|C1S|FCN1,36
WP545,WikiPathways,Complement activation,-6.69,7,C1QA|C1QB|C1QC|C1R|C1S|C2|CFP,36
GO:0098883,GO Biological Processes,synapse pruning,-5.81,5,C1QA|C1QB|C1QC|ITGAM|TREM2,36
GO:0006956,GO Biological Processes,complement activation,-5.81,13,SERPING1|C1QA|C1QB|C1QC|C1R|C1S|C2|CR1|FCN1|IGLC1|CFP|VSIG4|TRBC1,36
GO:0150146,GO Biological Processes,cell junction disassembly,-5.59,5,C1QA|C1QB|C1QC|ITGAM|TREM2,36
hsa04936,KEGG Pathway,Alcoholic liver disease,-5.08,13,C1QA|C1QB|C1QC|C2|C3AR1|C5AR1|CD14|IL1B|IL6|MYD88|TLR4|MAP3K14|LY96,36
CORUM:6418,CORUM,C1q complex,-5.06,3,C1QA|C1QB|C1QC,36
GO:0150062,GO Biological Processes,complement-mediated synapse pruning,-4.46,3,C1QA|ITGAM|TREM2,36
GO:0006958,GO Biological Processes,"complement activation, classical pathway",-4.15,10,SERPING1|C1QA|C1QB|C1QC|C1R|C1S|C2|CR1|IGLC1|TRBC1,36
GO:0002455,GO Biological Processes,humoral immune response mediated by circulating immunoglobulin,-4.01,10,SERPING1|C1QA|C1QB|C1QC|C1R|C1S|C2|CR1|IGLC1|TRBC1,36
M5880,Canonical Pathways,NABA ECM AFFILIATED,-3.07,11,C1QA|C1QB|C1QC|FCN1|LGALS9|CLEC2B|CLEC10A|GREM1|CLEC4A|CLEC7A|PLXDC2,36
GO:0045058,GO Biological Processes,T cell selection,-16.04,16,CD1D|CD3D|CD3E|CD3G|CCR7|DOCK2|GATA3|IL6|IL6R|IL15|LY9|PTPRC|ZAP70|BATF|BCL11B|THEMIS,37
GO:0043368,GO Biological Processes,positive T cell selection,-12.69,12,CD3D|CD3E|CD3G|DOCK2|IL6|IL6R|LY9|PTPRC|ZAP70|BATF|BCL11B|THEMIS,37
GO:0045061,GO Biological Processes,thymic T cell selection,-8.71,8,CD3D|CD3E|CD3G|CCR7|DOCK2|GATA3|PTPRC|ZAP70,37
hsa05340,KEGG Pathway,Primary immunodeficiency,-8.43,10,BTK|CD3D|CD3E|IL2RG|IL7R|LCK|PTPRC|TAP1|ZAP70|ICOS,37
GO:0045059,GO Biological Processes,positive thymic T cell selection,-7.49,6,CD3D|CD3E|CD3G|DOCK2|PTPRC|ZAP70,37
GO:0043383,GO Biological Processes,negative T cell selection,-7.2,6,CD3E|CCR7|DOCK2|PTPRC|ZAP70|THEMIS,37
GO:0033077,GO Biological Processes,T cell differentiation in thymus,-6.94,10,CD3D|CD3E|CD3G|CCR6|CCR7|DOCK2|GATA3|PTPRC|ZAP70|BCL11B,37
GO:0045060,GO Biological Processes,negative thymic T cell selection,-5.81,5,CD3E|CCR7|DOCK2|PTPRC|ZAP70,37
hsa04380,KEGG Pathway,Osteoclast differentiation,-15.72,24,ACP5|BTK|CSF1R|CTSK|FCGR2A|FCGR2B|FCGR3B|IFNG|IL1B|LCK|LCP2|NCF2|NCF4|RELB|TYROBP|TNFSF11|MAP3K14|FCGR2C|LILRB2|LILRB5|LILRA3|TREM2|LILRA6|NCF1,38
GO:0006909,GO Biological Processes,phagocytosis,-15.68,31,AIF1|RHOH|CD14|FCGR2B|FCN1|FGR|HCK|ICAM3|IRF8|IGLC1|ITGAL|ITGAM|ITGB2|LYN|MYD88|NCF2|NCF4|P2RX7|P2RY6|RAC2|TLR4|TYROBP|VAV1|MARCO|NR1H3|CORO1A|CORO1C|TRBC1|TREM2|CLEC7A|CCR2,39
GO:0043277,GO Biological Processes,apoptotic cell clearance,-5.46,8,RHOH|FCN1|RAC2|TYROBP|MARCO|NR1H3|TREM2|CCR2,39
GO:0006911,GO Biological Processes,"phagocytosis, engulfment",-4.56,11,AIF1|RHOH|FCGR2B|IGLC1|ITGAM|ITGB2|RAC2|MARCO|TRBC1|TREM2|CLEC7A,39
GO:0099024,GO Biological Processes,plasma membrane invagination,-4.26,11,AIF1|RHOH|FCGR2B|IGLC1|ITGAM|ITGB2|RAC2|MARCO|TRBC1|TREM2|CLEC7A,39
GO:0010324,GO Biological Processes,membrane invagination,-4.04,11,AIF1|RHOH|FCGR2B|IGLC1|ITGAM|ITGB2|RAC2|MARCO|TRBC1|TREM2|CLEC7A,39
GO:0061024,GO Biological Processes,membrane organization,-3.08,30,AIF1|RHOH|CD2|CR1|DOCK2|FCGR2B|GZMB|IGLC1|ITGAM|ITGB2|MYC|P2RX7|PMAIP1|PRKCB|PTPRC|RAC2|SPAG4|UGCG|LAPTM5|CXCR4|MARCO|EPB41L3|CORO1C|TRBC1|RAB8B|TREM2|SAMD9|RTP4|CLEC7A|RUBCNL,39
GO:0042742,GO Biological Processes,defense response to bacterium,-15.4,37,ACP5|C5AR1|FCER1G|FGR|GBP2|HLA-E|IRF8|JCHAIN|IGLC1|IL6|IL6R|IL7R|LTF|LYZ|MYD88|OAS1|OAS2|P2RX7|CFP|RARRES2|RNASE6|S100A9|TLR2|TLR4|ISG15|CXCL13|GNLY|TRBC1|PYCARD|PLAC8|TREM2|SLAMF8|IL22RA1|NOD2|HAVCR2|GBP4|MPEG1,40
GO:0050830,GO Biological Processes,defense response to Gram-positive bacterium,-11.33,18,ACP5|C5AR1|FGR|GBP2|HLA-E|IL6|IL7R|LYZ|MYD88|P2RX7|RARRES2|RNASE6|TLR2|PYCARD|NOD2|HAVCR2|GBP4|MPEG1,40
GO:0050829,GO Biological Processes,defense response to Gram-negative bacterium,-5.84,11,IL6|IL6R|LTF|LYZ|RARRES2|RNASE6|TLR4|PYCARD|TREM2|IL22RA1|MPEG1,40
GO:0002221,GO Biological Processes,pattern recognition receptor signaling pathway,-15.23,20,BTK|CD14|CTSS|FCN1|LYN|MYD88|OAS1|TLR1|TLR2|TLR4|TNFAIP3|NMI|LY96|TLR7|TLR8|NOD2|CLEC7A|HAVCR2|PIK3AP1|CD300LF,41
GO:0002224,GO Biological Processes,toll-like receptor signaling pathway,-13.49,16,BTK|CD14|CTSS|LYN|MYD88|OAS1|TLR1|TLR2|TLR4|NMI|LY96|TLR7|TLR8|HAVCR2|PIK3AP1|CD300LF,41
R-HSA-168898,Reactome Gene Sets,Toll-like Receptor Cascades,-9.99,20,BIRC3|BTK|CD14|MAP3K8|CTSK|CTSS|ITGAM|ITGB2|CD180|MYD88|S100A9|S100B|TLR1|TLR2|TLR4|LY86|LY96|TLR7|TLR8|NOD2,41
R-HSA-5602498,Reactome Gene Sets,MyD88 deficiency (TLR2/4),-9.18,8,BTK|CD14|MYD88|S100A9|TLR1|TLR2|TLR4|LY96,41
R-HSA-5603041,Reactome Gene Sets,IRAK4 deficiency (TLR2/4),-8.94,8,BTK|CD14|MYD88|S100A9|TLR1|TLR2|TLR4|LY96,41
R-HSA-166016,Reactome Gene Sets,Toll Like Receptor 4 (TLR4) Cascade,-7.67,16,BIRC3|BTK|CD14|MAP3K8|ITGAM|ITGB2|CD180|MYD88|S100A9|S100B|TLR1|TLR2|TLR4|LY86|LY96|NOD2,41
GO:0034142,GO Biological Processes,toll-like receptor 4 signaling pathway,-7.2,7,CD14|LYN|OAS1|TLR4|NMI|LY96|PIK3AP1,41
GO:0032490,GO Biological Processes,detection of molecule of bacterial origin,-7.2,6,TLR1|TLR2|TLR4|LY96|TREM2|NOD2,41
R-HSA-5260271,Reactome Gene Sets,Diseases of Immune System,-6.78,8,BTK|CD14|MYD88|S100A9|TLR1|TLR2|TLR4|LY96,41
R-HSA-5602358,Reactome Gene Sets,Diseases associated with the TLR signaling cascade,-6.78,8,BTK|CD14|MYD88|S100A9|TLR1|TLR2|TLR4|LY96,41
M264,Canonical Pathways,PID TOLL ENDOGENOUS PATHWAY,-6.4,7,CD14|MYD88|S100A9|TLR1|TLR2|TLR4|LY96,41
R-HSA-5686938,Reactome Gene Sets,Regulation of TLR by endogenous ligand,-5.5,6,CD14|S100A9|TLR1|TLR2|TLR4|LY96,41
R-HSA-166058,Reactome Gene Sets,MyD88:MAL(TIRAP) cascade initiated on plasma membrane,-5.1,11,BTK|CD14|MAP3K8|MYD88|S100A9|S100B|TLR1|TLR2|TLR4|LY96|NOD2,41
R-HSA-168188,Reactome Gene Sets,Toll Like Receptor TLR6:TLR2 Cascade,-5.1,11,BTK|CD14|MAP3K8|MYD88|S100A9|S100B|TLR1|TLR2|TLR4|LY96|NOD2,41
R-HSA-168179,Reactome Gene Sets,Toll Like Receptor TLR1:TLR2 Cascade,-4.98,11,BTK|CD14|MAP3K8|MYD88|S100A9|S100B|TLR1|TLR2|TLR4|LY96|NOD2,41
R-HSA-181438,Reactome Gene Sets,Toll Like Receptor 2 (TLR2) Cascade,-4.98,11,BTK|CD14|MAP3K8|MYD88|S100A9|S100B|TLR1|TLR2|TLR4|LY96|NOD2,41
R-HSA-140534,Reactome Gene Sets,Caspase activation via Death Receptors in the presence of ligand,-4.73,5,CD14|TLR4|TNFSF10|TNFRSF10A|LY96,41
GO:0070391,GO Biological Processes,response to lipoteichoic acid,-4.46,4,CD14|TLR2|TLR4|TREM2,41
GO:0071223,GO Biological Processes,cellular response to lipoteichoic acid,-4.46,4,CD14|TLR2|TLR4|TREM2,41
GO:0032497,GO Biological Processes,detection of lipopolysaccharide,-4.46,3,TLR4|LY96|TREM2,41
R-HSA-168181,Reactome Gene Sets,Toll Like Receptor 7/8 (TLR7/8) Cascade,-3.88,9,CD14|MAP3K8|MYD88|S100B|TLR4|LY96|TLR7|TLR8|NOD2,41
WP2272,WikiPathways,Pathogenic Escherichia coli infection,-3.88,7,CD14|HCLS1|TLR4|TUBA4A|TUBA1A|ARPC1B|LY96,41
GO:1903969,GO Biological Processes,regulation of response to macrophage colony-stimulating factor,-3.78,3,TLR2|TLR4|TREM2,41
GO:1903972,GO Biological Processes,regulation of cellular response to macrophage colony-stimulating factor stimulus,-3.78,3,TLR2|TLR4|TREM2,41
R-HSA-5357769,Reactome Gene Sets,Caspase activation via extrinsic apoptotic signalling pathway,-3.69,5,CD14|TLR4|TNFSF10|TNFRSF10A|LY96,41
GO:0055094,GO Biological Processes,response to lipoprotein particle,-3.33,5,FCER1G|ITGB2|MYD88|TLR4|TREM2,41
R-HSA-975138,Reactome Gene Sets,TRAF6 mediated induction of NFkB and MAP kinases upon TLR7/8 or 9 activation,-3.22,8,CD14|MAP3K8|MYD88|S100B|TLR4|LY96|TLR7|NOD2,41
R-HSA-975155,Reactome Gene Sets,MyD88 dependent cascade initiated on endosome,-3.19,8,CD14|MAP3K8|MYD88|S100B|TLR4|LY96|TLR7|NOD2,41
GO:1900225,GO Biological Processes,regulation of NLRP3 inflammasome complex assembly,-3.17,4,MYD88|TLR4|TREM2|GBP5,41
GO:0071402,GO Biological Processes,cellular response to lipoprotein particle stimulus,-3.14,5,FCER1G|ITGB2|MYD88|TLR4|TREM2,41
R-HSA-168138,Reactome Gene Sets,Toll Like Receptor 9 (TLR9) Cascade,-3.07,8,CD14|MAP3K8|MYD88|S100B|TLR4|LY96|TLR7|NOD2,41
R-HSA-2562578,Reactome Gene Sets,TRIF-mediated programmed cell death,-3.02,3,CD14|TLR4|LY96,41
R-HSA-937041,Reactome Gene Sets,IKK complex recruitment mediated by RIP1,-2.79,4,BIRC3|CD14|TLR4|LY96,41
GO:0140052,GO Biological Processes,cellular response to oxidised low-density lipoprotein particle stimulus,-2.78,3,MYD88|TLR4|TREM2,41
GO:1900227,GO Biological Processes,positive regulation of NLRP3 inflammasome complex assembly,-2.78,3,MYD88|TLR4|GBP5,41
R-HSA-975163,Reactome Gene Sets,IRAK2 mediated activation of TAK1 complex upon TLR7/8 or 9 stimulation,-2.4,3,CD14|TLR4|LY96,41
R-HSA-166166,Reactome Gene Sets,MyD88-independent TLR4 cascade,-2.35,7,BIRC3|CD14|MAP3K8|S100B|TLR4|LY96|NOD2,41
R-HSA-937061,Reactome Gene Sets,TRIF(TICAM1)-mediated TLR4 signaling,-2.35,7,BIRC3|CD14|MAP3K8|S100B|TLR4|LY96|NOD2,41
R-HSA-937072,Reactome Gene Sets,TRAF6-mediated induction of TAK1 complex within TLR4 complex,-2.32,3,CD14|TLR4|LY96,41
GO:1902882,GO Biological Processes,regulation of response to oxidative stress,-2.3,7,ALOX5|GCH1|SOD2|TLR4|VNN1|TREM2|MCTP1,41
R-HSA-936964,Reactome Gene Sets,Activation of IRF3/IRF7 mediated by TBK1/IKK epsilon,-2.25,3,CD14|TLR4|LY96,41
R-HSA-6785807,Reactome Gene Sets,Interleukin-4 and Interleukin-13 signaling,-14.17,21,ALOX5|F13A1|GATA3|HMOX1|IL1B|IL2RG|IL4R|IL6|IL6R|IL18|ITGAM|ITGB2|MMP9|MYC|PIM1|PTGS2|CCL2|CCL22|TNFRSF1B|VCAM1|BATF,42
GO:0032663,GO Biological Processes,regulation of interleukin-2 production,-14.12,17,CD3E|CD86|CR1|GATA3|GBP1|IL1B|LAG3|PTPRC|XCL1|TNFAIP3|LAPTM5|VSIG4|SASH3|NOD2|CLEC7A|HAVCR2|CCR2,43
GO:0032703,GO Biological Processes,negative regulation of interleukin-2 production,-11.38,11,CR1|GATA3|GBP1|LAG3|PTPRC|XCL1|TNFAIP3|LAPTM5|VSIG4|NOD2|HAVCR2,43
GO:0032689,GO Biological Processes,negative regulation of interferon-gamma production,-10.47,12,CR1|DDIT3|GATA3|HLA-DRB1|LGALS9|XCL1|TLR4|TNFSF4|LAPTM5|CD274|NOD2|HAVCR2,43
WP619,WikiPathways,Type II interferon signaling (IFNG),-14.06,14,CYBB|GBP1|HLA-B|IRF8|IFIT2|IFNG|IL1B|CXCL10|IRF1|CXCL9|OAS1|PSMB9|TAP1|ISG15,44
WP5055,WikiPathways,Burn wound healing,-14,21,CD3E|F13A1|IL1B|IL6|CXCR2|IL15|MMP9|MYD88|S100A9|CCL2|TIMP2|TLR1|TLR2|TLR4|TNFAIP3|CXCR4|LY96|TLR7|TLR8|NOD2|MIAT,45
hsa05417,KEGG Pathway,Lipid and atherosclerosis,-13.98,28,CASP1|CASP7|CD14|CYBB|DDIT3|HSPA6|IL1B|IL6|IL18|LYN|MMP9|MYD88|NCF2|NCF4|OLR1|CCL2|CCL5|SOD2|TLR2|TLR4|VAV1|VCAM1|VLDLR|TNFSF10|TNFRSF10A|LY96|PYCARD|NCF1,45
GO:0031663,GO Biological Processes,lipopolysaccharide-mediated signaling pathway,-12.6,13,CD14|HCK|IL1B|IL18|LYN|MYD88|PTAFR|CCL2|CCL5|TLR2|TLR4|LY96|PTPN22,45
hsa05134,KEGG Pathway,Legionellosis,-11.12,14,CASP1|CASP7|CD14|CR1|HSPA6|IL1B|IL6|IL18|ITGAM|ITGB2|MYD88|TLR2|TLR4|PYCARD,45
hsa05144,KEGG Pathway,Malaria,-10.71,13,CR1|GYPC|IFNG|IL1B|IL6|IL18|ITGAL|ITGB2|MYD88|CCL2|TLR2|TLR4|VCAM1,45
WP2865,WikiPathways,IL1 and megakaryocytes in obesity,-10.49,10,IFNG|IL1B|IL18|MMP9|MYD88|S100A9|CCL2|TIMP2|TLR1|TLR2,45
WP4462,WikiPathways,Platelet-mediated interactions with vascular and circulating cells,-9.18,8,IL1B|CCL2|CCL5|SELPLG|TLR2|TLR4|VCAM1|TLR7,45
WP4136,WikiPathways,Fibrin complement receptor 3 signaling pathway,-8.96,11,CD14|IL6|CXCL10|ITGAM|ITGB2|MYD88|CCL2|TLR4|TYROBP|LY96|RASSF5,45
WP4478,WikiPathways,LTF danger signal response pathway,-7.02,7,CD14|IL1B|IL6|LTF|MYD88|TLR2|TLR4,45
hsa05146,KEGG Pathway,Amoebiasis,-6.72,13,CD1D|CD14|GNA15|IFNG|IL1B|IL6|ITGAM|ITGB2|SERPINB9|PRKCB|TLR2|TLR4|IL1R2,45
WP4496,WikiPathways,Signal transduction through IL1R,-2.25,4,IL1B|IL6|MYD88|MAP3K14,45
GO:0007159,GO Biological Processes,leukocyte cell-cell adhesion,-13.89,16,IL1B|ITGA4|ITGAL|ITGB2|OLR1|PTPRC|RAC2|S100A9|CCL5|SELL|SELPLG|STK10|VCAM1|ZAP70|FERMT3|CCR2,46
GO:0098609,GO Biological Processes,cell-cell adhesion,-9.18,36,CD1D|CD2|CD33|CSTA|ICAM3|IL1B|ITGA4|ITGAL|ITGAM|ITGB2|NINJ2|OLR1|PIK3CG|PLEK|PTPRC|RAC2|ROBO1|S100A9|CCL5|SELL|SELPLG|SIGLEC1|STK10|VCAM1|ZAP70|VNN1|LILRB2|ICOS|CRTAM|CLEC7A|FERMT3|IGSF21|JAML|GATA5|MILR1|CCR2,46
GO:0045123,GO Biological Processes,cellular extravasation,-6.8,9,ITGA4|ITGAL|PIK3CG|CCL2|SELL|SELPLG|VCAM1|JAML|CCR2,46
WP4493,WikiPathways,Cells and molecules involved in local acute inflammatory response,-6.11,6,IL6|ITGA4|ITGAL|ITGB2|SELPLG|VCAM1,46
GO:0061756,GO Biological Processes,leukocyte adhesion to vascular endothelial cell,-4.14,5,ITGA4|SELL|SELPLG|VCAM1|CCR2,46
GO:0050901,GO Biological Processes,leukocyte tethering or rolling,-3.17,4,ITGA4|SELL|SELPLG|VCAM1,46
GO:0036336,GO Biological Processes,dendritic cell migration,-13.66,12,ALOX5|CCR1|CCR5|CCR6|CCR7|GPR183|CXCR2|PIK3CG|CCL5|CXCR4|DOCK8|CCR2,47
GO:0002407,GO Biological Processes,dendritic cell chemotaxis,-12.3,10,CCR1|CCR5|CCR6|CCR7|GPR183|CXCR2|PIK3CG|CCL5|CXCR4|CCR2,47
WP4494,WikiPathways,Selective expression of chemokine receptors during T-cell polarization,-8.35,9,CCR1|CCR5|CCR7|IFNG|IL4R|CCL4|CXCR4|IL18R1|CCR2,47
WP24,WikiPathways,Peptide GPCRs,-7.36,12,C3AR1|C5AR1|CCR1|CCR5|CCR6|CCR7|FPR1|FPR3|CXCR2|CXCR4|CXCR6|CCR2,47
GO:0019722,GO Biological Processes,calcium-mediated signaling,-7.22,16,BTK|CCR1|CCR5|CCR6|CCR7|CXCR2|P2RX7|PTPRC|VCAM1|CXCR4|TNFSF11|CCRL2|CXCR6|LAT|MCTP1|CCR2,47
GO:0019932,GO Biological Processes,second-messenger-mediated signaling,-5.59,17,BTK|CCR1|CCR5|CCR6|CCR7|FPR1|CXCR2|P2RX7|PTPRC|VCAM1|CXCR4|TNFSF11|CCRL2|CXCR6|LAT|MCTP1|CCR2,47
GO:0043300,GO Biological Processes,regulation of leukocyte degranulation,-13.43,15,FCGR2B|FGR|NCKAP1L|HLA-F|HMOX1|IL4R|ITGAM|ITGB2|LGALS9|LYN|PTAFR|RAC2|CD300A|ADGRE2|CCR2,48
GO:0002886,GO Biological Processes,regulation of myeloid leukocyte mediated immunity,-13.36,16,BTK|FCGR2B|FGR|HLA-E|HMOX1|IL4R|ITGAM|ITGB2|LGALS9|LYN|PTAFR|RAC2|TYROBP|CD300A|ADGRE2|CCR2,48
GO:0033003,GO Biological Processes,regulation of mast cell activation,-8.84,11,FGR|HMOX1|IL4R|LGALS9|LYN|ENPP3|RAC2|CD300A|ADGRE2|CD300LF|MILR1,48
GO:0043301,GO Biological Processes,negative regulation of leukocyte degranulation,-8.33,7,FCGR2B|NCKAP1L|HLA-F|HMOX1|LGALS9|CD300A|CCR2,48
GO:1903305,GO Biological Processes,regulation of regulated secretory pathway,-8.27,17,FCGR2B|FGR|NCKAP1L|HLA-F|HMOX1|IL4R|ITGAM|ITGB2|LGALS9|LYN|PRKCB|PTAFR|RAC2|CD300A|ADGRE2|MICAL1|CCR2,48
GO:0017157,GO Biological Processes,regulation of exocytosis,-7.98,20,SEPTIN1|FCGR2B|FGR|NCKAP1L|HLA-F|HMOX1|IFNG|IL4R|ITGAM|ITGB2|LGALS9|LYN|PRKCB|PTAFR|RAC2|CD300A|ADGRE2|RAB8B|MICAL1|CCR2,48
GO:0033006,GO Biological Processes,regulation of mast cell activation involved in immune response,-7.67,9,FGR|HMOX1|IL4R|LGALS9|LYN|ENPP3|RAC2|CD300A|ADGRE2,48
GO:0033004,GO Biological Processes,negative regulation of mast cell activation,-6.7,6,HMOX1|LGALS9|ENPP3|CD300A|CD300LF|MILR1,48
GO:0043304,GO Biological Processes,regulation of mast cell degranulation,-6.67,8,FGR|HMOX1|IL4R|LGALS9|LYN|RAC2|CD300A|ADGRE2,48
GO:1903306,GO Biological Processes,negative regulation of regulated secretory pathway,-6.27,7,FCGR2B|NCKAP1L|HLA-F|HMOX1|LGALS9|CD300A|CCR2,48
GO:0002887,GO Biological Processes,negative regulation of myeloid leukocyte mediated immunity,-5.59,5,FCGR2B|HMOX1|LGALS9|CD300A|CCR2,48
GO:0045920,GO Biological Processes,negative regulation of exocytosis,-5.2,7,FCGR2B|NCKAP1L|HLA-F|HMOX1|LGALS9|CD300A|CCR2,48
GO:0051051,GO Biological Processes,negative regulation of transport,-4.83,25,CD33|CSK|FCGR2B|GEM|NCKAP1L|HLA-F|HMOX1|IL1B|LGALS9|MMP9|MYC|PRKCB|PTGS2|RGS2|TLR2|TNFRSF1B|NR1H3|LILRB2|CORO1A|CD300A|TRAT1|MCTP1|RSAD2|CD300LF|CCR2,48
GO:0033007,GO Biological Processes,negative regulation of mast cell activation involved in immune response,-4.46,4,HMOX1|LGALS9|ENPP3|CD300A,48
GO:1903531,GO Biological Processes,negative regulation of secretion by cell,-3.7,11,FCGR2B|NCKAP1L|HLA-F|HMOX1|IL1B|LGALS9|TNFRSF1B|NR1H3|CD300A|RSAD2|CCR2,48
GO:0043305,GO Biological Processes,negative regulation of mast cell degranulation,-3.54,3,HMOX1|LGALS9|CD300A,48
GO:0051048,GO Biological Processes,negative regulation of secretion,-3.13,11,FCGR2B|NCKAP1L|HLA-F|HMOX1|IL1B|LGALS9|TNFRSF1B|NR1H3|CD300A|RSAD2|CCR2,48
GO:0010942,GO Biological Processes,positive regulation of cell death,-13.43,46,C1QA|DDIT3|FCGR2B|GZMA|HLA-G|HMOX1|IFIT2|IFNG|IL6|IDO1|ITGA4|ITGAM|ITGB2|LCK|LGALS9|LYN|MMP9|MNDA|MYC|P2RX7|PMAIP1|PRF1|PTGS2|PTPRC|S100A9|CCL2|CCL5|SOD2|TLR4|TNFRSF1B|TYROBP|LAPTM5|KMO|TNFSF10|TNFRSF10A|STK17B|STK17A|RASSF2|PYCARD|CD274|G0S2|CALHM2|DDIT4|TIGAR|CLEC7A|HTRA4,49
GO:0043068,GO Biological Processes,positive regulation of programmed cell death,-11.29,40,DDIT3|GZMA|HLA-G|HMOX1|IFIT2|IFNG|IL6|IDO1|ITGA4|ITGAM|LCK|LGALS9|LYN|MMP9|MNDA|MYC|P2RX7|PMAIP1|PRF1|PTGS2|PTPRC|S100A9|CCL2|CCL5|SOD2|TNFRSF1B|TYROBP|LAPTM5|TNFSF10|TNFRSF10A|STK17B|STK17A|RASSF2|PYCARD|CD274|G0S2|CALHM2|TIGAR|CLEC7A|HTRA4,49
GO:0043065,GO Biological Processes,positive regulation of apoptotic process,-9.84,37,DDIT3|GZMA|HLA-G|HMOX1|IFIT2|IFNG|IL6|IDO1|ITGA4|ITGAM|LCK|LGALS9|LYN|MMP9|MNDA|MYC|P2RX7|PMAIP1|PTGS2|PTPRC|S100A9|CCL2|CCL5|SOD2|TNFRSF1B|TYROBP|TNFSF10|TNFRSF10A|STK17B|STK17A|RASSF2|PYCARD|CD274|G0S2|CALHM2|TIGAR|HTRA4,49
WP5087,WikiPathways,Malignant pleural mesothelioma,-4.62,24,AREG|CASP1|CSF1R|DDIT3|FGF12|IL1B|IL6|IDO1|CXCL10|ITGA4|ITGB2|LGALS9|MMP9|MYC|SERPINF1|PIK3CG|CCL2|CCL4|CCL5|MAD1L1|ADAMTS1|RASSF2|CD274|RASSF5,49
GO:0042113,GO Biological Processes,B cell activation,-13.03,24,BST2|BTK|CD86|CCR6|KLF6|GPR183|FCGR2B|IRF8|IL6|IL7R|ITGA4|CD180|PRKCB|PTPRC|TLR4|VCAM1|ZAP70|RASGRP1|TCIRG1|BATF|TNFSF13B|LAX1|DOCK10|SLAMF8,50
GO:0030183,GO Biological Processes,B cell differentiation,-6.06,13,BTK|KLF6|GPR183|FCGR2B|IRF8|IL6|ITGA4|PTPRC|VCAM1|TCIRG1|TNFSF13B|DOCK10|SLAMF8,50
GO:0002312,GO Biological Processes,B cell activation involved in immune response,-6.04,9,CCR6|GPR183|FCGR2B|IRF8|IL6|CD180|TLR4|BATF|DOCK10,50
GO:0002335,GO Biological Processes,mature B cell differentiation,-4.53,6,GPR183|FCGR2B|IRF8|IL6|DOCK10|SLAMF8,50
GO:0002313,GO Biological Processes,mature B cell differentiation involved in immune response,-3.86,5,GPR183|FCGR2B|IRF8|IL6|DOCK10,50
GO:0050864,GO Biological Processes,regulation of B cell activation,-13.01,26,BTK|CD38|CR1|GPR183|FCGR2B|NCKAP1L|IGLC1|IL6|IL7|LYN|MNDA|PTPRC|TLR4|TNFAIP3|TNFSF4|TYROBP|LAPTM5|THEMIS2|TNFSF13B|CD300A|TRBC1|SASH3|SLAMF8|SAMSN1|NOD2|IL4I1,51
GO:0030888,GO Biological Processes,regulation of B cell proliferation,-10.39,14,BTK|CD38|GPR183|FCGR2B|NCKAP1L|IL7|LYN|MNDA|PTPRC|TLR4|TYROBP|TNFSF13B|CD300A|SASH3,51
GO:0030890,GO Biological Processes,positive regulation of B cell proliferation,-5.7,8,CD38|GPR183|NCKAP1L|IL7|PTPRC|TLR4|TNFSF13B|SASH3,51
GO:0050871,GO Biological Processes,positive regulation of B cell activation,-5.45,14,BTK|CD38|GPR183|NCKAP1L|IGLC1|IL6|IL7|PTPRC|TLR4|TNFSF4|TNFSF13B|TRBC1|SASH3|NOD2,51
GO:0050853,GO Biological Processes,B cell receptor signaling pathway,-5.44,12,BTK|CD38|NCKAP1L|IGLC1|ITK|LCK|LYN|MNDA|PRKCB|PTPRC|TRBC1|KLHL6,51
GO:0046640,GO Biological Processes,regulation of alpha-beta T cell proliferation,-12.6,13,CD3E|HLA-E|IL18|IRF1|LGALS9|PTPRC|XCL1|TNFSF4|ZAP70|EBI3|PTPN22|CD274|CCR2,52
GO:0046641,GO Biological Processes,positive regulation of alpha-beta T cell proliferation,-12.54,11,CD3E|HLA-E|IL18|LGALS9|PTPRC|XCL1|TNFSF4|ZAP70|EBI3|PTPN22|CCR2,52
GO:0032673,GO Biological Processes,regulation of interleukin-4 production,-10.46,11,CD3E|CD86|DDIT3|FCER1G|GATA3|HLA-DRB1|HLA-E|LGALS9|TNFSF4|SASH3|HAVCR2,52
GO:0032753,GO Biological Processes,positive regulation of interleukin-4 production,-9.01,9,CD3E|CD86|FCER1G|GATA3|HLA-E|LGALS9|TNFSF4|SASH3|HAVCR2,52
GO:0032736,GO Biological Processes,positive regulation of interleukin-13 production,-5.38,5,GATA3|HLA-E|IL18|LGALS9|TNFSF4,52
GO:0032656,GO Biological Processes,regulation of interleukin-13 production,-4.35,5,GATA3|HLA-E|IL18|LGALS9|TNFSF4,52
GO:0002573,GO Biological Processes,myeloid leukocyte differentiation,-12.48,20,CCR7|CSF1R|GPR183|GATA3|HLA-DRB1|IFI16|IFNG|IL15|LBR|MMP9|RELB|TLR2|TYROBP|TNFSF11|TCIRG1|BATF|SNX10|TREM2|BATF2|NRROS,53
GO:0030099,GO Biological Processes,myeloid cell differentiation,-11.54,26,BPGM|CCR7|CSF1R|GPR183|EVI2B|GATA3|HCLS1|NCKAP1L|HLA-DRB1|IRF8|IFI16|IFNG|IL15|LBR|LYN|MMP9|RELB|TLR2|TYROBP|TNFSF11|TCIRG1|BATF|SNX10|TREM2|BATF2|NRROS,53
GO:0030225,GO Biological Processes,macrophage differentiation,-6.02,7,CSF1R|HLA-DRB1|IFNG|IL15|MMP9|TLR2|NRROS,53
GO:1903530,GO Biological Processes,regulation of secretion by cell,-12.36,42,ADORA3|ALOX5|CD33|CD38|SEPTIN1|FCGR2B|FGR|NCKAP1L|HLA-DRB1|HLA-F|HMOX1|IFNG|IL1B|IL4R|IL6|ITGAM|ITGB2|LGALS9|LYN|P2RX7|PLA2G4A|PRKCB|PTAFR|RAC2|CCL5|SPP1|TLR2|TLR4|TNFRSF1B|KMO|TNFSF11|NR1H3|TCIRG1|CD300A|ADGRE2|RAB8B|TREM2|MICAL1|MCTP1|WLS|RSAD2|CCR2,54
GO:0051046,GO Biological Processes,regulation of secretion,-11.55,43,ADORA3|ALOX5|CD33|CD38|SEPTIN1|FCGR2B|FGR|NCKAP1L|HLA-DRB1|HLA-F|HMOX1|IFNG|IL1B|IL4R|IL6|ITGAM|ITGB2|LGALS9|LYN|OAS2|P2RX7|PLA2G4A|PRKCB|PTAFR|RAC2|CCL5|SPP1|TLR2|TLR4|TNFRSF1B|KMO|TNFSF11|NR1H3|TCIRG1|CD300A|ADGRE2|RAB8B|TREM2|MICAL1|MCTP1|WLS|RSAD2|CCR2,54
GO:1903532,GO Biological Processes,positive regulation of secretion by cell,-6.5,21,CD33|CD38|FGR|HLA-DRB1|HLA-F|IFNG|IL1B|IL4R|ITGAM|ITGB2|P2RX7|PLA2G4A|PTAFR|SPP1|TLR2|TLR4|KMO|TNFSF11|RAB8B|TREM2|WLS,54
GO:0051047,GO Biological Processes,positive regulation of secretion,-5.86,21,CD33|CD38|FGR|HLA-DRB1|HLA-F|IFNG|IL1B|IL4R|ITGAM|ITGB2|P2RX7|PLA2G4A|PTAFR|SPP1|TLR2|TLR4|KMO|TNFSF11|RAB8B|TREM2|WLS,54
GO:0060341,GO Biological Processes,regulation of cellular localization,-5.03,36,CD247|CSK|FGR|GBP1|GZMB|HCLS1|HLA-DRB1|HMOX1|IFNG|IL1B|IL4R|CXCL10|ITGAM|ITGB2|LCP1|LGALS9|LYN|CXCL9|MX2|NEFH|P2RX5|P2RX7|P2RY6|PTGS2|RAC2|CXCL11|XCL1|TYROBP|MAD1L1|CORO1A|CD300A|TRIM58|ADGRE2|TREM2|RASSF5|PYHIN1,54
GO:0050708,GO Biological Processes,regulation of protein secretion,-4.1,16,ALOX5|CD33|CD38|HLA-DRB1|IFNG|IL1B|IL6|P2RX7|CCL5|TLR2|TLR4|NR1H3|TCIRG1|TREM2|WLS|RSAD2,54
GO:0051223,GO Biological Processes,regulation of protein transport,-3.93,24,ALOX5|CD33|CD38|CSK|GZMB|HCLS1|HLA-DRB1|IFNG|IL1B|IL6|ITGAM|ITGB2|LCP1|P2RX7|PTGS2|RAC2|CCL5|TLR2|TLR4|NR1H3|TCIRG1|TREM2|WLS|RSAD2,54
GO:0070201,GO Biological Processes,regulation of establishment of protein localization,-3.61,24,ALOX5|CD33|CD38|CSK|GZMB|HCLS1|HLA-DRB1|IFNG|IL1B|IL6|ITGAM|ITGB2|LCP1|P2RX7|PTGS2|RAC2|CCL5|TLR2|TLR4|NR1H3|TCIRG1|TREM2|WLS|RSAD2,54
GO:0051222,GO Biological Processes,positive regulation of protein transport,-3.36,16,CD33|CD38|GZMB|HCLS1|HLA-DRB1|IFNG|IL1B|ITGAM|ITGB2|P2RX7|PTGS2|RAC2|TLR2|TLR4|TREM2|WLS,54
GO:1904951,GO Biological Processes,positive regulation of establishment of protein localization,-3.11,16,CD33|CD38|GZMB|HCLS1|HLA-DRB1|IFNG|IL1B|ITGAM|ITGB2|P2RX7|PTGS2|RAC2|TLR2|TLR4|TREM2|WLS,54
GO:1903829,GO Biological Processes,positive regulation of protein localization,-2.59,19,CD247|CD33|CD38|GZMB|HCLS1|HLA-DRB1|IFNG|IL1B|ITGAM|ITGB2|P2RX7|PTGS2|RAC2|TLR2|TLR4|TYROBP|TREM2|WLS|PYHIN1,54
GO:0050714,GO Biological Processes,positive regulation of protein secretion,-2.28,8,CD33|CD38|HLA-DRB1|P2RX7|TLR2|TLR4|TREM2|WLS,54
hsa04613,KEGG Pathway,Neutrophil extracellular trap formation,-11.78,24,AQP9|C5AR1|CASP1|CASP4|CR1|CYBB|FCGR2A|FCGR3B|FPR1|FPR3|ITGAL|ITGAM|ITGB2|NCF2|NCF4|PRKCB|RAC2|SELPLG|TLR2|TLR4|TLR7|TLR8|CLEC7A|NCF1,55
hsa04670,KEGG Pathway,Leukocyte transendothelial migration,-10.63,18,RHOH|CYBB|ITGA4|ITGAL|ITGAM|ITGB2|ITK|MMP9|NCF2|NCF4|PRKCB|RAC2|SIPA1|VAV1|VCAM1|CXCR4|RASSF5|NCF1,55
hsa04015,KEGG Pathway,Rap1 signaling pathway,-3.88,14,CSF1R|FPR1|FYB1|ITGAL|ITGAM|ITGB2|LCP2|PRKCB|RAC2|SIPA1|VAV1|LAT|APBB1IP|RASSF5,55
hsa04668,KEGG Pathway,TNF signaling pathway,-11.76,19,BIRC3|CASP7|MAP3K8|IL1B|IL6|IL15|CXCL10|IRF1|MMP9|PTGS2|CCL2|CCL5|TNFAIP3|TNFRSF1B|VCAM1|IL18R1|MAP3K14|NOD2|MLKL,56
WP2036,WikiPathways,TNF-related weak inducer of apoptosis (TWEAK) signaling pathway,-5.7,8,BIRC3|CASP7|IL6|MMP9|RELB|CCL2|CCL5|MAP3K14,56
WP231,WikiPathways,TNF-alpha signaling pathway,-4.6,10,BIRC3|CASP7|MAP3K8|IL6|NFKBIE|PTPRCAP|CCL2|TNFAIP3|TNFRSF1B|MAP3K14,56
M45,Canonical Pathways,PID CD40 PATHWAY,-3.39,5,BIRC3|MYC|TNFAIP3|MAP3K14|FCAMR,56
M197,Canonical Pathways,PID HIV NEF PATHWAY,-2.25,4,BIRC3|CASP7|CD247|MAP3K14,56
GO:0038061,GO Biological Processes,NIK/NF-kappaB signaling,-2.12,4,BIRC3|RELB|TNFRSF10A|MAP3K14,56
M124,Canonical Pathways,PID CXCR4 PATHWAY,-11.63,18,CD3D|CD3E|CD3G|CD247|CSK|FGR|HCK|HLA-DRA|ITGA4|LCK|LYN|MMP9|PIK3CG|PTPRC|RGS1|VAV1|CXCR4|PAG1,57
R-HSA-9658195,Reactome Gene Sets,Leishmania infection,-10.6,26,ADRB2|BTK|C3AR1|CASP1|CD3G|CD247|FCGR2A|FGR|HCK|NCKAP1L|HMOX1|IL1B|IL6|IL18|LYN|P2RX7|PRKAR2B|PTGER2|PTGER4|VAV1|WIPF1|PSTPIP1|CD163|ARPC1B|PYCARD|GPR84,57
M210,Canonical Pathways,PID IL8 CXCR2 PATHWAY,-7.67,9,DOCK2|FGR|GNA15|HCK|CXCR2|LYN|PIK3CG|PRKCB|RAC2,57
GO:0002861,GO Biological Processes,regulation of inflammatory response to antigenic stimulus,-7.66,10,BTK|CCR7|FCGR2B|FGR|HCK|HLA-DRB1|HLA-E|LYN|TREM2|NOD2,57
M141,Canonical Pathways,PID PI3KCI PATHWAY,-7.37,10,BTK|FGR|HCK|ITK|LCK|LYN|PIK3CG|ZAP70|LAT|DAPP1,57
R-HSA-2029481,Reactome Gene Sets,FCGR activation,-7.2,6,CD3G|CD247|FCGR2A|FGR|HCK|LYN,57
R-HSA-9664407,Reactome Gene Sets,Parasite infection,-6.48,10,BTK|CD3G|CD247|FGR|HCK|NCKAP1L|LYN|VAV1|WIPF1|ARPC1B,57
R-HSA-9664417,Reactome Gene Sets,Leishmania phagocytosis,-6.48,10,BTK|CD3G|CD247|FGR|HCK|NCKAP1L|LYN|VAV1|WIPF1|ARPC1B,57
R-HSA-9664422,Reactome Gene Sets,FCGR3A-mediated phagocytosis,-6.48,10,BTK|CD3G|CD247|FGR|HCK|NCKAP1L|LYN|VAV1|WIPF1|ARPC1B,57
R-HSA-2029480,Reactome Gene Sets,Fcgamma receptor (FCGR) dependent phagocytosis,-5.79,11,BTK|CD3G|CD247|FCGR2A|FGR|HCK|NCKAP1L|LYN|VAV1|WIPF1|ARPC1B,57
GO:0002862,GO Biological Processes,negative regulation of inflammatory response to antigenic stimulus,-5.58,7,FCGR2B|FGR|HCK|HLA-DRB1|LYN|TREM2|NOD2,57
GO:0038093,GO Biological Processes,Fc receptor signaling pathway,-5.31,8,BTK|FCER1G|FCGR1BP|FCGR2B|FGR|HCK|LYN|VAV1,57
GO:0002431,GO Biological Processes,Fc receptor mediated stimulatory signaling pathway,-5.13,6,FCER1G|FCGR2B|FGR|HCK|LYN|VAV1,57
GO:0038094,GO Biological Processes,Fc-gamma receptor signaling pathway,-5.02,6,FCER1G|FCGR2B|FGR|HCK|LYN|VAV1,57
M50,Canonical Pathways,PID PTP1B PATHWAY,-4.97,8,CSF1R|CSK|FCGR2A|FGR|HCK|LCK|LYN|LAT,57
M186,Canonical Pathways,PID PDGFRB PATHWAY,-4.8,12,CSK|FGR|HCK|LCK|LYN|MYC|PIK3CG|PLA2G4A|SIPA1|SLA|ARPC1B|PAG1,57
R-HSA-9664323,Reactome Gene Sets,FCGR3A-mediated IL10 synthesis,-4.8,7,CD3G|CD247|FCGR2A|FGR|HCK|LYN|PRKAR2B,57
M99,Canonical Pathways,PID TXA2PATHWAY,-4.73,8,FGR|GNA15|HCK|LCK|LYN|PIK3CG|PRKCB|VCAM1,57
M252,Canonical Pathways,PID IL8 CXCR1 PATHWAY,-4.71,6,FGR|GNA15|HCK|LYN|PIK3CG|PRKCB,57
R-HSA-2029482,Reactome Gene Sets,Regulation of actin dynamics for phagocytic cup formation,-4.45,8,BTK|CD3G|CD247|FCGR2A|NCKAP1L|VAV1|WIPF1|ARPC1B,57
R-HSA-9662851,Reactome Gene Sets,Anti-inflammatory response favouring Leishmania parasite infection,-4.27,13,ADRB2|CD3G|CD247|FCGR2A|FGR|HCK|IL6|LYN|PRKAR2B|PTGER2|PTGER4|CD163|GPR84,57
R-HSA-9664433,Reactome Gene Sets,Leishmania parasite growth and survival,-4.27,13,ADRB2|CD3G|CD247|FCGR2A|FGR|HCK|IL6|LYN|PRKAR2B|PTGER2|PTGER4|CD163|GPR84,57
GO:0002433,GO Biological Processes,immune response-regulating cell surface receptor signaling pathway involved in phagocytosis,-4.24,5,FCGR2B|FGR|HCK|LYN|VAV1,57
GO:0038096,GO Biological Processes,Fc-gamma receptor signaling pathway involved in phagocytosis,-4.24,5,FCGR2B|FGR|HCK|LYN|VAV1,57
M257,Canonical Pathways,PID EPHRINB REV PATHWAY,-3.46,5,FGR|HCK|LCK|LYN|CXCR4,57
GO:0046777,GO Biological Processes,protein autophosphorylation,-3.28,12,BTK|CSF1R|CSK|FGR|HCK|ITK|LYN|PIM1|STK10|ZAP70|STK17B|PIM2,57
M177,Canonical Pathways,PID EPHA FWDPATHWAY,-3.2,5,FGR|HCK|LCK|LYN|PIK3CG,57
GO:0018108,GO Biological Processes,peptidyl-tyrosine phosphorylation,-3.02,10,BTK|CSF1R|CSK|FGR|HCK|IL15|ITK|LCK|LYN|ZAP70,57
GO:0018212,GO Biological Processes,peptidyl-tyrosine modification,-2.96,10,BTK|CSF1R|CSK|FGR|HCK|IL15|ITK|LCK|LYN|ZAP70,57
M33,Canonical Pathways,PID GLYPICAN 1PATHWAY,-2.66,4,FGR|HCK|LCK|LYN,57
M76,Canonical Pathways,PID P38 ALPHA BETA PATHWAY,-2.49,4,FGR|HCK|LCK|LYN,57
M275,Canonical Pathways,PID ALPHA SYNUCLEIN PATHWAY,-2.39,4,FGR|HCK|LCK|LYN,57
R-HSA-5663213,Reactome Gene Sets,RHO GTPases Activate WASPs and WAVEs,-2.2,4,BTK|NCKAP1L|WIPF1|ARPC1B,57
GO:0060759,GO Biological Processes,regulation of response to cytokine stimulus,-11.52,23,CASP1|CASP4|IL6|IL7|MMP12|OAS1|PTPRC|ROBO1|CCL5|TLR2|TLR4|TNFAIP3|LAPTM5|IL1R2|CXCR4|ISG15|NR1H3|SAMHD1|PYCARD|TREM2|NLRC5|CARD16|CD300LF,58
GO:0001959,GO Biological Processes,regulation of cytokine-mediated signaling pathway,-10.4,21,CASP1|CASP4|IL6|IL7|MMP12|OAS1|PTPRC|ROBO1|CCL5|TNFAIP3|LAPTM5|IL1R2|CXCR4|ISG15|NR1H3|SAMHD1|PYCARD|TREM2|NLRC5|CARD16|CD300LF,58
GO:0001960,GO Biological Processes,negative regulation of cytokine-mediated signaling pathway,-7.56,13,IL6|MMP12|OAS1|PTPRC|ROBO1|CCL5|IL1R2|ISG15|NR1H3|SAMHD1|TREM2|NLRC5|CARD16,58
GO:0060761,GO Biological Processes,negative regulation of response to cytokine stimulus,-7.26,13,IL6|MMP12|OAS1|PTPRC|ROBO1|CCL5|IL1R2|ISG15|NR1H3|SAMHD1|TREM2|NLRC5|CARD16,58
GO:0060760,GO Biological Processes,positive regulation of response to cytokine stimulus,-7.13,11,CASP1|CASP4|IL7|MMP12|TLR2|TLR4|LAPTM5|CXCR4|TREM2|NLRC5|CD300LF,58
GO:0001961,GO Biological Processes,positive regulation of cytokine-mediated signaling pathway,-5.62,9,CASP1|CASP4|IL7|MMP12|LAPTM5|CXCR4|TREM2|NLRC5|CD300LF,58
GO:0060339,GO Biological Processes,negative regulation of type I interferon-mediated signaling pathway,-4.35,5,MMP12|OAS1|ISG15|SAMHD1|NLRC5,58
GO:0060338,GO Biological Processes,regulation of type I interferon-mediated signaling pathway,-2.78,5,MMP12|OAS1|ISG15|SAMHD1|NLRC5,58
GO:0043549,GO Biological Processes,regulation of kinase activity,-11.51,49,ADRB2|AREG|C5AR1|CD86|CDC25B|CDKN2C|CCR7|CSF1R|CSK|FGR|NCKAP1L|HLA-DRB1|IFNG|IL1B|IL6R|IL18|LCP2|LTF|LYN|P2RX7|PIK3CG|PKIB|PRKAR2B|PTPRC|RGS2|ROBO1|CCL5|TLR4|TNFAIP3|VLDLR|TNFSF11|TNFRSF10A|RASSF2|RASGRP1|CD300A|CORO1C|PTPN22|GREM1|LAT|TRIB2|PYCARD|HERC5|TREM2|LAX1|SLAMF8|TIGAR|NOD2|NLRC5|NCF1,59
GO:0045859,GO Biological Processes,regulation of protein kinase activity,-11.24,44,ADRB2|AREG|C5AR1|CD86|CDC25B|CDKN2C|CCR7|CSF1R|CSK|FGR|NCKAP1L|IFNG|IL1B|IL6R|IL18|LCP2|LTF|LYN|P2RX7|PIK3CG|PKIB|PRKAR2B|PTPRC|RGS2|ROBO1|CCL5|TLR4|TNFAIP3|VLDLR|TNFSF11|TNFRSF10A|RASSF2|RASGRP1|CD300A|CORO1C|PTPN22|GREM1|LAT|TRIB2|PYCARD|HERC5|LAX1|NOD2|NCF1,59
GO:0001934,GO Biological Processes,positive regulation of protein phosphorylation,-10.72,46,ADRB2|AIF1|AREG|CD3E|CD86|CDC25B|CCR7|CSF1R|CSK|HCLS1|NCKAP1L|HLA-DRB1|IFNG|IL1B|IL6|IL6R|IL15|IL18|LCP2|LTF|LYN|MMP9|P2RX7|ENPP2|PIK3CG|PLAUR|PTGS2|PTPRC|RARRES2|ROBO1|CCL5|TLR4|VLDLR|TNFSF11|MARCO|TNFRSF10A|RASSF2|RASGRP1|GPNMB|GREM1|LAT|TREM2|NOD2|CLEC7A|NIBAN1|NCF1,59
GO:0033674,GO Biological Processes,positive regulation of kinase activity,-9.4,34,ADRB2|AREG|CD86|CDC25B|CCR7|CSF1R|CSK|FGR|NCKAP1L|HLA-DRB1|IFNG|IL1B|IL6R|IL18|LCP2|LTF|LYN|P2RX7|PIK3CG|PTPRC|ROBO1|CCL5|TLR4|VLDLR|TNFSF11|TNFRSF10A|RASSF2|RASGRP1|GREM1|LAT|TREM2|TIGAR|NOD2|NCF1,59
GO:0051347,GO Biological Processes,positive regulation of transferase activity,-8.63,36,ADRB2|AREG|CD86|CDC25B|CCR7|CSF1R|CSK|FGR|NCKAP1L|HLA-DRB1|IFNG|IL1B|IL6R|IL18|LCP2|LTF|LYN|MYC|P2RX7|PIK3CG|PKIB|PTPRC|ROBO1|CCL5|TLR4|VLDLR|TNFSF11|TNFRSF10A|RASSF2|RASGRP1|GREM1|LAT|TREM2|TIGAR|NOD2|NCF1,59
GO:0045860,GO Biological Processes,positive regulation of protein kinase activity,-8.36,29,ADRB2|AREG|CD86|CDC25B|CCR7|CSF1R|CSK|NCKAP1L|IFNG|IL1B|IL6R|IL18|LCP2|LTF|P2RX7|PIK3CG|PTPRC|ROBO1|CCL5|TLR4|VLDLR|TNFSF11|TNFRSF10A|RASSF2|RASGRP1|GREM1|LAT|NOD2|NCF1,59
GO:0071900,GO Biological Processes,regulation of protein serine/threonine kinase activity,-7.09,26,ADRB2|CDKN2C|CSF1R|CSK|IFNG|IL1B|LTF|LYN|P2RX7|PIK3CG|PKIB|PRKAR2B|PTPRC|RGS2|ROBO1|TLR4|TNFAIP3|TNFSF11|RASGRP1|CD300A|PTPN22|TRIB2|PYCARD|HERC5|LAX1|NOD2,59
GO:1902532,GO Biological Processes,negative regulation of intracellular signal transduction,-5.88,30,RHOH|CSK|DDIT3|DUSP2|GBP1|HLA-G|IFI35|IL1B|LYN|MMP9|MYC|P2RX7|PLAUR|PLEK|PTGS2|PTPRC|RGS2|SOD2|TLR4|TNFAIP3|VNN1|NMI|RASSF2|CD300A|PTPN22|PYCARD|TREM2|DDIT4|LAX1|ELL3,59
GO:0043405,GO Biological Processes,regulation of MAP kinase activity,-5.84,16,CSK|IL1B|LYN|P2RX7|PIK3CG|PTPRC|RGS2|ROBO1|TLR4|TNFSF11|RASGRP1|CD300A|PTPN22|TRIB2|LAX1|NOD2,59
GO:0042326,GO Biological Processes,negative regulation of phosphorylation,-5.25,23,CDKN2C|CSK|IFNG|IL1B|LYN|PKIB|PRKAR2B|PTPRC|RGS2|TNFAIP3|RASSF2|CD300A|CORO1C|PTPN22|GREM1|TRIB2|PYCARD|DDIT4|LAX1|TIGAR|SAMSN1|MICAL1|NIBAN1,59
GO:0045936,GO Biological Processes,negative regulation of phosphate metabolic process,-5.21,25,CDKN2C|CSK|NCKAP1L|IFNG|IL1B|LYN|PLEK|PKIB|PRKAR2B|PTPRC|RGS2|TNFAIP3|RASSF2|CD300A|CORO1C|PTPN22|GREM1|TRIB2|PYCARD|DDIT4|LAX1|TIGAR|SAMSN1|MICAL1|NIBAN1,59
GO:0010563,GO Biological Processes,negative regulation of phosphorus metabolic process,-5.19,25,CDKN2C|CSK|NCKAP1L|IFNG|IL1B|LYN|PLEK|PKIB|PRKAR2B|PTPRC|RGS2|TNFAIP3|RASSF2|CD300A|CORO1C|PTPN22|GREM1|TRIB2|PYCARD|DDIT4|LAX1|TIGAR|SAMSN1|MICAL1|NIBAN1,59
GO:0001933,GO Biological Processes,negative regulation of protein phosphorylation,-4.99,21,CDKN2C|IFNG|IL1B|LYN|PKIB|PRKAR2B|PTPRC|RGS2|TNFAIP3|RASSF2|CD300A|CORO1C|PTPN22|GREM1|TRIB2|PYCARD|DDIT4|LAX1|SAMSN1|MICAL1|NIBAN1,59
GO:0043409,GO Biological Processes,negative regulation of MAPK cascade,-4.64,14,CSK|DUSP2|GBP1|IL1B|LYN|MYC|P2RX7|PTPRC|RGS2|TLR4|CD300A|PTPN22|TREM2|LAX1,59
GO:0033673,GO Biological Processes,negative regulation of kinase activity,-4.44,16,CDKN2C|CSK|IFNG|IL1B|LYN|PKIB|PRKAR2B|PTPRC|RGS2|TNFAIP3|CD300A|CORO1C|PTPN22|TRIB2|PYCARD|LAX1,59
GO:0006469,GO Biological Processes,negative regulation of protein kinase activity,-4.39,15,CDKN2C|IFNG|IL1B|LYN|PKIB|PRKAR2B|PTPRC|RGS2|TNFAIP3|CD300A|CORO1C|PTPN22|TRIB2|PYCARD|LAX1,59
GO:0071901,GO Biological Processes,negative regulation of protein serine/threonine kinase activity,-4.32,11,CDKN2C|IL1B|LYN|PKIB|PRKAR2B|RGS2|TNFAIP3|CD300A|PTPN22|PYCARD|LAX1,59
GO:0031400,GO Biological Processes,negative regulation of protein modification process,-4.03,25,CDKN2C|DNMT1|NCKAP1L|IFNG|IL1B|LYN|PKIB|PRKAR2B|PTPRC|RGS2|SNTA1|TNFAIP3|ISG15|RASSF2|CD300A|CORO1C|PTPN22|GREM1|TRIB2|PYCARD|DDIT4|LAX1|SAMSN1|MICAL1|NIBAN1,59
GO:0071902,GO Biological Processes,positive regulation of protein serine/threonine kinase activity,-3.93,14,ADRB2|CSF1R|CSK|IFNG|IL1B|LTF|P2RX7|PIK3CG|PTPRC|ROBO1|TLR4|TNFSF11|RASGRP1|NOD2,59
GO:0043406,GO Biological Processes,positive regulation of MAP kinase activity,-3.82,10,CSK|IL1B|P2RX7|PIK3CG|PTPRC|ROBO1|TLR4|TNFSF11|RASGRP1|NOD2,59
GO:0051348,GO Biological Processes,negative regulation of transferase activity,-3.76,16,CDKN2C|CSK|IFNG|IL1B|LYN|PKIB|PRKAR2B|PTPRC|RGS2|TNFAIP3|CD300A|CORO1C|PTPN22|TRIB2|PYCARD|LAX1,59
GO:0034121,GO Biological Processes,regulation of toll-like receptor signaling pathway,-11.51,16,BIRC3|IFI35|IRF1|LTF|LYN|TLR1|TLR2|TNFAIP3|NR1H3|CD300A|PTPN22|TREM2|NOD2|TASL|RSAD2|CD300LF,60
GO:0062207,GO Biological Processes,regulation of pattern recognition receptor signaling pathway,-11.18,18,BIRC3|IFI35|IRF1|LTF|LYN|TLR1|TLR2|TLR4|TNFAIP3|NR1H3|CD300A|PTPN22|SLC15A3|TREM2|NOD2|TASL|RSAD2|CD300LF,60
GO:0062208,GO Biological Processes,positive regulation of pattern recognition receptor signaling pathway,-7.76,10,IFI35|LTF|TLR1|TLR2|TLR4|NR1H3|PTPN22|SLC15A3|TASL|RSAD2,60
GO:0034123,GO Biological Processes,positive regulation of toll-like receptor signaling pathway,-7.17,8,IFI35|LTF|TLR1|TLR2|NR1H3|PTPN22|TASL|RSAD2,60
GO:0034143,GO Biological Processes,regulation of toll-like receptor 4 signaling pathway,-6.14,7,IFI35|LTF|LYN|TNFAIP3|NR1H3|PTPN22|TREM2,60
GO:0034145,GO Biological Processes,positive regulation of toll-like receptor 4 signaling pathway,-4.28,4,IFI35|LTF|NR1H3|PTPN22,60
GO:0034157,GO Biological Processes,positive regulation of toll-like receptor 7 signaling pathway,-3.78,3,PTPN22|TASL|RSAD2,60
GO:0034155,GO Biological Processes,regulation of toll-like receptor 7 signaling pathway,-3.54,3,PTPN22|TASL|RSAD2,60
GO:0042116,GO Biological Processes,macrophage activation,-11.35,14,AIF1|C1QA|C5AR1|IFI35|IFNG|ITGAM|ITGB2|TLR1|TLR2|TLR4|TYROBP|NMI|TREM2|HAVCR2,61
GO:0001774,GO Biological Processes,microglial cell activation,-8.2,9,AIF1|C1QA|C5AR1|IFNG|ITGAM|ITGB2|TLR2|TYROBP|TREM2,61
GO:0002281,GO Biological Processes,macrophage activation involved in immune response,-5.94,6,IFI35|IFNG|TYROBP|NMI|TREM2|HAVCR2,61
GO:0014002,GO Biological Processes,astrocyte development,-5.11,7,C1QA|C5AR1|IFNG|IL1B|S100A9|TLR4|TREM2,61
GO:0048143,GO Biological Processes,astrocyte activation,-4.73,5,C1QA|C5AR1|IFNG|IL1B|TREM2,61
GO:0042063,GO Biological Processes,gliogenesis,-4.37,15,AREG|C1QA|C5AR1|CDKN2C|CSF1R|CSK|IFNG|IL1B|LYN|S100A9|CCL2|TLR2|TLR4|TREM2|NRROS,61
GO:0021782,GO Biological Processes,glial cell development,-4.08,10,C1QA|C5AR1|IFNG|IL1B|LYN|S100A9|TLR2|TLR4|TREM2|NRROS,61
GO:0048708,GO Biological Processes,astrocyte differentiation,-4.03,7,C1QA|C5AR1|IFNG|IL1B|S100A9|TLR4|TREM2,61
GO:0010001,GO Biological Processes,glial cell differentiation,-3.71,12,C1QA|C5AR1|CDKN2C|CSK|IFNG|IL1B|LYN|S100A9|TLR2|TLR4|TREM2|NRROS,61
WP4538,WikiPathways,Regulatory circuits of the STAT3 signaling pathway,-11.23,16,CSF2RA|CSF2RB|CSF3R|DUSP2|IL2RA|IL2RB|IL2RG|IL6R|IL7R|IL10RA|IL15RA|PRKCB|PTPRC|OSMR|IL21R|IL22RA1,62
hsa04630,KEGG Pathway,JAK-STAT signaling pathway,-9.74,20,CSF2RA|CSF2RB|CSF3R|IFNG|IL2RA|IL2RB|IL2RG|IL4R|IL6|IL6R|IL7|IL7R|IL10RA|IL15|IL15RA|MYC|PIM1|OSMR|IL21R|IL22RA1,62
hsa05200,KEGG Pathway,Pathways in cancer,-7.07,32,BIRC3|CASP7|CSF1R|CSF2RA|CSF2RB|CSF3R|ETS1|HMOX1|IFNG|IL2RA|IL2RB|IL2RG|IL4R|IL6|IL6R|IL7|IL7R|IL15|IL15RA|MMP9|MYC|PIM1|PMAIP1|PRKCB|PTGER2|PTGER4|PTGS2|RAC2|CXCR4|RASGRP1|PIM2|RASSF5,62
WP4172,WikiPathways,PI3K-Akt signaling pathway,-4.41,20,CSF1R|CSF3R|FGF12|IL2RA|IL2RB|IL2RG|IL4R|IL6|IL6R|IL7|IL7R|ITGA4|MYC|PIK3CG|SPP1|TLR2|TLR4|OSMR|DDIT4|PIK3AP1,62
hsa04151,KEGG Pathway,PI3K-Akt signaling pathway,-4.25,20,AREG|CSF1R|CSF3R|IL2RA|IL2RB|IL2RG|IL4R|IL6|IL6R|IL7|IL7R|ITGA4|MYC|PIK3CG|SPP1|TLR2|TLR4|OSMR|DDIT4|PIK3AP1,62
WP3932,WikiPathways,Focal adhesion: PI3K-Akt-mTOR-signaling pathway,-4.06,18,CSF1R|CSF3R|FGF12|IL2RA|IL2RB|IL2RG|IL4R|IL6R|IL7R|ITGA4|ITGAL|ITGB2|PFKFB3|PIK3CG|SLC2A3|SPP1|OSMR|DDIT4,62
WP2877,WikiPathways,Vitamin D receptor pathway,-11.12,23,ADRB2|ALOX5|CASP5|CD14|CDKN2C|HLA-DQA1|HLA-DRB1|IRF8|ITGAM|LGALS9|MX2|MYC|PTGER4|S100A4|S100A9|SPP1|TIMP2|TNFAIP3|TNFSF4|TNFSF11|RASGRP1|G0S2|BTLA,63
GO:0070661,GO Biological Processes,leukocyte proliferation,-10.83,17,CSF1R|DOCK2|ELF4|IL7R|IL15|CD180|P2RX7|PIK3CG|PSMB10|PTPRC|TLR4|TNFSF11|RASGRP1|EBI3|TCIRG1|TREM2|DOCK8,64
GO:0042098,GO Biological Processes,T cell proliferation,-8.43,10,DOCK2|ELF4|IL15|P2RX7|PIK3CG|PSMB10|PTPRC|RASGRP1|EBI3|DOCK8,64
GO:0046651,GO Biological Processes,lymphocyte proliferation,-7.75,13,DOCK2|ELF4|IL7R|IL15|CD180|P2RX7|PIK3CG|PSMB10|PTPRC|TLR4|RASGRP1|EBI3|DOCK8,64
GO:0032943,GO Biological Processes,mononuclear cell proliferation,-7.68,13,DOCK2|ELF4|IL7R|IL15|CD180|P2RX7|PIK3CG|PSMB10|PTPRC|TLR4|RASGRP1|EBI3|DOCK8,64
GO:0046633,GO Biological Processes,alpha-beta T cell proliferation,-5.06,3,DOCK2|ELF4|IL15,64
GO:0008283,GO Biological Processes,cell population proliferation,-4.44,25,AREG|CSF1R|DMRT1|DOCK2|ELF4|HMOX1|IL6|IL7R|IL15|IL18|LIPA|CD180|MYC|P2RX7|PIK3CG|PSMB10|PTPRC|TGFBI|TLR4|TNFSF11|RASGRP1|EBI3|TCIRG1|TREM2|DOCK8,64
GO:0032479,GO Biological Processes,regulation of type I interferon production,-10.75,17,CD14|IRF8|IRF1|MMP12|MYD88|OAS1|OAS2|RELB|TLR2|TLR4|NMI|ISG15|PTPN22|PYCARD|TLR7|TLR8|HAVCR2,65
GO:0032481,GO Biological Processes,positive regulation of type I interferon production,-8.69,12,CD14|IRF1|MMP12|MYD88|OAS1|OAS2|TLR2|TLR4|ISG15|PTPN22|TLR7|TLR8,65
GO:0032648,GO Biological Processes,regulation of interferon-beta production,-7.68,11,IRF1|OAS1|OAS2|RELB|TLR2|TLR4|NMI|ISG15|PYCARD|TLR7|TLR8,65
WP4329,WikiPathways,miRNAs involvement in the immune response in sepsis,-6.2,10,GZMB|IL6|IRF1|MYD88|RELB|CCL4|TLR4|VCAM1|TLR7|TLR8,65
GO:0032728,GO Biological Processes,positive regulation of interferon-beta production,-5.96,8,IRF1|OAS1|OAS2|TLR2|TLR4|ISG15|TLR7|TLR8,65
WP3877,WikiPathways,MYD88 distinct input-output pathway,-5.79,6,MYD88|TLR1|TLR2|TLR4|TLR7|TLR8,65
GO:0002755,GO Biological Processes,MyD88-dependent toll-like receptor signaling pathway,-5.64,6,BTK|MYD88|TLR1|TLR2|TLR4|TLR8,65
WP3858,WikiPathways,Toll-like receptor signaling related to MyD88,-5.48,7,MYD88|RELB|TLR1|TLR2|TLR4|TLR7|TLR8,65
GO:0032647,GO Biological Processes,regulation of interferon-alpha production,-4.81,6,MMP12|TLR4|NMI|TLR7|TLR8|HAVCR2,65
GO:0007249,GO Biological Processes,I-kappaB kinase/NF-kappaB signaling,-4.79,8,BIRC3|BTK|RELB|TLR2|TLR4|MAP3K14|TLR7|TLR8,65
WP4868,WikiPathways,Type I interferon induction and signaling during SARS-CoV-2 infection,-4.44,6,MYD88|OAS1|OAS2|TLR2|TLR4|TLR7,65
GO:2000341,GO Biological Processes,regulation of chemokine (C-X-C motif) ligand 2 production,-3.36,4,MYD88|OAS1|TLR4|MCOLN2,65
GO:0032727,GO Biological Processes,positive regulation of interferon-alpha production,-3.09,4,MMP12|TLR4|TLR7|TLR8,65
GO:0007252,GO Biological Processes,I-kappaB phosphorylation,-2.78,3,TLR2|TLR4|TLR7,65
WP4880,WikiPathways,Host-pathogen interaction of human coronaviruses - interferon induction,-2.34,4,MYD88|OAS1|OAS2|TLR7,65
WP4559,WikiPathways,Interactions between immune cells and microRNAs in tumor microenvironment,-10.75,12,CD86|IL2RA|IL2RB|IL2RG|IL4R|CXCL10|CCL2|CCL5|TLR4|CD274|TLR7|TLR8,66
R-HSA-451927,Reactome Gene Sets,Interleukin-2 family signaling,-8.96,11,CSF2RA|CSF2RB|IL2RA|IL2RB|IL2RG|IL15|IL15RA|LCK|LGALS9|IL21R|HAVCR2,66
WP5063,WikiPathways,FOXP3 in COVID-19,-8.06,7,CD86|IL2RA|IL2RB|IL2RG|IL6|IL6R|IL7R,66
WP453,WikiPathways,Inflammatory response pathway,-7.8,9,CD86|IFNG|IL2RA|IL2RB|IL2RG|IL4R|LCK|TNFRSF1B|ZAP70,66
R-HSA-512988,Reactome Gene Sets,"Interleukin-3, Interleukin-5 and GM-CSF signaling",-5.24,8,CSF2RA|CSF2RB|HCK|IL2RA|IL2RB|IL2RG|LYN|VAV1,66
M122,Canonical Pathways,PID IL2 1PATHWAY,-4.79,8,IFNG|IL2RA|IL2RB|IL2RG|LCK|MYC|PRKCB|DOK2,66
M100,Canonical Pathways,PID SHP2 PATHWAY,-4.67,8,IFNG|IL2RA|IL2RB|IL2RG|IL6|IL6R|LCK|PAG1,66
M234,Canonical Pathways,PID IL2 STAT5 PATHWAY,-4.53,6,IL2RA|IL2RB|IL2RG|LCK|MYC|PRF1,66
M143,Canonical Pathways,PID IL2 PI3K PATHWAY,-4.21,6,IL2RA|IL2RB|IL2RG|LCK|MYC|UGCG,66
R-HSA-9020558,Reactome Gene Sets,Interleukin-2 signaling,-4.11,4,IL2RA|IL2RB|IL2RG|LCK,66
GO:0038110,GO Biological Processes,interleukin-2-mediated signaling pathway,-4.07,3,IL2RA|IL2RB|IL2RG,66
GO:0071352,GO Biological Processes,cellular response to interleukin-2,-4.07,3,IL2RA|IL2RB|IL2RG,66
R-HSA-5684996,Reactome Gene Sets,MAPK1/MAPK3 signaling,-3.97,17,AREG|CSF2RA|CSF2RB|CSK|DUSP2|IL2RA|IL2RB|IL2RG|IL6|IL6R|PSMB8|PSMB9|PSMB10|RASGRP1|RGL1|LAT|APBB1IP,66
R-HSA-5683057,Reactome Gene Sets,MAPK family signaling cascades,-3.78,18,AREG|CSF2RA|CSF2RB|CSK|DUSP2|IL2RA|IL2RB|IL2RG|IL6|IL6R|MYC|PSMB8|PSMB9|PSMB10|RASGRP1|RGL1|LAT|APBB1IP,66
R-HSA-912526,Reactome Gene Sets,Interleukin receptor SHC signaling,-3.69,5,CSF2RA|CSF2RB|IL2RA|IL2RB|IL2RG,66
WP49,WikiPathways,IL-2 signaling pathway,-3.68,6,IL2RA|IL2RB|IL2RG|LCK|MYC|NMI,66
GO:0070669,GO Biological Processes,response to interleukin-2,-3.54,3,IL2RA|IL2RB|IL2RG,66
R-HSA-5673001,Reactome Gene Sets,RAF/MAP kinase cascade,-3.1,15,AREG|CSF2RA|CSF2RB|CSK|DUSP2|IL2RA|IL2RB|IL2RG|PSMB8|PSMB9|PSMB10|RASGRP1|RGL1|LAT|APBB1IP,66
GO:0035456,GO Biological Processes,response to interferon-beta,-10.63,11,BST2|IFI16|IRF1|MNDA|OAS1|IFITM1|AIM2|IFITM3|IFITM2|XAF1|PYHIN1,67
GO:0035458,GO Biological Processes,cellular response to interferon-beta,-6.4,7,IFI16|IRF1|MNDA|OAS1|AIM2|IFITM2|PYHIN1,67
GO:0052548,GO Biological Processes,regulation of endopeptidase activity,-10.61,34,SERPINA3|BIRC3|BST2|SERPING1|CASP1|CR1|CSTA|F3|IFI16|LCK|LGALS9|LTF|LYN|MMP9|MYC|SERPINF1|SERPINB9|PLAUR|PMAIP1|PSMB8|PSMB9|PTGS2|RARRES1|ROBO1|S100A9|TIMP2|LAPTM5|CST7|TNFSF10|AIM2|PYCARD|CLEC7A|MICAL1|CARD16,68
GO:2000116,GO Biological Processes,regulation of cysteine-type endopeptidase activity,-10.04,24,BIRC3|CASP1|F3|IFI16|LCK|LGALS9|LTF|MMP9|MYC|SERPINB9|PLAUR|PMAIP1|PSMB9|PTGS2|ROBO1|S100A9|LAPTM5|CST7|TNFSF10|AIM2|PYCARD|CLEC7A|MICAL1|CARD16,68
GO:0052547,GO Biological Processes,regulation of peptidase activity,-9.82,34,SERPINA3|BIRC3|BST2|SERPING1|CASP1|CR1|CSTA|F3|IFI16|LCK|LGALS9|LTF|LYN|MMP9|MYC|SERPINF1|SERPINB9|PLAUR|PMAIP1|PSMB8|PSMB9|PTGS2|RARRES1|ROBO1|S100A9|TIMP2|LAPTM5|CST7|TNFSF10|AIM2|PYCARD|CLEC7A|MICAL1|CARD16,68
GO:0030162,GO Biological Processes,regulation of proteolysis,-8.28,42,SERPINA3|BIRC3|BST2|SERPING1|CASP1|CR1|CSTA|F3|IFI16|IFNG|IL1B|LCK|LGALS9|LTF|LYN|MMP9|MYC|SERPINF1|SERPINB9|PLAUR|PMAIP1|PSMB8|PSMB9|PTGS2|RARRES1|ROBO1|S100A9|TIMP2|TNFRSF1B|LAPTM5|IL1R2|CST7|TNFSF10|AIM2|NR1H3|TRIB2|PYCARD|TREM2|CLEC7A|MICAL1|CARD16|PYHIN1,68
GO:0043281,GO Biological Processes,regulation of cysteine-type endopeptidase activity involved in apoptotic process,-7.25,19,BIRC3|CASP1|F3|LCK|LGALS9|MMP9|MYC|SERPINB9|PLAUR|PMAIP1|PTGS2|ROBO1|S100A9|LAPTM5|TNFSF10|PYCARD|CLEC7A|MICAL1|CARD16,68
GO:0010950,GO Biological Processes,positive regulation of endopeptidase activity,-6.13,16,CASP1|CR1|F3|IFI16|LCK|LGALS9|LYN|MYC|PMAIP1|ROBO1|S100A9|LAPTM5|TNFSF10|AIM2|PYCARD|CLEC7A,68
GO:2001056,GO Biological Processes,positive regulation of cysteine-type endopeptidase activity,-5.77,14,CASP1|F3|IFI16|LCK|LGALS9|MYC|PMAIP1|ROBO1|S100A9|LAPTM5|TNFSF10|AIM2|PYCARD|CLEC7A,68
GO:0010952,GO Biological Processes,positive regulation of peptidase activity,-5.57,16,CASP1|CR1|F3|IFI16|LCK|LGALS9|LYN|MYC|PMAIP1|ROBO1|S100A9|LAPTM5|TNFSF10|AIM2|PYCARD|CLEC7A,68
GO:0045862,GO Biological Processes,positive regulation of proteolysis,-4.98,22,CASP1|CR1|F3|IFI16|IFNG|IL1B|LCK|LGALS9|LYN|MYC|PMAIP1|ROBO1|S100A9|TNFRSF1B|LAPTM5|TNFSF10|AIM2|TRIB2|PYCARD|TREM2|CLEC7A|PYHIN1,68
GO:0043280,GO Biological Processes,positive regulation of cysteine-type endopeptidase activity involved in apoptotic process,-4.94,12,CASP1|F3|LCK|LGALS9|MYC|PMAIP1|ROBO1|S100A9|LAPTM5|TNFSF10|PYCARD|CLEC7A,68
GO:0006919,GO Biological Processes,activation of cysteine-type endopeptidase activity involved in apoptotic process,-2.97,7,F3|LCK|PMAIP1|ROBO1|S100A9|LAPTM5|PYCARD,68
GO:0043122,GO Biological Processes,regulation of I-kappaB kinase/NF-kappaB signaling,-10.6,26,BIRC3|RHOH|BST2|CASP1|CCR7|HLA-DRB1|HMOX1|IL1B|LGALS9|LTF|MYD88|PRKCB|S100A4|S100B|TLR4|TNFAIP3|TNFSF11|TNFSF10|MAP3K14|PIM2|PYCARD|TREM2|NOD2|CLEC7A|WLS|CARD16,69
GO:0043123,GO Biological Processes,positive regulation of I-kappaB kinase/NF-kappaB signaling,-10.19,22,BIRC3|BST2|CASP1|CCR7|HLA-DRB1|HMOX1|IL1B|LGALS9|LTF|MYD88|PRKCB|S100A4|S100B|TLR4|TNFSF11|TNFSF10|MAP3K14|PIM2|NOD2|CLEC7A|WLS|CARD16,69
GO:0051090,GO Biological Processes,regulation of DNA-binding transcription factor activity,-8.74,32,ADORA3|BTK|DDIT3|HCK|HCLS1|HMOX1|IL1B|IL6|IL18|LGALS9|LTF|MYD88|NFKBIE|PIM1|PRKCB|S100A9|XCL1|TLR2|TLR4|TNFAIP3|TNFSF4|EOMES|TNFSF11|IL18R1|AIM2|GREM1|PYCARD|NOD2|CLEC7A|NLRC5|HAVCR2|CARD16,69
GO:0051092,GO Biological Processes,positive regulation of NF-kappaB transcription factor activity,-8.49,18,BTK|IL1B|IL18|LGALS9|LTF|MYD88|PRKCB|S100A9|TLR2|TLR4|TNFSF11|IL18R1|AIM2|GREM1|PYCARD|NOD2|CLEC7A|CARD16,69
GO:0051091,GO Biological Processes,positive regulation of DNA-binding transcription factor activity,-6.77,21,BTK|DDIT3|HCLS1|IL1B|IL6|IL18|LGALS9|LTF|MYD88|PRKCB|S100A9|TLR2|TLR4|TNFSF11|IL18R1|AIM2|GREM1|PYCARD|NOD2|CLEC7A|CARD16,69
GO:0070304,GO Biological Processes,positive regulation of stress-activated protein kinase signaling cascade,-5.39,13,CCR7|FCGR2B|IL1B|LYN|MYD88|TLR4|TNFSF11|RASSF2|RASGRP1|PYCARD|NOD2|CLEC7A|NCF1,69
GO:0046330,GO Biological Processes,positive regulation of JNK cascade,-5.36,11,CCR7|FCGR2B|IL1B|MYD88|TLR4|TNFSF11|RASSF2|RASGRP1|PYCARD|NOD2|NCF1,69
GO:0070302,GO Biological Processes,regulation of stress-activated protein kinase signaling cascade,-5.34,16,CCR7|FCGR2B|IL1B|LYN|MYC|MYD88|TLR4|TNFSF11|RASSF2|RASGRP1|PTPN22|PYCARD|TREM2|NOD2|CLEC7A|NCF1,69
GO:0032872,GO Biological Processes,regulation of stress-activated MAPK cascade,-4.78,15,CCR7|FCGR2B|IL1B|MYC|MYD88|TLR4|TNFSF11|RASSF2|RASGRP1|PTPN22|PYCARD|TREM2|NOD2|CLEC7A|NCF1,69
GO:0032874,GO Biological Processes,positive regulation of stress-activated MAPK cascade,-4.73,12,CCR7|FCGR2B|IL1B|MYD88|TLR4|TNFSF11|RASSF2|RASGRP1|PYCARD|NOD2|CLEC7A|NCF1,69
GO:0080135,GO Biological Processes,regulation of cellular response to stress,-4.64,32,ALOX5|CCR7|DDIT3|FCGR2B|GCH1|HLA-G|IL1B|LYN|MYC|MYD88|PMAIP1|PRRX1|PTGS2|SOD2|SPP1|TLR4|TNFSF11|VNN1|RASSF2|NR1H3|RASGRP1|PTPN22|PYCARD|IER5|TREM2|TIGAR|NOD2|CLEC7A|ELL3|PYHIN1|USP51|NCF1,69
GO:0046328,GO Biological Processes,regulation of JNK cascade,-4.45,12,CCR7|FCGR2B|IL1B|MYD88|TLR4|TNFSF11|RASSF2|RASGRP1|PTPN22|PYCARD|NOD2|NCF1,69
GO:0098581,GO Biological Processes,detection of external biotic stimulus,-10.49,10,CD1D|HLA-B|HLA-DRB1|TLR1|TLR2|TLR4|LY96|TREM2|NOD2|CLEC7A,70
WP4341,WikiPathways,"Non-genomic actions of 1,25 dihydroxyvitamin D3",-9.74,14,ETS1|IFNG|IL6|OAS2|PRKCB|RELB|CCL2|TLR2|TLR4|ISG15|IFI44L|TLR8|NOD2|RSAD2,70
GO:0009595,GO Biological Processes,detection of biotic stimulus,-9.58,11,CD1D|HLA-B|HLA-DRB1|TLR1|TLR2|TLR4|LY96|TREM2|CRTAM|NOD2|CLEC7A,70
GO:0098543,GO Biological Processes,detection of other organism,-8.49,8,CD1D|HLA-B|HLA-DRB1|TLR1|TLR2|TLR4|NOD2|CLEC7A,70
GO:0016045,GO Biological Processes,detection of bacterium,-6.11,6,CD1D|HLA-B|HLA-DRB1|TLR1|TLR2|NOD2,70
GO:0051770,GO Biological Processes,positive regulation of nitric-oxide synthase biosynthetic process,-4.73,5,IFNG|CCL2|TLR2|TLR4|NOD2,70
GO:0051769,GO Biological Processes,regulation of nitric-oxide synthase biosynthetic process,-4.24,5,IFNG|CCL2|TLR2|TLR4|NOD2,70
GO:0002730,GO Biological Processes,regulation of dendritic cell cytokine production,-3.69,4,BST2|TLR4|NOD2|CLEC7A,70
GO:0032661,GO Biological Processes,regulation of interleukin-18 production,-2.67,3,TLR2|NOD2|GBP5,70
GO:0030277,GO Biological Processes,maintenance of gastrointestinal epithelium,-2.11,3,SERPINA3|TLR4|NOD2,70
GO:0045589,GO Biological Processes,regulation of regulatory T cell differentiation,-10.46,11,CR1|HLA-DRA|HLA-DRB1|HLA-G|IFNG|IRF1|LAG3|LGALS9|TNFSF4|LILRB2|IL4I1,71
GO:0045591,GO Biological Processes,positive regulation of regulatory T cell differentiation,-8.49,8,CR1|HLA-DRA|HLA-DRB1|HLA-G|IFNG|LGALS9|LILRB2|IL4I1,71
GO:0032829,GO Biological Processes,"regulation of CD4-positive, CD25-positive, alpha-beta regulatory T cell differentiation",-6.05,4,HLA-DRA|HLA-DRB1|IFNG|LGALS9,71
GO:0032831,GO Biological Processes,"positive regulation of CD4-positive, CD25-positive, alpha-beta regulatory T cell differentiation",-6.05,4,HLA-DRA|HLA-DRB1|IFNG|LGALS9,71
GO:0002468,GO Biological Processes,dendritic cell antigen processing and presentation,-4.46,3,HLA-DRA|HLA-DRB1|CLEC4A,71
GO:0043382,GO Biological Processes,positive regulation of memory T cell differentiation,-3.17,3,HLA-DRA|HLA-DRB1|TNFSF4,71
GO:0043380,GO Biological Processes,regulation of memory T cell differentiation,-2.78,3,HLA-DRA|HLA-DRB1|TNFSF4,71
GO:1903902,GO Biological Processes,positive regulation of viral life cycle,-2.05,3,HLA-DRB1|KPNA2|LGALS9,71
GO:0006897,GO Biological Processes,endocytosis,-10.21,36,ADRB2|AIF1|RHOH|CD14|DOCK2|DPYSL2|FCER1G|FCGR2B|FCN1|IGLC1|CXCR2|IL10RA|ITGA4|ITGAM|ITGB2|MRC1|OLR1|ENPP2|PIK3CG|RAC2|SIGLEC1|VLDLR|MARCO|PSTPIP1|CD163|CLEC10A|RAB31|TRBC1|PYCARD|SNX10|TREM2|CXCL16|CLEC7A|DENND1C|LOXL3|CD163L1,72
GO:0006898,GO Biological Processes,receptor-mediated endocytosis,-5.38,14,ADRB2|CD14|FCER1G|FCGR2B|CXCR2|ITGA4|ITGAM|ITGB2|MRC1|SIGLEC1|VLDLR|MARCO|RAB31|CXCL16,72
GO:0050854,GO Biological Processes,regulation of antigen receptor-mediated signaling pathway,-10.19,14,CCR7|FCGR2B|GBP1|LCK|LYN|SH2D1A|PRKCB|PTPRC|LAPTM5|CD300A|PTPN22|TRAT1|UBASH3A|PVRIG,73
GO:0050856,GO Biological Processes,regulation of T cell receptor signaling pathway,-7.76,10,CCR7|GBP1|LCK|SH2D1A|LAPTM5|CD300A|PTPN22|TRAT1|UBASH3A|PVRIG,73
GO:0050858,GO Biological Processes,negative regulation of antigen receptor-mediated signaling pathway,-6.55,8,FCGR2B|GBP1|SH2D1A|LAPTM5|CD300A|PTPN22|UBASH3A|PVRIG,73
GO:0050860,GO Biological Processes,negative regulation of T cell receptor signaling pathway,-5.02,6,GBP1|SH2D1A|LAPTM5|PTPN22|UBASH3A|PVRIG,73
R-HSA-202733,Reactome Gene Sets,Cell surface interactions at the vascular wall,-10.17,19,CD2|CD48|FCER1G|GYPC|JCHAIN|ITGA4|ITGAL|ITGAM|ITGB2|LCK|LYN|OLR1|SELL|SELPLG|TNFRSF10A|DOK2|SLC7A7|FCAMR|JAML,74
hsa05135,KEGG Pathway,Yersinia infection,-10.17,19,CASP1|FCGR2A|FYB1|IL1B|IL6|IL18|ITGA4|LCK|LCP2|MYD88|RAC2|CCL2|TLR4|VAV1|WIPF1|ZAP70|ARPC1B|LAT|PYCARD,75
hsa05132,KEGG Pathway,Salmonella infection,-10.03,25,BIRC3|RHOH|CASP1|CASP4|CASP5|CASP7|CD14|NCKAP1L|IL1B|IL6|IL18|MYC|MYD88|PIK3CG|PTPRC|TLR2|TLR4|TUBA4A|TUBA1A|TNFSF10|TNFRSF10A|ARPC1B|LY96|PYCARD|MLKL,75
hsa05130,KEGG Pathway,Pathogenic Escherichia coli infection,-7.49,19,CASP1|CASP4|CASP7|FCGR2A|HCLS1|NCKAP1L|IL1B|IL6|IL18|MYO1F|MYD88|TLR4|TUBA4A|WIPF1|TUBA1A|TNFSF10|TNFRSF10A|ARPC1B|PYCARD,75
hsa05131,KEGG Pathway,Shigellosis,-2.25,12,CASP1|CASP4|CD14|HCLS1|IL1B|IL18|MYD88|CCL5|TLR4|ARPC1B|SEPTIN6|PYCARD,75
GO:0002675,GO Biological Processes,positive regulation of acute inflammatory response,-10.09,10,ALOX5AP|BTK|CCR7|HLA-E|IL1B|IL6|PIK3CG|PTGS2|TNFSF11|OSMR,76
GO:0002673,GO Biological Processes,regulation of acute inflammatory response,-8.62,11,ALOX5AP|BTK|CCR7|FCGR2B|HLA-E|IL1B|IL6|PIK3CG|PTGS2|TNFSF11|OSMR,76
GO:0002883,GO Biological Processes,regulation of hypersensitivity,-4.93,4,BTK|CCR7|FCGR2B|HLA-E,76
GO:0002885,GO Biological Processes,positive regulation of hypersensitivity,-4.07,3,BTK|CCR7|HLA-E,76
GO:0002864,GO Biological Processes,regulation of acute inflammatory response to antigenic stimulus,-3.82,4,BTK|CCR7|FCGR2B|HLA-E,76
GO:0002866,GO Biological Processes,positive regulation of acute inflammatory response to antigenic stimulus,-3.54,3,BTK|CCR7|HLA-E,76
GO:0002863,GO Biological Processes,positive regulation of inflammatory response to antigenic stimulus,-2.78,3,BTK|CCR7|HLA-E,76
GO:0035455,GO Biological Processes,response to interferon-alpha,-10.05,9,BST2|GATA3|IFIT2|IFIT3|MX2|IFITM1|IFITM3|IFITM2|PYHIN1,77
GO:0035457,GO Biological Processes,cellular response to interferon-alpha,-4.46,4,GATA3|IFIT2|IFIT3|PYHIN1,77
hsa04662,KEGG Pathway,B cell receptor signaling pathway,-9.9,15,BTK|CD72|FCGR2B|LYN|NFKBIE|PRKCB|RAC2|VAV1|IFITM1|LILRB2|LILRB5|LILRA3|DAPP1|LILRA6|PIK3AP1,78
WP23,WikiPathways,B cell receptor signaling pathway,-6.93,13,BTK|ETS1|HCLS1|LCK|LYN|MYC|PIK3CG|PRKCB|PTPRC|RAC2|VAV1|DAPP1|PIK3AP1,78
M10,Canonical Pathways,PID BCR 5PATHWAY,-6.2,10,BCL2A1|BTK|CD72|CSK|ETS1|FCGR2B|LYN|PTPRC|DAPP1|PAG1,78
M1315,Canonical Pathways,SIG PIP3 SIGNALING IN B LYMPHOCYTES,-4.06,6,BTK|LYN|PTPRC|VAV1|DAPP1|PREX1,78
R-HSA-983695,Reactome Gene Sets,Antigen activates B Cell Receptor (BCR) leading to generation of second messengers,-3.33,5,BTK|LYN|VAV1|DAPP1|PIK3AP1,78
GO:0060368,GO Biological Processes,regulation of Fc receptor mediated stimulatory signaling pathway,-3.02,3,CSK|LYN|PTPRC,78
GO:0038095,GO Biological Processes,Fc-epsilon receptor signaling pathway,-2.86,4,BTK|FCER1G|LYN|VAV1,78
M8626,Canonical Pathways,SIG BCR SIGNALING PATHWAY,-2.6,5,BTK|CSK|LYN|PTPRC|VAV1,78
GO:0048872,GO Biological Processes,homeostasis of number of cells,-9.77,24,BPGM|CCR7|GPR183|GATA3|HCLS1|NCKAP1L|HMOX1|IL2RA|IL6|IL7|IL7R|LIPA|LYN|P2RX7|PMAIP1|TNFAIP3|RASSF2|TCIRG1|TNFSF13B|CORO1A|LAT|SASH3|DOCK10|CCR2,79
GO:0001776,GO Biological Processes,leukocyte homeostasis,-9.49,14,GPR183|NCKAP1L|IL2RA|IL6|LYN|P2RX7|PMAIP1|TNFAIP3|TCIRG1|TNFSF13B|CORO1A|LAT|DOCK10|CCR2,79
GO:0002260,GO Biological Processes,lymphocyte homeostasis,-7.77,11,NCKAP1L|IL2RA|LYN|P2RX7|PMAIP1|TNFAIP3|TCIRG1|TNFSF13B|CORO1A|LAT|DOCK10,79
GO:0043029,GO Biological Processes,T cell homeostasis,-4.21,6,NCKAP1L|IL2RA|P2RX7|PMAIP1|TCIRG1|CORO1A,79
GO:0090382,GO Biological Processes,phagosome maturation,-3.86,5,P2RX7|TCIRG1|RAB31|CORO1A|SLAMF8,79
GO:0072678,GO Biological Processes,T cell migration,-9.73,10,CCR6|GPR183|CXCL10|ITGAL|PIK3CG|CCL2|CXCL11|ZAP70|CXCL16|CCR2,80
GO:0010818,GO Biological Processes,T cell chemotaxis,-6.94,6,GPR183|CXCL10|PIK3CG|CXCL11|CXCL16|CCR2,80
GO:1903975,GO Biological Processes,regulation of glial cell migration,-2.4,3,GPR183|TREM2|CCR2,80
GO:0002218,GO Biological Processes,activation of innate immune response,-9.73,13,FCN1|HCK|IFI16|KLRC3|KLRD1|LYN|MNDA|TLR4|TYROBP|AIM2|PYCARD|CLEC7A|PYHIN1,81
GO:0002758,GO Biological Processes,innate immune response-activating signal transduction,-5.9,7,FCN1|HCK|KLRC3|KLRD1|LYN|TYROBP|CLEC7A,81
GO:1990840,GO Biological Processes,response to lectin,-5.25,6,KLRC3|KLRD1|LYN|MYC|TYROBP|CLEC7A,81
GO:1990858,GO Biological Processes,cellular response to lectin,-5.25,6,KLRC3|KLRD1|LYN|MYC|TYROBP|CLEC7A,81
GO:0002220,GO Biological Processes,innate immune response activating cell surface receptor signaling pathway,-4.81,6,FCN1|KLRC3|KLRD1|LYN|TYROBP|CLEC7A,81
GO:0002223,GO Biological Processes,stimulatory C-type lectin receptor signaling pathway,-4.14,5,KLRC3|KLRD1|LYN|TYROBP|CLEC7A,81
GO:2000106,GO Biological Processes,regulation of leukocyte apoptotic process,-9.67,15,BTK|CD3G|CCR5|CCR7|HCLS1|IL7R|IDO1|LGALS9|LYN|P2RX7|CCL5|CD274|GPAM|NOD2|DOCK8,82
GO:0070228,GO Biological Processes,regulation of lymphocyte apoptotic process,-7.68,11,BTK|CD3G|IL7R|IDO1|LGALS9|LYN|P2RX7|CCL5|CD274|GPAM|DOCK8,82
GO:2000107,GO Biological Processes,negative regulation of leukocyte apoptotic process,-6.12,9,CCR5|CCR7|HCLS1|IL7R|IDO1|CCL5|GPAM|NOD2|DOCK8,82
GO:0070232,GO Biological Processes,regulation of T cell apoptotic process,-5.29,7,IL7R|IDO1|LGALS9|CCL5|CD274|GPAM|DOCK8,82
GO:2000108,GO Biological Processes,positive regulation of leukocyte apoptotic process,-4.81,6,IDO1|LGALS9|LYN|P2RX7|CCL5|CD274,82
GO:0070230,GO Biological Processes,positive regulation of lymphocyte apoptotic process,-4.73,5,IDO1|LGALS9|P2RX7|CCL5|CD274,82
GO:0070233,GO Biological Processes,negative regulation of T cell apoptotic process,-4.35,5,IL7R|IDO1|CCL5|GPAM|DOCK8,82
GO:0070234,GO Biological Processes,positive regulation of T cell apoptotic process,-3.95,4,IDO1|LGALS9|CCL5|CD274,82
GO:0070229,GO Biological Processes,negative regulation of lymphocyte apoptotic process,-3.26,5,IL7R|IDO1|CCL5|GPAM|DOCK8,82
GO:0002676,GO Biological Processes,regulation of chronic inflammatory response,-3.02,3,IDO1|CCL5|TNFAIP3,82
WP4298,WikiPathways,Acute viral myocarditis,-9.52,15,AIF1|CASP1|CASP7|CCR5|HLA-DMA|IFNG|IL6|ITGAL|ITGB2|MMP9|RAC2|TLR4|CXCR4|PYCARD|NOD2,83
GO:1902106,GO Biological Processes,negative regulation of leukocyte differentiation,-9.48,16,C1QC|RUNX3|CR1|FCGR2B|HLA-G|IL4R|IRF1|LAG3|LTF|LYN|MYC|TLR4|TNFSF4|TMEM176B|TMEM176A|LOXL3,84
GO:1903707,GO Biological Processes,negative regulation of hemopoiesis,-9.22,16,C1QC|RUNX3|CR1|FCGR2B|HLA-G|IL4R|IRF1|LAG3|LTF|LYN|MYC|TLR4|TNFSF4|TMEM176B|TMEM176A|LOXL3,84
GO:0045596,GO Biological Processes,negative regulation of cell differentiation,-6.41,36,AREG|C1QC|RUNX3|CR1|DDIT3|DNMT1|FCGR2B|GATA3|GBP1|HLA-G|IFNG|IL1B|IL4R|IL6|IL18|CXCL10|IRF1|LAG3|LTF|LYN|MMP9|MYC|RGS2|SOD2|SPP1|TLR4|TNFSF4|NR1H3|CORO1C|GREM1|TRIB2|TMEM176B|GPR171|TREM2|TMEM176A|LOXL3,84
GO:0002762,GO Biological Processes,negative regulation of myeloid leukocyte differentiation,-2.48,5,C1QC|LTF|LYN|MYC|TLR4,84
WP3893,WikiPathways,Development and heterogeneity of the ILC family,-9.25,10,AREG|GATA3|IFNG|IL1B|IL6|IL7|IL15|IL18|EOMES|BCL11B,85
GO:0050730,GO Biological Processes,regulation of peptidyl-tyrosine phosphorylation,-7.51,22,AREG|CD3E|CSF1R|HCLS1|IFNG|IL6|IL6R|IL7|IL15|IL18|ITGB2|LYN|ENPP2|PTPRC|CCL5|CD300A|GREM1|TREM2|SAMSN1|NOD2|CLEC7A|NCF1,85
GO:0050731,GO Biological Processes,positive regulation of peptidyl-tyrosine phosphorylation,-7.02,18,AREG|CD3E|CSF1R|HCLS1|IFNG|IL6|IL6R|IL15|IL18|LYN|ENPP2|PTPRC|CCL5|GREM1|TREM2|NOD2|CLEC7A|NCF1,85
WP530,WikiPathways,Cytokines and inflammatory response,-6.14,7,HLA-DRA|HLA-DRB1|IFNG|IL1B|IL6|IL7|IL15,85
GO:0042531,GO Biological Processes,positive regulation of tyrosine phosphorylation of STAT protein,-5.02,9,CSF1R|HCLS1|IFNG|IL6|IL6R|IL15|IL18|LYN|CCL5,85
M36,Canonical Pathways,PID IL27 PATHWAY,-4.91,6,GATA3|IFNG|IL1B|IL6|IL18|EBI3,85
GO:0042509,GO Biological Processes,regulation of tyrosine phosphorylation of STAT protein,-4.26,9,CSF1R|HCLS1|IFNG|IL6|IL6R|IL15|IL18|LYN|CCL5,85
GO:0001894,GO Biological Processes,tissue homeostasis,-9.1,23,SERPINA3|ACP5|ADRB2|CTSK|JCHAIN|IL6|IL7|LIPA|LTF|LYZ|OAS1|P2RX7|PTGS2|TLR4|TNFSF11|HOMER1|TCIRG1|CORO1A|SNX10|SASH3|NOD2|RDH12|CCR2,86
GO:0060249,GO Biological Processes,anatomical structure homeostasis,-7.58,23,SERPINA3|ACP5|ADRB2|CTSK|JCHAIN|IL6|IL7|LIPA|LTF|LYZ|OAS1|P2RX7|PTGS2|TLR4|TNFSF11|HOMER1|TCIRG1|CORO1A|SNX10|SASH3|NOD2|RDH12|CCR2,86
GO:0048871,GO Biological Processes,multicellular organismal homeostasis,-7.4,26,SERPINA3|ACP5|ADRB2|AKR1B1|CTSK|JCHAIN|IL1B|IL6|IL7|LIPA|LTF|LYZ|OAS1|P2RX7|PTGS2|TLR4|UGCG|TNFSF11|HOMER1|TCIRG1|CORO1A|SNX10|SASH3|NOD2|RDH12|CCR2,86
GO:0048873,GO Biological Processes,homeostasis of number of cells within a tissue,-4.71,6,IL7|LIPA|P2RX7|CORO1A|SASH3|CCR2,86
GO:1903556,GO Biological Processes,negative regulation of tumor necrosis factor superfamily cytokine production,-9.09,14,ACP5|CD33|GPR18|LGALS9|LTF|TLR4|TNFAIP3|GPNMB|PTPN22|CD274|CLEC4A|TREM2|NOD2|HAVCR2,87
GO:0032720,GO Biological Processes,negative regulation of tumor necrosis factor production,-7.23,12,ACP5|CD33|GPR18|LGALS9|TLR4|TNFAIP3|GPNMB|PTPN22|CLEC4A|TREM2|NOD2|HAVCR2,87
GO:0034135,GO Biological Processes,regulation of toll-like receptor 2 signaling pathway,-5.59,5,LYN|TLR1|TNFAIP3|TREM2|NOD2,87
GO:0034136,GO Biological Processes,negative regulation of toll-like receptor 2 signaling pathway,-5.22,4,LYN|TNFAIP3|TREM2|NOD2,87
GO:0034122,GO Biological Processes,negative regulation of toll-like receptor signaling pathway,-3.73,6,LYN|TNFAIP3|CD300A|TREM2|NOD2|CD300LF,87
GO:0001782,GO Biological Processes,B cell homeostasis,-3.69,5,NCKAP1L|LYN|TNFAIP3|TNFSF13B|DOCK10,87
GO:0032692,GO Biological Processes,negative regulation of interleukin-1 production,-3.21,6,ACP5|CD33|TNFAIP3|IL1R2|TREM2|CARD16,87
GO:0032691,GO Biological Processes,negative regulation of interleukin-1 beta production,-2.73,5,ACP5|CD33|TNFAIP3|TREM2|CARD16,87
GO:0034144,GO Biological Processes,negative regulation of toll-like receptor 4 signaling pathway,-2.67,3,LYN|TNFAIP3|TREM2,87
GO:0048661,GO Biological Processes,positive regulation of smooth muscle cell proliferation,-8.97,15,AIF1|DNMT1|HMOX1|IL6|IL6R|IL18|MMP9|MYC|MYD88|P2RY6|PTAFR|PTGS2|CCL5|TLR4|ADAMTS1,88
GO:0048660,GO Biological Processes,regulation of smooth muscle cell proliferation,-8.55,19,AIF1|DNMT1|HMOX1|IFNG|IL6|IL6R|IL15|IL18|MMP9|MYC|MYD88|P2RY6|PTAFR|PTGS2|CCL5|SOD2|TLR4|TNFAIP3|ADAMTS1,88
GO:0014911,GO Biological Processes,positive regulation of smooth muscle cell migration,-3.68,6,AIF1|MYC|P2RY6|CCL5|TLR4|ADAMTS1,88
GO:0071407,GO Biological Processes,cellular response to organic cyclic compound,-3.42,23,AIF1|AQP9|CASP7|DNMT1|GNA15|IL1B|IL15|IL18|MYC|P2RX7|P2RY6|SERPINF1|PIM1|PIK3CG|PTAFR|PTGS2|CCL2|CCL5|SLC1A3|SPP1|P2RY13|DDIT4|NOD2,88
GO:0014910,GO Biological Processes,regulation of smooth muscle cell migration,-2.13,6,AIF1|MYC|P2RY6|CCL5|TLR4|ADAMTS1,88
GO:0032660,GO Biological Processes,regulation of interleukin-17 production,-8.84,11,DDIT3|NCKAP1L|IFNG|IL6|IL15|IL18|LY9|MYD88|TLR4|TNFSF4|NOD2,89
GO:1900015,GO Biological Processes,regulation of cytokine production involved in inflammatory response,-6.4,11,ALOX5|IL6|MYD88|TLR4|IL1R2|PYCARD|TREM2|GPSM3|NOD2|CLEC7A|GBP5,89
GO:1900017,GO Biological Processes,positive regulation of cytokine production involved in inflammatory response,-6.02,7,IL6|MYD88|TLR4|GPSM3|NOD2|CLEC7A|GBP5,89
GO:0032494,GO Biological Processes,response to peptidoglycan,-5.38,5,C5AR1|IL6|MYD88|TREM2|NOD2,89
GO:0032740,GO Biological Processes,positive regulation of interleukin-17 production,-5.13,6,IL6|IL15|IL18|LY9|MYD88|NOD2,89
GO:0042832,GO Biological Processes,defense response to protozoan,-8.83,9,GBP2|IRF8|IL4R|MYD88|NKG7|BATF|CLEC7A|GBP4|BATF2,90
GO:0001562,GO Biological Processes,response to protozoan,-8.66,9,GBP2|IRF8|IL4R|MYD88|NKG7|BATF|CLEC7A|GBP4|BATF2,90
GO:0097028,GO Biological Processes,dendritic cell differentiation,-5.2,7,CCR7|IRF8|LYN|RELB|BATF|TREM2|BATF2,90
GO:0001773,GO Biological Processes,myeloid dendritic cell activation,-3.94,5,DOCK2|RELB|BATF|PYCARD|BATF2,90
GO:0043011,GO Biological Processes,myeloid dendritic cell differentiation,-2.11,3,RELB|BATF|BATF2,90
GO:0050869,GO Biological Processes,negative regulation of B cell activation,-8.82,10,BTK|CR1|FCGR2B|LYN|MNDA|TNFAIP3|TYROBP|LAPTM5|CD300A|SAMSN1,91
GO:0030889,GO Biological Processes,negative regulation of B cell proliferation,-5.94,6,BTK|FCGR2B|LYN|MNDA|TYROBP|CD300A,91
GO:0050855,GO Biological Processes,regulation of B cell receptor signaling pathway,-3.94,5,FCGR2B|LYN|PRKCB|CD300A|PTPN22,91
GO:0043407,GO Biological Processes,negative regulation of MAP kinase activity,-2.83,6,IL1B|LYN|RGS2|CD300A|PTPN22|LAX1,91
GO:0045071,GO Biological Processes,negative regulation of viral genome replication,-8.78,12,BST2|IFI16|LTF|OAS1|OAS2|CCL5|IFITM1|ISG15|IFITM3|IFITM2|RESF1|RSAD2,92
GO:1903900,GO Biological Processes,regulation of viral life cycle,-8.31,17,BST2|FCN1|HLA-DRB1|IFI16|KPNA2|LGALS9|LTF|OAS1|OAS2|CCL5|IFITM1|CH25H|ISG15|IFITM3|IFITM2|RESF1|RSAD2,92
GO:0048525,GO Biological Processes,negative regulation of viral process,-8.26,14,BST2|FCN1|IFI16|LTF|OAS1|OAS2|CCL5|IFITM1|CH25H|ISG15|IFITM3|IFITM2|RESF1|RSAD2,92
GO:0050792,GO Biological Processes,regulation of viral process,-8.22,18,BST2|FCN1|HLA-DRB1|IFI16|KPNA2|LGALS9|LTF|OAS1|OAS2|CCL5|CXCR4|IFITM1|CH25H|ISG15|IFITM3|IFITM2|RESF1|RSAD2,92
GO:0045069,GO Biological Processes,regulation of viral genome replication,-6.63,12,BST2|IFI16|LTF|OAS1|OAS2|CCL5|IFITM1|ISG15|IFITM3|IFITM2|RESF1|RSAD2,92
GO:0034340,GO Biological Processes,response to type I interferon,-5.9,7,MYD88|OAS2|IFITM1|CH25H|ISG15|IFITM3|IFITM2,92
GO:1903901,GO Biological Processes,negative regulation of viral life cycle,-4.91,6,BST2|FCN1|IFITM1|CH25H|IFITM3|IFITM2,92
GO:0043903,GO Biological Processes,regulation of biological process involved in symbiotic interaction,-4.73,8,FCN1|HLA-DRB1|LGALS9|LTF|IFITM1|CH25H|IFITM3|IFITM2,92
GO:0060337,GO Biological Processes,type I interferon signaling pathway,-4.6,5,MYD88|OAS2|IFITM1|IFITM3|IFITM2,92
GO:0046596,GO Biological Processes,regulation of viral entry into host cell,-4.58,7,FCN1|HLA-DRB1|LGALS9|IFITM1|CH25H|IFITM3|IFITM2,92
GO:0071357,GO Biological Processes,cellular response to type I interferon,-4.35,5,MYD88|OAS2|IFITM1|IFITM3|IFITM2,92
GO:0052372,GO Biological Processes,modulation by symbiont of entry into host,-4.14,7,FCN1|HLA-DRB1|LGALS9|IFITM1|CH25H|IFITM3|IFITM2,92
GO:0046597,GO Biological Processes,negative regulation of viral entry into host cell,-4.14,5,FCN1|IFITM1|CH25H|IFITM3|IFITM2,92
WP4877,WikiPathways,Host-pathogen interaction of human coronaviruses - MAPK signaling,-3.09,5,BST2|DDIT3|IFITM1|IFITM3|IFITM2,92
GO:2001185,GO Biological Processes,"regulation of CD8-positive, alpha-beta T cell activation",-8.71,8,RUNX3|NCKAP1L|HLA-E|IRF1|XCL1|PTPN22|CD274|CRTAM,93
GO:2001187,GO Biological Processes,"positive regulation of CD8-positive, alpha-beta T cell activation",-6.36,5,RUNX3|NCKAP1L|HLA-E|XCL1|PTPN22,93
GO:2000564,GO Biological Processes,"regulation of CD8-positive, alpha-beta T cell proliferation",-4.93,4,HLA-E|IRF1|XCL1|PTPN22,93
GO:2000566,GO Biological Processes,"positive regulation of CD8-positive, alpha-beta T cell proliferation",-4.46,3,HLA-E|XCL1|PTPN22,93
GO:2001198,GO Biological Processes,regulation of dendritic cell differentiation,-8.62,7,FCGR2B|HLA-B|HLA-G|LGALS9|LILRB2|TMEM176B|TMEM176A,94
GO:0002643,GO Biological Processes,regulation of tolerance induction,-8.49,8,CD3E|HLA-B|HLA-G|IL2RA|IDO1|LILRB2|CD274|HAVCR2,94
GO:0002664,GO Biological Processes,regulation of T cell tolerance induction,-6.94,6,CD3E|HLA-B|HLA-G|IL2RA|IDO1|LILRB2,94
GO:0002645,GO Biological Processes,positive regulation of tolerance induction,-5.59,5,CD3E|HLA-G|IDO1|LILRB2|CD274,94
GO:2001199,GO Biological Processes,negative regulation of dendritic cell differentiation,-5.58,4,FCGR2B|HLA-G|TMEM176B|TMEM176A,94
GO:0002666,GO Biological Processes,positive regulation of T cell tolerance induction,-4.68,4,CD3E|HLA-G|IDO1|LILRB2,94
GO:0002765,GO Biological Processes,immune response-inhibiting signal transduction,-4.28,4,CD33|HLA-G|LYN|LILRB2,94
GO:0002767,GO Biological Processes,immune response-inhibiting cell surface receptor signaling pathway,-3.17,3,HLA-G|LYN|LILRB2,94
M7,Canonical Pathways,PID FCER1 PATHWAY,-8.51,12,BTK|FCER1G|FCGR2B|HCLS1|ITK|LCP2|LYN|PLA2G4A|PRKCB|VAV1|WIPF1|LAT,95
R-HSA-114604,Reactome Gene Sets,GPVI-mediated activation cascade,-6.34,8,FCER1G|LCK|LCP2|LYN|PIK3CG|RAC2|VAV1|LAT,95
hsa04664,KEGG Pathway,Fc epsilon RI signaling pathway,-5.89,10,ALOX5|ALOX5AP|BTK|FCER1G|LCP2|LYN|PLA2G4A|RAC2|VAV1|LAT,95
R-HSA-2871809,Reactome Gene Sets,FCERI mediated Ca+2 mobilization,-5.38,7,BTK|FCER1G|ITK|LCP2|LYN|VAV1|LAT,95
CORUM:2955,CORUM,"LCK-SLP76-PLC-gamma-1-LAT complex, pervanadate-activated",-4.46,3,LCK|LCP2|LAT,95
M190,Canonical Pathways,PID TCR JNK PATHWAY,-3.82,4,MAP3K8|LCP2|PRKCB|LAT,95
CORUM:2529,CORUM,"LAT-PLC-gamma-1-p85-GRB2-CBL-VAV-SLP-76 signaling complex, C305 activated",-3.54,3,LCP2|VAV1|LAT,95
R-HSA-2871796,Reactome Gene Sets,FCERI mediated MAPK activation,-3.33,5,FCER1G|LCP2|LYN|VAV1|LAT,95
WP5092,WikiPathways,Interactions of natural killer cells in pancreatic cancer,-8.5,9,GZMB|IFNG|MICB|MYC|PRF1|CCL2|CCL4|CCL5|TIGIT,96
GO:0019835,GO Biological Processes,cytolysis,-5.64,6,GZMH|GZMA|GZMB|LYZ|MICB|PRF1,96
GO:0043270,GO Biological Processes,positive regulation of ion transport,-8.49,24,ADRB2|CCR1|CTSS|FGF12|GLRX|IFNG|IL1B|CXCL10|CXCL9|P2RX5|P2RX7|P2RY6|PLA2G4A|PTAFR|CCL2|CCL4|CCL5|CXCL11|XCL1|KMO|TNFSF11|HOMER1|TREM2|CCR2,97
GO:0043269,GO Biological Processes,regulation of ion transport,-8.3,40,ADRB2|CD33|CCR1|SLC31A2|CTSS|CYBB|FGF12|GEM|GLRX|IFNG|IL1B|CXCL10|LYN|CXCL9|MMP9|P2RX5|P2RX7|P2RY6|PIK3CG|PLA2G4A|PTAFR|PTGS2|RGS2|CCL2|CCL4|CCL5|CXCL11|XCL1|SNTA1|CXCR4|KMO|TNFSF11|KCNK6|HOMER1|LILRB2|TCIRG1|CORO1A|TREM2|HVCN1|CCR2,97
GO:0010959,GO Biological Processes,regulation of metal ion transport,-6.96,27,ADRB2|CD33|CCR1|SLC31A2|FGF12|GEM|GLRX|IFNG|CXCL10|LYN|CXCL9|P2RX5|P2RX7|P2RY6|PIK3CG|PTGS2|CCL2|CCL4|CCL5|CXCL11|XCL1|SNTA1|CXCR4|HOMER1|LILRB2|CORO1A|TREM2,97
GO:0051924,GO Biological Processes,regulation of calcium ion transport,-6.49,20,CD33|CCR1|GEM|CXCL10|LYN|CXCL9|P2RX5|P2RX7|P2RY6|PIK3CG|PTGS2|CCL2|CCL4|CCL5|CXCL11|XCL1|CXCR4|HOMER1|LILRB2|CORO1A,97
GO:0034762,GO Biological Processes,regulation of transmembrane transport,-6.21,32,ADRB2|SLC31A2|CTSS|CYBB|FGF12|GEM|GLRX|IFNG|IL1B|CXCL10|LYN|CXCL9|MMP9|MYC|P2RX7|P2RY6|PIM1|PIK3CG|PRKCB|PTAFR|RGS2|CCL2|CXCL11|XCL1|SNTA1|KCNK6|HOMER1|TCIRG1|CORO1A|TREM2|HVCN1|CCR2,97
GO:0034765,GO Biological Processes,regulation of ion transmembrane transport,-5.93,28,ADRB2|SLC31A2|CTSS|CYBB|FGF12|GEM|GLRX|IFNG|CXCL10|LYN|CXCL9|MMP9|P2RX7|P2RY6|PIK3CG|PTAFR|RGS2|CCL2|CXCL11|XCL1|SNTA1|KCNK6|HOMER1|TCIRG1|CORO1A|TREM2|HVCN1|CCR2,97
GO:1904062,GO Biological Processes,regulation of cation transmembrane transport,-5.82,23,ADRB2|SLC31A2|CTSS|FGF12|GEM|GLRX|IFNG|CXCL10|LYN|CXCL9|MMP9|P2RY6|PIK3CG|RGS2|CCL2|CXCL11|XCL1|SNTA1|HOMER1|TCIRG1|CORO1A|TREM2|CCR2,97
GO:0051928,GO Biological Processes,positive regulation of calcium ion transport,-5.16,12,CCR1|CXCL10|CXCL9|P2RX5|P2RX7|P2RY6|CCL2|CCL4|CCL5|CXCL11|XCL1|HOMER1,97
GO:0034767,GO Biological Processes,positive regulation of ion transmembrane transport,-5.1,14,ADRB2|CTSS|GLRX|IFNG|CXCL10|CXCL9|P2RX7|P2RY6|PTAFR|CCL2|CXCL11|XCL1|TREM2|CCR2,97
GO:1904064,GO Biological Processes,positive regulation of cation transmembrane transport,-4.21,12,ADRB2|CTSS|GLRX|IFNG|CXCL10|CXCL9|P2RY6|CCL2|CXCL11|XCL1|TREM2|CCR2,97
GO:0034764,GO Biological Processes,positive regulation of transmembrane transport,-3.82,14,ADRB2|CTSS|GLRX|IFNG|CXCL10|CXCL9|P2RX7|P2RY6|PTAFR|CCL2|CXCL11|XCL1|TREM2|CCR2,97
GO:0032411,GO Biological Processes,positive regulation of transporter activity,-3.79,10,ADRB2|CTSS|GLRX|IFNG|P2RY6|PTAFR|CCL2|NR1H3|TREM2|CCR2,97
GO:0032414,GO Biological Processes,positive regulation of ion transmembrane transporter activity,-3.45,9,ADRB2|CTSS|GLRX|IFNG|P2RY6|PTAFR|CCL2|TREM2|CCR2,97
GO:2001259,GO Biological Processes,positive regulation of cation channel activity,-3.18,7,ADRB2|CTSS|IFNG|P2RY6|CCL2|TREM2|CCR2,97
GO:2001257,GO Biological Processes,regulation of cation channel activity,-2.86,11,ADRB2|CTSS|FGF12|GEM|IFNG|MMP9|P2RY6|CCL2|HOMER1|TREM2|CCR2,97
GO:0022898,GO Biological Processes,regulation of transmembrane transporter activity,-2.75,14,ADRB2|CTSS|FGF12|GEM|GLRX|IFNG|MMP9|P2RY6|PIM1|PTAFR|CCL2|HOMER1|TREM2|CCR2,97
GO:0032409,GO Biological Processes,regulation of transporter activity,-2.73,15,ADRB2|CTSS|FGF12|GEM|GLRX|IFNG|MMP9|P2RY6|PIM1|PTAFR|CCL2|HOMER1|NR1H3|TREM2|CCR2,97
GO:0032412,GO Biological Processes,regulation of ion transmembrane transporter activity,-2.46,13,ADRB2|CTSS|FGF12|GEM|GLRX|IFNG|MMP9|P2RY6|PTAFR|CCL2|HOMER1|TREM2|CCR2,97
GO:0032814,GO Biological Processes,regulation of natural killer cell activation,-8.43,10,FGR|HLA-E|HLA-F|IL15|IL15RA|IL18|TYROBP|RASGRP1|PTPN22|HAVCR2,98
GO:0032816,GO Biological Processes,positive regulation of natural killer cell activation,-6.27,7,HLA-E|HLA-F|IL15|IL15RA|IL18|TYROBP|RASGRP1,98
GO:0035723,GO Biological Processes,interleukin-15-mediated signaling pathway,-5.58,4,IL2RB|IL2RG|IL15|IL15RA,98
GO:0071350,GO Biological Processes,cellular response to interleukin-15,-5.58,4,IL2RB|IL2RG|IL15|IL15RA,98
GO:0070672,GO Biological Processes,response to interleukin-15,-4.93,4,IL2RB|IL2RG|IL15|IL15RA,98
GO:0032817,GO Biological Processes,regulation of natural killer cell proliferation,-4.11,4,HLA-E|IL15|IL18|PTPN22,98
R-HSA-8983432,Reactome Gene Sets,Interleukin-15 signaling,-3.82,4,IL2RB|IL2RG|IL15|IL15RA,98
GO:0032825,GO Biological Processes,positive regulation of natural killer cell differentiation,-3.34,3,IL15|IL15RA|RASGRP1,98
GO:0032819,GO Biological Processes,positive regulation of natural killer cell proliferation,-3.02,3,HLA-E|IL15|IL18,98
GO:0032823,GO Biological Processes,regulation of natural killer cell differentiation,-2.78,3,IL15|IL15RA|RASGRP1,98
GO:0002825,GO Biological Processes,regulation of T-helper 1 type immune response,-8.35,9,IL1B|IL4R|IL18|PLA2G4A|XCL1|TNFSF4|IL18R1|HAVCR2|CCR2,99
GO:0002827,GO Biological Processes,positive regulation of T-helper 1 type immune response,-5.94,6,IL1B|IL18|PLA2G4A|XCL1|IL18R1|CCR2,99
GO:2000554,GO Biological Processes,regulation of T-helper 1 cell cytokine production,-4.93,4,IL1B|IL18|XCL1|IL18R1,99
GO:2000556,GO Biological Processes,positive regulation of T-helper 1 cell cytokine production,-4.93,4,IL1B|IL18|XCL1|IL18R1,99
M267,Canonical Pathways,PID ANTHRAX PATHWAY,-3.36,4,CASP1|IL1B|IL18|VCAM1,99
R-HSA-9012546,Reactome Gene Sets,Interleukin-18 signaling,-3.34,3,ALOX5|IL18|IL18R1,99
R-HSA-448706,Reactome Gene Sets,Interleukin-1 processing,-3.17,3,CASP1|IL1B|IL18,99
GO:0032725,GO Biological Processes,positive regulation of granulocyte macrophage colony-stimulating factor production,-2.48,3,IL1B|IL18|RASGRP1,99
GO:0032645,GO Biological Processes,regulation of granulocyte macrophage colony-stimulating factor production,-2.32,3,IL1B|IL18|RASGRP1,99
GO:0071496,GO Biological Processes,cellular response to external stimulus,-8.31,25,AIF1|CASP1|CASP5|HMOX1|IFI16|IL1B|IL15|IRF1|ITGA4|LYN|NUDT1|MYD88|P2RX7|PIM1|PMAIP1|PTGER4|PTGS2|PTPRC|SIPA1|TLR4|VCAM1|TNFRSF10A|MAP3K14|TLR7|TLR8,100
GO:0071260,GO Biological Processes,cellular response to mechanical stimulus,-7.71,12,CASP1|CASP5|IL1B|IRF1|MYD88|PTGER4|PTGS2|TLR4|TNFRSF10A|MAP3K14|TLR7|TLR8,100
GO:0071214,GO Biological Processes,cellular response to abiotic stimulus,-5.7,21,AKR1B1|CASP1|CASP5|IFI16|IL1B|IRF1|MMP9|MYC|MYD88|PTAFR|PTGER4|PTGS2|RELB|SIPA1|TLR4|TNFRSF10A|MAP3K14|TLR7|TLR8|HVCN1|CARD16,100
GO:0104004,GO Biological Processes,cellular response to environmental stimulus,-5.7,21,AKR1B1|CASP1|CASP5|IFI16|IL1B|IRF1|MMP9|MYC|MYD88|PTAFR|PTGER4|PTGS2|RELB|SIPA1|TLR4|TNFRSF10A|MAP3K14|TLR7|TLR8|HVCN1|CARD16,100
GO:0009612,GO Biological Processes,response to mechanical stimulus,-5.31,16,CASP1|CASP5|IL1B|CXCL10|IRF1|MYD88|P2RX7|PTGER4|PTGS2|SLC1A3|TLR4|CXCR4|TNFRSF10A|MAP3K14|TLR7|TLR8,100
GO:0031668,GO Biological Processes,cellular response to extracellular stimulus,-2.85,13,AIF1|HMOX1|IFI16|IL15|ITGA4|LYN|NUDT1|P2RX7|PIM1|PMAIP1|PTPRC|SIPA1|VCAM1,100
WP4146,WikiPathways,Macrophage markers,-8.22,6,CD14|CD86|F3|LYZ|RAC2|CD163,101
GO:0035590,GO Biological Processes,purinergic nucleotide receptor signaling pathway,-8.2,9,ADORA3|GPR34|P2RX5|P2RX7|P2RY6|PTAFR|P2RY14|GPR171|P2RY13,102
GO:0035589,GO Biological Processes,G protein-coupled purinergic nucleotide receptor signaling pathway,-6.7,6,GPR34|P2RY6|PTAFR|P2RY14|GPR171|P2RY13,102
WP4900,WikiPathways,Purinergic signaling,-4.21,6,ADORA3|P2RX5|P2RX7|P2RY6|P2RY14|P2RY13,102
R-HSA-418038,Reactome Gene Sets,Nucleotide-like (purinergic) receptors,-3.57,4,ADORA3|P2RY6|P2RY14|P2RY13,102
R-HSA-417957,Reactome Gene Sets,P2Y receptors,-2.78,3,P2RY6|P2RY14|P2RY13,102
hsa04080,KEGG Pathway,Neuroactive ligand-receptor interaction,-2.52,16,ADORA3|ADRB2|C3AR1|C5AR1|FPR1|FPR3|GZMA|P2RX5|P2RX7|P2RY6|PMCH|PTAFR|PTGER2|PTGER4|P2RY14|P2RY13,102
GO:0007229,GO Biological Processes,integrin-mediated signaling pathway,-8.13,14,FGR|FYB1|HCK|ITGA4|ITGAL|ITGAM|ITGB2|PLEK|VAV1|ITGBL1|ADAMTS1|ISG15|LAT|FERMT3,103
M169,Canonical Pathways,PID INTEGRIN2 PATHWAY,-7.03,8,FCGR2A|ICAM3|ITGAL|ITGAM|ITGB2|PLAUR|TGFBI|VCAM1,103
R-HSA-216083,Reactome Gene Sets,Integrin cell surface interactions,-3.42,8,ICAM3|ITGA4|ITGAL|ITGAM|ITGB2|LUM|SPP1|VCAM1,103
R-HSA-1474244,Reactome Gene Sets,Extracellular matrix organization,-3.23,16,CTSK|CTSS|ICAM3|ITGA4|ITGAL|ITGAM|ITGB2|LUM|MMP7|MMP9|MMP12|SPP1|TIMP2|VCAM1|ADAMTS1|LOXL3,103
GO:0033627,GO Biological Processes,cell adhesion mediated by integrin,-2.92,5,ITGA4|ITGAL|ITGAM|ITGB2|ITGBL1,103
GO:0007160,GO Biological Processes,cell-matrix adhesion,-2.76,9,ITGA4|ITGAL|ITGAM|ITGB2|SIGLEC1|VCAM1|ITGBL1|HPSE|FERMT3,103
M47,Canonical Pathways,PID INTEGRIN CS PATHWAY,-2.73,4,ITGA4|ITGAL|ITGAM|ITGB2,103
GO:0001706,GO Biological Processes,endoderm formation,-2.4,5,DUSP2|ITGA4|ITGB2|MMP9|EOMES,103
WP4541,WikiPathways,Hippo-Merlin signaling dysregulation,-2.39,8,CSF1R|CXCL10|ITGA4|ITGAL|ITGAM|ITGB2|MYC|PRKAR2B,103
GO:0031589,GO Biological Processes,cell-substrate adhesion,-2.23,10,ITGA4|ITGAL|ITGAM|ITGB2|SIGLEC1|VCAM1|ITGBL1|HPSE|CORO1A|FERMT3,103
GO:0035987,GO Biological Processes,endodermal cell differentiation,-2,4,ITGA4|ITGB2|MMP9|EOMES,103
M159,Canonical Pathways,PID AMB2 NEUTROPHILS PATHWAY,-8.08,10,FGR|HCK|IL6|ITGAM|ITGB2|LCK|LYN|MMP9|PLAUR|SELPLG,104
M174,Canonical Pathways,PID UPA UPAR PATHWAY,-5.7,8,FPR1|FPR3|ITGAM|ITGB2|MMP9|MMP12|PLAUR|VLDLR,104
GO:0031295,GO Biological Processes,T cell costimulation,-8.08,10,CD3E|CD86|MAP3K8|CSK|LCK|LYN|VAV1|TNFSF13B|CD274|ICOS,105
GO:0031294,GO Biological Processes,lymphocyte costimulation,-7.86,10,CD3E|CD86|MAP3K8|CSK|LCK|LYN|VAV1|TNFSF13B|CD274|ICOS,105
R-HSA-389356,Reactome Gene Sets,CD28 co-stimulation,-4.28,6,CD86|MAP3K8|LCK|LYN|VAV1|MAP3K14,105
R-HSA-2219530,Reactome Gene Sets,Constitutive Signaling by Aberrant PI3K in Cancer,-3.68,8,AREG|CD86|LCK|RAC2|VAV1|ICOS|TRAT1|PIK3AP1,105
R-HSA-6811558,Reactome Gene Sets,"PI5P, PP2A and IER3 Regulate PI3K/AKT Signaling",-3.45,9,AREG|CD86|LCK|MYD88|RAC2|VAV1|ICOS|TRAT1|PIK3AP1,105
R-HSA-199418,Reactome Gene Sets,Negative regulation of the PI3K/AKT network,-3.24,9,AREG|CD86|LCK|MYD88|RAC2|VAV1|ICOS|TRAT1|PIK3AP1,105
R-HSA-389357,Reactome Gene Sets,CD28 dependent PI3K/Akt signaling,-3.01,4,CD86|MAP3K8|LCK|MAP3K14,105
R-HSA-2219528,Reactome Gene Sets,PI3K/AKT Signaling in Cancer,-2.84,8,AREG|CD86|LCK|RAC2|VAV1|ICOS|TRAT1|PIK3AP1,105
R-HSA-389359,Reactome Gene Sets,CD28 dependent Vav1 pathway,-2.78,3,CD86|LCK|VAV1,105
R-HSA-9006925,Reactome Gene Sets,Intracellular signaling by second messengers,-2.27,14,AREG|CD86|KPNA2|LCK|MYD88|PRKAR2B|PSMB8|PSMB9|PSMB10|RAC2|VAV1|ICOS|TRAT1|PIK3AP1,105
R-HSA-389513,Reactome Gene Sets,CTLA4 inhibitory signaling,-2.05,3,CD86|LCK|LYN,105
R-HSA-5663202,Reactome Gene Sets,Diseases of signal transduction by growth factor receptors and second messengers,-2.03,17,AREG|BCL2A1|CD86|CSK|LCK|LYN|MYC|PIM1|PSMB8|PSMB9|PSMB10|RAC2|VAV1|ICOS|TRAT1|APBB1IP|PIK3AP1,105
GO:0002532,GO Biological Processes,production of molecular mediator involved in inflammatory response,-8.06,7,ALOX5|ALOX5AP|BTK|IL4R|LYN|TLR4|CHIA,106
GO:0006691,GO Biological Processes,leukotriene metabolic process,-3.2,5,ALOX5|ALOX5AP|GGTA1|PLA2G4A|TLR2,106
GO:0019370,GO Biological Processes,leukotriene biosynthetic process,-3.09,4,ALOX5|ALOX5AP|GGTA1|PLA2G4A,106
R-HSA-9018678,Reactome Gene Sets,Biosynthesis of specialized proresolving mediators (SPMs),-2.18,3,ALOX5|ALOX5AP|PTGS2,106
GO:0036230,GO Biological Processes,granulocyte activation,-8.06,9,FCER1G|CXCR2|IL15|IL18|MYD88|ENPP3|CCL5|TYROBP|PREX1,107
GO:0042119,GO Biological Processes,neutrophil activation,-7.3,8,FCER1G|CXCR2|IL15|IL18|MYD88|CCL5|TYROBP|PREX1,107
GO:0002283,GO Biological Processes,neutrophil activation involved in immune response,-2.78,3,FCER1G|MYD88|TYROBP,107
GO:0097190,GO Biological Processes,apoptotic signaling pathway,-7.96,23,BCL2A1|BTK|CASP1|CASP4|CASP5|CD3E|CD38|DDIT3|HMOX1|IFI16|IFNG|IL1B|IL6R|ITGAM|P2RX7|PMAIP1|SOD2|TNFRSF1B|TYROBP|TNFRSF10A|PYCARD|G0S2|DDIT4,108
GO:0008630,GO Biological Processes,intrinsic apoptotic signaling pathway in response to DNA damage,-3.34,7,BCL2A1|HMOX1|IFI16|SOD2|TNFRSF1B|PYCARD|DDIT4,108
M145,Canonical Pathways,PID P53 DOWNSTREAM PATHWAY,-3.24,10,BCL2A1|CASP1|SH2D1A|PMAIP1|SPP1|TAP1|TNFRSF10A|PYCARD|DDIT4|TIGAR,108
GO:0097193,GO Biological Processes,intrinsic apoptotic signaling pathway,-3,10,BCL2A1|CASP4|DDIT3|HMOX1|IFI16|PMAIP1|SOD2|TNFRSF1B|PYCARD|DDIT4,108
GO:0043299,GO Biological Processes,leukocyte degranulation,-7.93,9,BTK|HCK|LYN|NKG7|PIK3CG|RASGRP1|CORO1A|LAT|MILR1,109
GO:0045576,GO Biological Processes,mast cell activation,-7.76,8,RHOH|BTK|LCP2|LYN|PIK3CG|RASGRP1|LAT|MILR1,109
GO:0002448,GO Biological Processes,mast cell mediated immunity,-6.69,7,BTK|LYN|SERPINB9|PIK3CG|RASGRP1|LAT|MILR1,109
GO:0002444,GO Biological Processes,myeloid leukocyte mediated immunity,-6.12,9,BTK|IL6|LYN|MYD88|SERPINB9|PIK3CG|RASGRP1|LAT|MILR1,109
GO:0002279,GO Biological Processes,mast cell activation involved in immune response,-5.64,6,BTK|LYN|PIK3CG|RASGRP1|LAT|MILR1,109
GO:0043303,GO Biological Processes,mast cell degranulation,-5.64,6,BTK|LYN|PIK3CG|RASGRP1|LAT|MILR1,109
hsa04611,KEGG Pathway,Platelet activation,-4.98,12,BTK|FCER1G|FCGR2A|LCP2|LYN|PIK3CG|PLA2G4A|PTGS1|TBXAS1|RASGRP1|APBB1IP|FERMT3,109
GO:0045055,GO Biological Processes,regulated exocytosis,-4.84,12,BTK|HCK|LYN|NKG7|P2RX7|PIK3CG|PLEK|RASGRP1|RAB31|CORO1A|LAT|MILR1,109
GO:0006887,GO Biological Processes,exocytosis,-4.74,16,BTK|CCR1|HCK|LYN|NKG7|P2RX7|PIK3CG|PLEK|CCL5|CCL8|RASGRP1|RAB31|CORO1A|LAT|RAB8B|MILR1,109
GO:0046903,GO Biological Processes,secretion,-4.07,24,AQP9|BTK|CCR1|GATA3|HCK|IL6|LYN|MYC|NKG7|P2RX7|PIK3CG|PLA2G4A|PLEK|CCL5|CCL8|RASGRP1|RAB31|CORO1A|LAT|SNX10|CKLF|RAB8B|WLS|MILR1,109
GO:0032940,GO Biological Processes,secretion by cell,-3.96,20,BTK|CCR1|GATA3|HCK|IL6|LYN|NKG7|P2RX7|PIK3CG|PLEK|CCL5|CCL8|RASGRP1|RAB31|CORO1A|LAT|CKLF|RAB8B|WLS|MILR1,109
GO:0032418,GO Biological Processes,lysosome localization,-3.3,6,BTK|LYN|PIK3CG|RASGRP1|LAT|MILR1,109
GO:1990849,GO Biological Processes,vacuolar localization,-3.3,6,BTK|LYN|PIK3CG|RASGRP1|LAT|MILR1,109
GO:0140352,GO Biological Processes,export from cell,-3.24,20,BTK|CCR1|GATA3|HCK|IL6|LYN|NKG7|P2RX7|PIK3CG|PLEK|CCL5|CCL8|RASGRP1|RAB31|CORO1A|LAT|CKLF|RAB8B|WLS|MILR1,109
GO:0002507,GO Biological Processes,tolerance induction,-7.82,7,HLA-E|HLA-G|LGALS9|LYN|TNFAIP3|ICOS|HAVCR2,110
GO:0002519,GO Biological Processes,natural killer cell tolerance induction,-5.06,3,HLA-E|LGALS9|HAVCR2,110
GO:2001188,GO Biological Processes,regulation of T cell activation via T cell receptor contact with antigen bound to MHC molecule on antigen presenting cell,-3.78,3,HLA-DMB|LGALS9|HAVCR2,110
GO:0044706,GO Biological Processes,multi-multicellular organism process,-3.58,13,CD38|EPYC|HSD11B2|IL1B|IDO1|LGALS9|MMP9|PTAFR|PTGS2|RGS2|SPP1|MAFF|HAVCR2,110
GO:0007565,GO Biological Processes,female pregnancy,-3.07,11,CD38|EPYC|HSD11B2|IL1B|IDO1|LGALS9|MMP9|PTGS2|RGS2|SPP1|HAVCR2,110
GO:0060135,GO Biological Processes,maternal process involved in female pregnancy,-2.16,5,LGALS9|PTGS2|RGS2|SPP1|HAVCR2,110
R-HSA-5218859,Reactome Gene Sets,Regulated Necrosis,-7.68,11,BIRC3|CASP1|CASP4|CASP5|GZMB|IL1B|IL18|IRF1|TNFSF10|TNFRSF10A|MLKL,111
R-HSA-5357801,Reactome Gene Sets,Programmed Cell Death,-7.05,19,BIRC3|CASP1|CASP4|CASP5|CASP7|CD14|GZMB|IL1B|IL18|IRF1|PMAIP1|PSMB8|PSMB9|PSMB10|TLR4|TNFSF10|TNFRSF10A|LY96|MLKL,111
hsa04210,KEGG Pathway,Apoptosis,-6.81,15,BIRC3|BCL2A1|CASP7|CSF2RB|CTSK|CTSS|DDIT3|GZMB|PMAIP1|PRF1|TUBA4A|TUBA1A|TNFSF10|TNFRSF10A|MAP3K14,111
WP254,WikiPathways,Apoptosis,-6.69,12,BIRC3|CASP1|CASP4|CASP7|GZMB|IRF1|MYC|NFKBIE|PMAIP1|PRF1|TNFRSF1B|TNFSF10,111
WP1772,WikiPathways,Apoptosis modulation and signaling,-6.31,12,BIRC3|BCL2A1|CASP1|CASP4|CASP7|MYD88|PMAIP1|TNFRSF1B|IL1R2|TNFSF10|TNFRSF10A|MAP3K14,111
R-HSA-5620971,Reactome Gene Sets,Pyroptosis,-5.9,7,CASP1|CASP4|CASP5|GZMB|IL1B|IL18|IRF1,111
M7997,Canonical Pathways,SA CASPASE CASCADE,-3.26,4,BIRC3|CASP7|GZMB|PRF1,111
M220,Canonical Pathways,PID CASPASE PATHWAY,-3.21,6,BIRC3|CASP1|CASP4|CASP7|GZMB|PRF1,111
R-HSA-109581,Reactome Gene Sets,Apoptosis,-2.86,11,CASP7|CD14|GZMB|PMAIP1|PSMB8|PSMB9|PSMB10|TLR4|TNFSF10|TNFRSF10A|LY96,111
GO:1902622,GO Biological Processes,regulation of neutrophil migration,-7.66,10,RHOH|C3AR1|C5AR1|CCR7|NCKAP1L|MYD88|RAC2|XCL1|SLAMF8|NOD2,112
GO:0071622,GO Biological Processes,regulation of granulocyte chemotaxis,-7.11,10,C3AR1|C5AR1|CCR7|CSF1R|NCKAP1L|RAC2|RARRES2|CCL5|XCL1|NOD2,112
GO:0090022,GO Biological Processes,regulation of neutrophil chemotaxis,-5.38,7,C3AR1|C5AR1|CCR7|NCKAP1L|RAC2|XCL1|NOD2,112
GO:0090023,GO Biological Processes,positive regulation of neutrophil chemotaxis,-5.13,6,C3AR1|C5AR1|CCR7|NCKAP1L|RAC2|XCL1,112
GO:1905523,GO Biological Processes,positive regulation of macrophage migration,-5.02,6,C3AR1|C5AR1|CSF1R|RARRES2|CCL5|TREM2,112
GO:0010758,GO Biological Processes,regulation of macrophage chemotaxis,-4.81,6,C3AR1|C5AR1|CSF1R|RARRES2|CCL5|SLAMF8,112
GO:0071624,GO Biological Processes,positive regulation of granulocyte chemotaxis,-4.81,6,C3AR1|C5AR1|CCR7|NCKAP1L|RAC2|XCL1,112
GO:1905521,GO Biological Processes,regulation of macrophage migration,-4.72,7,C3AR1|C5AR1|CSF1R|RARRES2|CCL5|TREM2|SLAMF8,112
GO:0010759,GO Biological Processes,positive regulation of macrophage chemotaxis,-4.6,5,C3AR1|C5AR1|CSF1R|RARRES2|CCL5,112
GO:1902624,GO Biological Processes,positive regulation of neutrophil migration,-4.36,6,C3AR1|C5AR1|CCR7|NCKAP1L|RAC2|XCL1,112
GO:0002920,GO Biological Processes,regulation of humoral immune response,-7.66,10,SERPING1|CCR7|CR1|FCGR2B|IL1B|PTPRC|CXCL13|VSIG4|TREM2|NOD2,113
GO:0002922,GO Biological Processes,positive regulation of humoral immune response,-6.4,7,CCR7|CR1|FCGR2B|IL1B|PTPRC|TREM2|NOD2,113
GO:0002923,GO Biological Processes,regulation of humoral immune response mediated by circulating immunoglobulin,-4.6,5,CR1|FCGR2B|PTPRC|TREM2|NOD2,113
GO:0030449,GO Biological Processes,regulation of complement activation,-4.24,5,SERPING1|CR1|IL1B|VSIG4|TREM2,113
GO:0002921,GO Biological Processes,negative regulation of humoral immune response,-3.57,4,SERPING1|CR1|FCGR2B|VSIG4,113
GO:0045917,GO Biological Processes,positive regulation of complement activation,-3.54,3,CR1|IL1B|TREM2,113
GO:0045916,GO Biological Processes,negative regulation of complement activation,-2.78,3,SERPING1|CR1|VSIG4,113
GO:0006957,GO Biological Processes,"complement activation, alternative pathway",-2.48,3,CR1|CFP|VSIG4,113
WP2203,WikiPathways,Thymic stromal lymphopoietin (TSLP) signaling pathway,-7.47,10,BTK|HCK|IL2RA|IL6|IL7R|LCK|LYN|MYC|RELB|TNFSF4,114
WP205,WikiPathways,IL-7 signaling pathway,-3.86,5,IL2RA|IL2RG|IL7|IL7R|MYC,114
GO:0098760,GO Biological Processes,response to interleukin-7,-3.82,4,BTK|IL2RG|IL7R|LSP1,114
GO:0098761,GO Biological Processes,cellular response to interleukin-7,-3.82,4,BTK|IL2RG|IL7R|LSP1,114
R-HSA-9660826,Reactome Gene Sets,Purinergic signaling in leishmaniasis infection,-7.45,8,C3AR1|CASP1|HMOX1|IL1B|IL18|P2RX7|PSTPIP1|PYCARD,115
R-HSA-9664424,Reactome Gene Sets,Cell recruitment (pro-inflammatory response),-7.45,8,C3AR1|CASP1|HMOX1|IL1B|IL18|P2RX7|PSTPIP1|PYCARD,115
R-HSA-168643,Reactome Gene Sets,"Nucleotide-binding domain, leucine rich repeat containing receptor (NLR) signaling pathways",-6.62,10,BIRC3|CASP1|CASP4|HMOX1|P2RX7|TNFAIP3|PSTPIP1|AIM2|PYCARD|NOD2,115
WP1433,WikiPathways,Nucleotide-binding oligomerization domain (NOD) pathway,-5.78,8,CASP1|CASP5|CASP7|IL1B|IL18|AIM2|PYCARD|NOD2,115
R-HSA-622312,Reactome Gene Sets,Inflammasomes,-5.5,6,CASP1|HMOX1|P2RX7|PSTPIP1|AIM2|PYCARD,115
WP4655,WikiPathways,Cytosolic DNA-sensing pathway,-5.49,10,CASP1|IL1B|IL6|IL18|CXCL10|CCL4|CCL5|AIM2|ISG15|PYCARD,115
hsa04623,KEGG Pathway,Cytosolic DNA-sensing pathway,-5.25,9,CASP1|IL1B|IL6|IL18|CXCL10|CCL4|CCL5|AIM2|PYCARD,115
WP3890,WikiPathways,Nanomaterial-induced inflammasome activation,-5.22,4,CASP1|IL1B|TLR4|PYCARD,115
R-HSA-844615,Reactome Gene Sets,The AIM2 inflammasome,-5.06,3,CASP1|AIM2|PYCARD,115
R-HSA-844456,Reactome Gene Sets,The NLRP3 inflammasome,-4.87,5,CASP1|HMOX1|P2RX7|PSTPIP1|PYCARD,115
CORUM:6317,CORUM,NLRP1 inflammasome,-4.46,3,CASP1|CASP5|PYCARD,115
WP4876,WikiPathways,Activation of NLRP3 inflammasome by SARS-CoV-2,-3.54,3,CASP1|IL1B|PYCARD,115
R-HSA-168638,Reactome Gene Sets,NOD1/2 Signaling Pathway,-3.03,5,BIRC3|CASP1|CASP4|TNFAIP3|NOD2,115
GO:0010803,GO Biological Processes,regulation of tumor necrosis factor-mediated signaling pathway,-2.95,6,CASP1|CASP4|TNFAIP3|LAPTM5|PYCARD|CARD16,115
GO:1903265,GO Biological Processes,positive regulation of tumor necrosis factor-mediated signaling pathway,-2.67,3,CASP1|CASP4|LAPTM5,115
GO:0016485,GO Biological Processes,protein processing,-2.32,10,C1R|CASP1|CASP4|CASP7|CTSS|F3|IFI16|P2RX7|SRGN|PYCARD,115
hsa05143,KEGG Pathway,African trypanosomiasis,-7.32,9,IFNG|IL1B|IL6|IL18|IDO1|MYD88|PRKCB|VCAM1|APOL1,116
WP5083,WikiPathways,Neuroinflammation and glutamatergic signaling,-3.68,11,IFNG|IL1B|IL4R|IL6|IL6R|IL10RA|PRKCB|SLC1A3|SLC2A3|TNFRSF1B|IL1R2,116
hsa04933,KEGG Pathway,AGE-RAGE signaling pathway in diabetic complications,-2.95,8,CYBB|F3|IL1B|IL6|PIM1|PRKCB|CCL2|VCAM1,116
hsa04066,KEGG Pathway,HIF-1 signaling pathway,-2.71,8,CYBB|HMOX1|IFNG|IL6|IL6R|PFKFB3|PRKCB|TLR4,116
GO:0030101,GO Biological Processes,natural killer cell activation,-7.28,11,CD2|ELF4|IL2RB|IL18|NKG7|PTPRC|IL18R1|RASGRP1|CORO1A|IL21R|SLAMF7,117
GO:0001906,GO Biological Processes,cell killing,-5.55,11,GZMB|IL18|LTF|LYZ|MYD88|NKG7|PRF1|CCL13|GNLY|CORO1A|SLAMF7,117
GO:0002228,GO Biological Processes,natural killer cell mediated immunity,-4.36,6,GZMB|IL18|KLRD1|NKG7|CORO1A|SLAMF7,117
GO:0001909,GO Biological Processes,leukocyte mediated cytotoxicity,-4.09,7,GZMB|IL18|MYD88|NKG7|PRF1|CORO1A|SLAMF7,117
GO:0042267,GO Biological Processes,natural killer cell mediated cytotoxicity,-3.46,5,GZMB|IL18|NKG7|CORO1A|SLAMF7,117
GO:0043030,GO Biological Processes,regulation of macrophage activation,-7.28,11,FCGR2B|IL4R|IL6|PLA2G4A|PTPRC|TLR4|CST7|NR1H3|VSIG4|TREM2|HAVCR2,118
GO:0043032,GO Biological Processes,positive regulation of macrophage activation,-3.46,5,IL4R|PLA2G4A|TLR4|TREM2|HAVCR2,118
GO:0010543,GO Biological Processes,regulation of platelet activation,-3.35,6,FCER1G|IL6|LYN|PLA2G4A|PLEK|TLR4,118
GO:0010572,GO Biological Processes,positive regulation of platelet activation,-3.17,3,PLA2G4A|PLEK|TLR4,118
GO:0043086,GO Biological Processes,negative regulation of catalytic activity,-7.13,41,SERPINA3|BIRC3|RHOH|BST2|SERPING1|CDKN2C|CR1|CSK|CSTA|GZMA|NCKAP1L|IFI16|IFNG|IL1B|IL7|LTF|LYN|MMP9|SERPINF1|SERPINB9|PLAUR|PKIB|PRKAR2B|PTGS2|PTPRC|RARRES1|RGS2|TIMP2|TNFAIP3|CST7|GMFG|CD300A|CORO1C|PTPN22|TRIB2|PYCARD|P2RY13|LAX1|MICAL1|CARD16|CCR2,119
GO:0010951,GO Biological Processes,negative regulation of endopeptidase activity,-5.25,18,SERPINA3|BIRC3|BST2|SERPING1|CR1|CSTA|IFI16|LTF|MMP9|SERPINF1|SERPINB9|PLAUR|PTGS2|RARRES1|TIMP2|CST7|MICAL1|CARD16,119
GO:0010466,GO Biological Processes,negative regulation of peptidase activity,-5,18,SERPINA3|BIRC3|BST2|SERPING1|CR1|CSTA|IFI16|LTF|MMP9|SERPINF1|SERPINB9|PLAUR|PTGS2|RARRES1|TIMP2|CST7|MICAL1|CARD16,119
GO:2000117,GO Biological Processes,negative regulation of cysteine-type endopeptidase activity,-4.99,10,BIRC3|IFI16|LTF|MMP9|SERPINB9|PLAUR|PTGS2|CST7|MICAL1|CARD16,119
GO:0051346,GO Biological Processes,negative regulation of hydrolase activity,-4.45,21,SERPINA3|BIRC3|BST2|SERPING1|CR1|CSTA|GZMA|NCKAP1L|IFI16|LTF|MMP9|SERPINF1|SERPINB9|PLAUR|PTGS2|RARRES1|RGS2|TIMP2|CST7|MICAL1|CARD16,119
GO:0045861,GO Biological Processes,negative regulation of proteolysis,-4.32,20,SERPINA3|BIRC3|BST2|SERPING1|CR1|CSTA|IFI16|LTF|MMP9|SERPINF1|SERPINB9|PLAUR|PTGS2|RARRES1|TIMP2|IL1R2|CST7|NR1H3|MICAL1|CARD16,119
GO:0043154,GO Biological Processes,negative regulation of cysteine-type endopeptidase activity involved in apoptotic process,-2.97,7,BIRC3|MMP9|SERPINB9|PLAUR|PTGS2|MICAL1|CARD16,119
GO:0045637,GO Biological Processes,regulation of myeloid cell differentiation,-7.12,19,C1QC|CCR1|CSF3R|ETS1|EVI2B|HCLS1|NCKAP1L|HLA-DRB1|IFNG|LTF|LYN|MYC|TLR4|TYROBP|TNFSF11|ISG15|RASSF2|GPR171|TREM2,120
GO:0002761,GO Biological Processes,regulation of myeloid leukocyte differentiation,-6.84,14,C1QC|CCR1|EVI2B|HCLS1|HLA-DRB1|IFNG|LTF|LYN|MYC|TLR4|TYROBP|TNFSF11|RASSF2|TREM2,120
GO:0045639,GO Biological Processes,positive regulation of myeloid cell differentiation,-5.19,11,CCR1|ETS1|EVI2B|HCLS1|NCKAP1L|HLA-DRB1|IFNG|TYROBP|TNFSF11|ISG15|TREM2,120
GO:0002763,GO Biological Processes,positive regulation of myeloid leukocyte differentiation,-4.79,8,CCR1|EVI2B|HCLS1|HLA-DRB1|IFNG|TYROBP|TNFSF11|TREM2,120
GO:0045670,GO Biological Processes,regulation of osteoclast differentiation,-4.3,8,CCR1|IFNG|LTF|TLR4|TYROBP|TNFSF11|RASSF2|TREM2,120
GO:0045672,GO Biological Processes,positive regulation of osteoclast differentiation,-3.94,5,CCR1|IFNG|TYROBP|TNFSF11|TREM2,120
GO:2001204,GO Biological Processes,regulation of osteoclast development,-2.89,3,LTF|TYROBP|TNFSF11,120
GO:0045730,GO Biological Processes,respiratory burst,-7.02,7,CD52|CYBB|HCK|NCF2|PIK3CG|TREM2|NCF1,121
GO:0002679,GO Biological Processes,respiratory burst involved in defense response,-3.34,3,HCK|PIK3CG|TREM2,121
hsa04666,KEGG Pathway,Fc gamma R-mediated phagocytosis,-6.98,13,FCGR2A|FCGR2B|FCGR3B|HCK|LYN|PLA2G4A|PRKCB|PTPRC|RAC2|VAV1|ARPC1B|LAT|NCF1,122
WP4223,WikiPathways,Ras signaling,-2.27,10,CSF1R|ETS1|PLA2G4A|PRKCB|RAC2|ZAP70|RASGRP1|RGL1|LAT|RASSF5,122
GO:0150077,GO Biological Processes,regulation of neuroinflammatory response,-6.9,9,IL1B|IL6|IL18|MMP9|PTGS2|PTPRC|TNFRSF1B|CST7|TREM2,123
GO:0150078,GO Biological Processes,positive regulation of neuroinflammatory response,-3.36,4,IL1B|IL6|IL18|TREM2,123
GO:0150079,GO Biological Processes,negative regulation of neuroinflammatory response,-3.36,4,PTPRC|TNFRSF1B|CST7|TREM2,123
GO:1903978,GO Biological Processes,regulation of microglial cell activation,-3.17,4,IL6|PTPRC|CST7|TREM2,123
WP5122,WikiPathways,Prostaglandin and leukotriene metabolism in senescence,-6.78,8,ALOX5|ALOX5AP|PLA2G4A|PTGER2|PTGER4|PTGS1|PTGS2|TBXAS1,124
WP98,WikiPathways,Prostaglandin synthesis and regulation,-6.53,9,AKR1B1|HSD11B1|HSD11B2|PLA2G4A|PTGER2|PTGER4|PTGS1|PTGS2|TBXAS1,124
WP167,WikiPathways,Eicosanoid synthesis,-4.81,6,ALOX5|ALOX5AP|PLA2G4A|PTGS1|PTGS2|TBXAS1,124
GO:0046456,GO Biological Processes,icosanoid biosynthetic process,-4.38,7,ALOX5|ALOX5AP|GGTA1|PLA2G4A|PTGS1|PTGS2|TBXAS1,124
WP4719,WikiPathways,Eicosanoid metabolism via cyclooxygenases (COX),-3.46,5,AKR1B1|PLA2G4A|PTGS1|PTGS2|TBXAS1,124
GO:0006690,GO Biological Processes,icosanoid metabolic process,-3.3,9,AKR1B1|ALOX5|ALOX5AP|GGTA1|PLA2G4A|PTGS1|PTGS2|TBXAS1|TLR2,124
GO:0019371,GO Biological Processes,cyclooxygenase pathway,-3.17,3,PTGS1|PTGS2|TBXAS1,124
GO:0001516,GO Biological Processes,prostaglandin biosynthetic process,-3.09,4,PLA2G4A|PTGS1|PTGS2|TBXAS1,124
GO:0046457,GO Biological Processes,prostanoid biosynthetic process,-3.09,4,PLA2G4A|PTGS1|PTGS2|TBXAS1,124
GO:0006692,GO Biological Processes,prostanoid metabolic process,-2.92,5,AKR1B1|PLA2G4A|PTGS1|PTGS2|TBXAS1,124
GO:0006693,GO Biological Processes,prostaglandin metabolic process,-2.92,5,AKR1B1|PLA2G4A|PTGS1|PTGS2|TBXAS1,124
R-HSA-2142753,Reactome Gene Sets,Arachidonic acid metabolism,-2.87,6,ALOX5|ALOX5AP|PLA2G4A|PTGS1|PTGS2|TBXAS1,124
hsa00590,KEGG Pathway,Arachidonic acid metabolism,-2.79,6,ALOX5|CBR3|PLA2G4A|PTGS1|PTGS2|TBXAS1,124
R-HSA-2162123,Reactome Gene Sets,Synthesis of Prostaglandins (PG) and Thromboxanes (TX),-2.48,3,PTGS1|PTGS2|TBXAS1,124
GO:0019369,GO Biological Processes,arachidonic acid metabolic process,-2.16,5,ALOX5|PLA2G4A|PTGS1|PTGS2|TBXAS1,124
GO:0032787,GO Biological Processes,monocarboxylic acid metabolic process,-2.15,19,AKR1B1|ALOX5|ALOX5AP|AOAH|BPGM|IDO1|PLA2G4A|PRKAR2B|PTGS1|PTGS2|SLC1A3|TBXAS1|KMO|VNN2|VNN1|KYNU|GPAM|GPAT2|IL4I1,124
GO:0044283,GO Biological Processes,small molecule biosynthetic process,-2.13,17,AKR1B1|ALOX5|ALOX5AP|BCAT1|GCH1|GGTA1|IDO1|LBR|PLA2G4A|PTAFR|PTGS1|PTGS2|SLC1A3|TBXAS1|KMO|KYNU|MOXD1,124
GO:0046394,GO Biological Processes,carboxylic acid biosynthetic process,-2.08,12,ALOX5|ALOX5AP|BCAT1|GGTA1|IDO1|PLA2G4A|PTGS1|PTGS2|SLC1A3|TBXAS1|KMO|KYNU,124
GO:0006636,GO Biological Processes,unsaturated fatty acid biosynthetic process,-2.08,4,PLA2G4A|PTGS1|PTGS2|TBXAS1,124
GO:0016053,GO Biological Processes,organic acid biosynthetic process,-2.06,12,ALOX5|ALOX5AP|BCAT1|GGTA1|IDO1|PLA2G4A|PTGS1|PTGS2|SLC1A3|TBXAS1|KMO|KYNU,124
GO:0034103,GO Biological Processes,regulation of tissue remodeling,-6.69,12,CD38|CSF1R|CSK|IL6|IL15|IL18|P2RX7|SPP1|TNFAIP3|TNFSF11|GPNMB|GREM1,125
GO:0046850,GO Biological Processes,regulation of bone remodeling,-6.2,9,CD38|CSF1R|CSK|IL6|P2RX7|SPP1|TNFAIP3|TNFSF11|GREM1,125
GO:0046851,GO Biological Processes,negative regulation of bone remodeling,-5.94,6,CD38|CSK|IL6|P2RX7|TNFAIP3|GREM1,125
GO:0045124,GO Biological Processes,regulation of bone resorption,-5.78,8,CD38|CSF1R|CSK|IL6|P2RX7|SPP1|TNFAIP3|TNFSF11,125
GO:0034104,GO Biological Processes,negative regulation of tissue remodeling,-5.37,6,CD38|CSK|IL6|P2RX7|TNFAIP3|GREM1,125
GO:0045779,GO Biological Processes,negative regulation of bone resorption,-4.87,5,CD38|CSK|IL6|P2RX7|TNFAIP3,125
WP4197,WikiPathways,Immune response to tuberculosis,-6.54,7,IFI35|IFIT3|IRF1|OAS1|PSMB8|TAP1|IFITM1,126
WP5044,WikiPathways,Kynurenine pathway and links to cell senescence,-6.54,7,IFNG|IDO1|TDO2|TLR4|IL1R2|KMO|KYNU,127
GO:0006569,GO Biological Processes,tryptophan catabolic process,-6.36,5,IDO1|TDO2|KMO|KYNU|IL4I1,127
GO:0042436,GO Biological Processes,indole-containing compound catabolic process,-6.36,5,IDO1|TDO2|KMO|KYNU|IL4I1,127
GO:0046218,GO Biological Processes,indolalkylamine catabolic process,-6.36,5,IDO1|TDO2|KMO|KYNU|IL4I1,127
GO:0006568,GO Biological Processes,tryptophan metabolic process,-5.59,5,IDO1|TDO2|KMO|KYNU|IL4I1,127
GO:0006586,GO Biological Processes,indolalkylamine metabolic process,-5.2,5,IDO1|TDO2|KMO|KYNU|IL4I1,127
GO:0009074,GO Biological Processes,aromatic amino acid family catabolic process,-4.87,5,IDO1|TDO2|KMO|KYNU|IL4I1,127
GO:0009310,GO Biological Processes,amine catabolic process,-4.71,6,IDO1|TDO2|KMO|KYNU|MOXD1|IL4I1,127
GO:0042402,GO Biological Processes,cellular biogenic amine catabolic process,-4.71,6,IDO1|TDO2|KMO|KYNU|MOXD1|IL4I1,127
GO:0070189,GO Biological Processes,kynurenine metabolic process,-4.28,4,IDO1|TDO2|KMO|KYNU,127
GO:1901361,GO Biological Processes,organic cyclic compound catabolic process,-4.12,20,TYMP|HMOX1|HSD11B1|IDO1|ALDH6A1|NUDT1|OAS2|ENPP3|RNASE2|RNASE6|SPP1|TDO2|KMO|KYNU|SLCO2B1|SAMHD1|MOXD1|HSD17B14|IL4I1|ZC3H12D,127
GO:0019441,GO Biological Processes,tryptophan catabolic process to kynurenine,-4.07,3,IDO1|TDO2|KYNU,127
GO:0042430,GO Biological Processes,indole-containing compound metabolic process,-3.94,5,IDO1|TDO2|KMO|KYNU|IL4I1,127
R-HSA-71240,Reactome Gene Sets,Tryptophan catabolism,-3.82,4,IDO1|TDO2|KMO|KYNU,127
GO:0034354,GO Biological Processes,'de novo' NAD biosynthetic process from tryptophan,-3.78,3,IDO1|KMO|KYNU,127
GO:0009308,GO Biological Processes,amine metabolic process,-3.74,9,GATA3|GCH1|IDO1|TDO2|VCAM1|KMO|KYNU|MOXD1|IL4I1,127
WP4210,WikiPathways,Tryptophan catabolism leading to NAD+ production,-3.57,4,IDO1|TDO2|KMO|KYNU,127
GO:0034627,GO Biological Processes,'de novo' NAD biosynthetic process,-3.54,3,IDO1|KMO|KYNU,127
GO:0009072,GO Biological Processes,aromatic amino acid family metabolic process,-3.46,5,IDO1|TDO2|KMO|KYNU|IL4I1,127
WP2485,WikiPathways,NAD biosynthesis II (from tryptophan),-3.34,3,TDO2|KMO|KYNU,127
GO:0006576,GO Biological Processes,cellular biogenic amine metabolic process,-3.19,8,GATA3|GCH1|IDO1|TDO2|KMO|KYNU|MOXD1|IL4I1,127
GO:0044106,GO Biological Processes,cellular amine metabolic process,-3.19,8,GATA3|GCH1|IDO1|TDO2|KMO|KYNU|MOXD1|IL4I1,127
GO:0046700,GO Biological Processes,heterocycle catabolic process,-3.08,16,TYMP|HMOX1|IDO1|ALDH6A1|NUDT1|OAS2|ENPP3|RNASE2|RNASE6|TDO2|KMO|KYNU|SLCO2B1|SAMHD1|IL4I1|ZC3H12D,127
GO:0044270,GO Biological Processes,cellular nitrogen compound catabolic process,-2.99,16,TYMP|HMOX1|IDO1|ALDH6A1|NUDT1|OAS2|ENPP3|RNASE2|RNASE6|TDO2|KMO|KYNU|SLCO2B1|SAMHD1|IL4I1|ZC3H12D,127
GO:0009435,GO Biological Processes,NAD biosynthetic process,-2.79,4,IDO1|NNMT|KMO|KYNU,127
hsa00380,KEGG Pathway,Tryptophan metabolism,-2.78,5,IDO1|TDO2|KMO|KYNU|IL4I1,127
GO:0019439,GO Biological Processes,aromatic compound catabolic process,-2.76,16,TYMP|HMOX1|IDO1|NUDT1|OAS2|ENPP3|RNASE2|RNASE6|TDO2|KMO|KYNU|SLCO2B1|SAMHD1|MOXD1|IL4I1|ZC3H12D,127
GO:0019359,GO Biological Processes,nicotinamide nucleotide biosynthetic process,-2.66,4,IDO1|NNMT|KMO|KYNU,127
GO:0019363,GO Biological Processes,pyridine nucleotide biosynthetic process,-2.66,4,IDO1|NNMT|KMO|KYNU,127
GO:0042537,GO Biological Processes,benzene-containing compound metabolic process,-2.66,4,IDO1|TDO2|KMO|KYNU,127
GO:0019362,GO Biological Processes,pyridine nucleotide metabolic process,-2.44,4,IDO1|NNMT|KMO|KYNU,127
GO:0046496,GO Biological Processes,nicotinamide nucleotide metabolic process,-2.44,4,IDO1|NNMT|KMO|KYNU,127
GO:0072525,GO Biological Processes,pyridine-containing compound biosynthetic process,-2.44,4,IDO1|NNMT|KMO|KYNU,127
hsa01240,KEGG Pathway,Biosynthesis of cofactors,-2.33,9,BCAT1|GCH1|IDO1|TDO2|KMO|KYNU|MTHFD2|CMPK2|RDH12,127
GO:0042180,GO Biological Processes,cellular ketone metabolic process,-2.15,6,AKR1B1|HSD11B2|IDO1|TDO2|KMO|KYNU,127
GO:0072524,GO Biological Processes,pyridine-containing compound metabolic process,-2.12,4,IDO1|NNMT|KMO|KYNU,127
GO:0051282,GO Biological Processes,regulation of sequestering of calcium ion,-6.52,14,CCR5|CCR7|DDIT3|CXCL10|LCK|LYN|CXCL9|P2RX7|P2RY6|PTPRC|CXCL11|XCL1|CORO1A|MCOLN2,128
GO:0051209,GO Biological Processes,release of sequestered calcium ion into cytosol,-5.17,8,CCR5|CCR7|DDIT3|LCK|P2RX7|PTPRC|XCL1|MCOLN2,128
GO:0051283,GO Biological Processes,negative regulation of sequestering of calcium ion,-5.1,8,CCR5|CCR7|DDIT3|LCK|P2RX7|PTPRC|XCL1|MCOLN2,128
GO:0097553,GO Biological Processes,calcium ion transmembrane import into cytosol,-4.06,8,CCR5|CCR7|DDIT3|LCK|P2RX7|PTPRC|XCL1|MCOLN2,128
GO:0060401,GO Biological Processes,cytosolic calcium ion transport,-3.84,9,CCR5|CCR7|DDIT3|LCK|P2RX7|PTPRC|XCL1|MCUB|MCOLN2,128
GO:0050857,GO Biological Processes,positive regulation of antigen receptor-mediated signaling pathway,-3.77,5,CCR7|LCK|PRKCB|PTPRC|TRAT1,128
GO:0060402,GO Biological Processes,calcium ion transport into cytosol,-3.68,8,CCR5|CCR7|DDIT3|LCK|P2RX7|PTPRC|XCL1|MCOLN2,128
GO:0006816,GO Biological Processes,calcium ion transport,-3.38,14,CCR1|CCR5|CCR7|DDIT3|LCK|P2RX7|PRKCB|PTPRC|CCL5|CCL8|XCL1|CORO1A|MCUB|MCOLN2,128
GO:0050862,GO Biological Processes,positive regulation of T cell receptor signaling pathway,-2.4,3,CCR7|LCK|TRAT1,128
GO:0071639,GO Biological Processes,positive regulation of monocyte chemotactic protein-1 production,-6.49,6,IL1B|LGALS9|OAS1|NOD2|CLEC7A|MCOLN2,129
GO:0071637,GO Biological Processes,regulation of monocyte chemotactic protein-1 production,-5.5,6,IL1B|LGALS9|OAS1|NOD2|CLEC7A|MCOLN2,129
GO:0009620,GO Biological Processes,response to fungus,-6.48,10,BTK|LTF|MYD88|RARRES2|S100A9|TLR4|GNLY|COTL1|CLEC4A|CLEC7A,130
GO:0050832,GO Biological Processes,defense response to fungus,-4.26,7,LTF|RARRES2|S100A9|GNLY|COTL1|CLEC4A|CLEC7A,130
GO:0061760,GO Biological Processes,antifungal innate immune response,-2.4,3,RARRES2|CLEC4A|CLEC7A,130
R-HSA-9013149,Reactome Gene Sets,RAC1 GTPase cycle,-6.47,17,CHN1|CYBB|DOCK2|NCKAP1L|LBR|NCF2|NCF4|VAV1|WIPF1|ARHGEF6|DOCK10|PREX1|ARHGAP9|DOCK8|TAGAP|ARHGAP30|NCF1,131
R-HSA-9012999,Reactome Gene Sets,RHO GTPase cycle,-6.04,27,RHOH|CHN1|CSK|CYBB|DOCK2|NCKAP1L|LBR|LCK|NCF2|NCF4|RAC2|STK10|VAV1|WIPF1|ZAP70|IL32|ARHGEF6|GFOD1|DOCK10|PREX1|ARHGAP9|DOCK8|ARHGAP18|EPSTI1|TAGAP|ARHGAP30|NCF1,131
R-HSA-194315,Reactome Gene Sets,Signaling by Rho GTPases,-5.24,34,RHOH|BTK|CHN1|CSK|CYBB|DOCK2|NCKAP1L|LBR|LCK|NCF2|NCF4|PRKCB|RAC2|S100A9|STK10|TUBA4A|VAV1|WIPF1|ZAP70|TUBA1A|MAD1L1|IL32|ARHGEF6|ARPC1B|GFOD1|DOCK10|PREX1|ARHGAP9|DOCK8|ARHGAP18|EPSTI1|TAGAP|ARHGAP30|NCF1,131
R-HSA-9716542,Reactome Gene Sets,"Signaling by Rho GTPases, Miro GTPases and RHOBTB3",-5.04,34,RHOH|BTK|CHN1|CSK|CYBB|DOCK2|NCKAP1L|LBR|LCK|NCF2|NCF4|PRKCB|RAC2|S100A9|STK10|TUBA4A|VAV1|WIPF1|ZAP70|TUBA1A|MAD1L1|IL32|ARHGEF6|ARPC1B|GFOD1|DOCK10|PREX1|ARHGAP9|DOCK8|ARHGAP18|EPSTI1|TAGAP|ARHGAP30|NCF1,131
M241,Canonical Pathways,PID RAC1 REG PATHWAY,-3.92,6,CHN1|DOCK2|VAV1|ARHGEF6|PREX1|ARHGAP9,131
R-HSA-9013148,Reactome Gene Sets,CDC42 GTPase cycle,-2.83,10,CHN1|LBR|WIPF1|ARHGEF6|DOCK10|PREX1|ARHGAP9|DOCK8|TAGAP|ARHGAP30,131
GO:0051056,GO Biological Processes,regulation of small GTPase mediated signal transduction,-2.82,15,CHN1|DOCK2|GPR18|PIK3CG|ROBO1|SIPA1|VAV1|GPR65|RASGRP1|PREX1|ARHGAP9|DOCK8|ARHGAP18|TAGAP|ARHGAP30,131
R-HSA-8980692,Reactome Gene Sets,RHOA GTPase cycle,-2.45,9,DOCK2|LBR|STK10|VAV1|PREX1|ARHGAP9|ARHGAP18|TAGAP|ARHGAP30,131
GO:1904996,GO Biological Processes,positive regulation of leukocyte adhesion to vascular endothelial cell,-6.4,7,ALOX5|ETS1|IL6|ITGA4|ITGB2|PTAFR|CCR2,132
GO:1904994,GO Biological Processes,regulation of leukocyte adhesion to vascular endothelial cell,-4.87,7,ALOX5|ETS1|IL6|ITGA4|ITGB2|PTAFR|CCR2,132
GO:1903238,GO Biological Processes,positive regulation of leukocyte tethering or rolling,-2.89,3,ITGA4|PTAFR|CCR2,132
GO:1903236,GO Biological Processes,regulation of leukocyte tethering or rolling,-2.4,3,ITGA4|PTAFR|CCR2,132
GO:0002691,GO Biological Processes,regulation of cellular extravasation,-2.08,4,ITGA4|PTAFR|PTGER4|CCR2,132
GO:0045453,GO Biological Processes,bone resorption,-6.4,7,ACP5|ADRB2|CTSK|IL7|TNFSF11|TCIRG1|SNX10,133
GO:0046849,GO Biological Processes,bone remodeling,-5.61,8,ACP5|ADRB2|CTSK|IL7|TNFSF11|RASSF2|TCIRG1|SNX10,133
GO:0031529,GO Biological Processes,ruffle organization,-4.91,6,AIF1|CCR7|CSF1R|PLEK|TCIRG1|SNX10,133
GO:0030316,GO Biological Processes,osteoclast differentiation,-4.72,7,CSF1R|GPR183|TYROBP|TNFSF11|TCIRG1|SNX10|TREM2,133
GO:0048771,GO Biological Processes,tissue remodeling,-4.56,10,ACP5|ADRB2|CTSK|IL7|LIPA|TNFSF11|RASSF2|TCIRG1|SNX10|CCR2,133
GO:0044691,GO Biological Processes,tooth eruption,-3.54,3,TNFSF11|TCIRG1|SNX10,133
WP4788,WikiPathways,Autosomal recessive osteopetrosis pathways,-2.67,3,TNFSF11|TCIRG1|SNX10,133
WP3617,WikiPathways,Photodynamic therapy-induced NF-kB survival signaling,-6.34,8,BIRC3|BCL2A1|IL1B|IL6|MMP9|PTGS2|RELB|VCAM1,134
GO:0010575,GO Biological Processes,positive regulation of vascular endothelial growth factor production,-5.79,7,C3AR1|C5AR1|IL1B|IL6|PTGS2|HPSE|SULF2,134
hsa04625,KEGG Pathway,C-type lectin receptor signaling pathway,-5.78,12,CASP1|FCER1G|IL1B|IL6|IRF1|LSP1|PTGS2|RELB|CCL22|MAP3K14|PYCARD|CLEC7A,134
GO:0010574,GO Biological Processes,regulation of vascular endothelial growth factor production,-4.56,8,C3AR1|C5AR1|IL1B|IL6|PTGS2|HPSE|SULF2|CCR2,134
GO:0019730,GO Biological Processes,antimicrobial humoral response,-6.28,13,HLA-E|JCHAIN|CXCL10|LTF|LYZ|CXCL9|RARRES2|RNASE6|S100A9|CCL13|CXCL11|CXCL13|GNLY,135
GO:0061844,GO Biological Processes,antimicrobial humoral immune response mediated by antimicrobial peptide,-4.81,9,CXCL10|LTF|CXCL9|RNASE6|S100A9|CCL13|CXCL11|CXCL13|GNLY,135
GO:0010524,GO Biological Processes,positive regulation of calcium ion transport into cytosol,-3.93,7,CXCL10|CXCL9|P2RX5|P2RX7|P2RY6|CXCL11|XCL1,135
M222,Canonical Pathways,PID CXCR3 PATHWAY,-3.62,6,CXCL10|ITGAL|ITGB2|CXCL9|CXCL11|CXCL13,135
GO:0010522,GO Biological Processes,regulation of calcium ion transport into cytosol,-3.54,9,CXCL10|LYN|CXCL9|P2RX5|P2RX7|P2RY6|CXCL11|XCL1|CORO1A,135
GO:0007188,GO Biological Processes,adenylate cyclase-modulating G protein-coupled receptor signaling pathway,-2.99,13,ADRB2|ADGRE1|FPR1|GNA15|CXCL10|CXCL9|PTGER2|PTGER4|RGS1|CXCL11|GPR65|MARCO|ADGRE2,135
GO:0051279,GO Biological Processes,regulation of release of sequestered calcium ion into cytosol,-2.87,7,CXCL10|LYN|CXCL9|P2RY6|CXCL11|XCL1|CORO1A,135
GO:0051281,GO Biological Processes,positive regulation of release of sequestered calcium ion into cytosol,-2.87,5,CXCL10|CXCL9|P2RY6|CXCL11|XCL1,135
GO:0007189,GO Biological Processes,adenylate cyclase-activating G protein-coupled receptor signaling pathway,-2.57,9,ADRB2|ADGRE1|CXCL10|CXCL9|PTGER2|PTGER4|CXCL11|GPR65|ADGRE2,135
GO:1903169,GO Biological Processes,regulation of calcium ion transmembrane transport,-2.28,9,GEM|CXCL10|LYN|CXCL9|P2RY6|PIK3CG|CXCL11|XCL1|CORO1A,135
GO:0035821,GO Biological Processes,modulation of process of other organism,-6.27,7,IFNG|LTF|P2RX7|PRF1|S100A9|CLEC7A|MPEG1,136
GO:0051709,GO Biological Processes,regulation of killing of cells of other organism,-4.93,4,IFNG|P2RX7|PRF1|CLEC7A,136
GO:0045429,GO Biological Processes,positive regulation of nitric oxide biosynthetic process,-4.72,7,AIF1|IFNG|IL1B|PTGS2|SOD2|TLR4|CLEC7A,136
GO:0032667,GO Biological Processes,regulation of interleukin-23 production,-4.68,4,IFNG|MYD88|TLR4|CLEC7A,136
GO:1904407,GO Biological Processes,positive regulation of nitric oxide metabolic process,-4.58,7,AIF1|IFNG|IL1B|PTGS2|SOD2|TLR4|CLEC7A,136
GO:0045428,GO Biological Processes,regulation of nitric oxide biosynthetic process,-4.45,8,ACP5|AIF1|IFNG|IL1B|PTGS2|SOD2|TLR4|CLEC7A,136
GO:0080164,GO Biological Processes,regulation of nitric oxide metabolic process,-4.3,8,ACP5|AIF1|IFNG|IL1B|PTGS2|SOD2|TLR4|CLEC7A,136
GO:0002238,GO Biological Processes,response to molecule of fungal origin,-4.07,3,BTK|MYD88|CLEC7A,136
GO:0051712,GO Biological Processes,positive regulation of killing of cells of other organism,-3.78,3,IFNG|PRF1|CLEC7A,136
GO:0032747,GO Biological Processes,positive regulation of interleukin-23 production,-3.54,3,IFNG|MYD88|CLEC7A,136
GO:0009743,GO Biological Processes,response to carbohydrate,-2.34,10,IL1B|LYN|MYC|SERPINF1|PRKCB|PTGS2|SOD2|TREM2|GPAM|CLEC7A,136
M3468,Canonical Pathways,NABA ECM REGULATORS,-6.21,19,SERPINA3|SERPING1|CSTA|CTSK|CTSS|F13A1|MMP7|MMP9|MMP12|SERPINF1|SERPINB9|TIMP2|CST7|ADAMTS1|HPSE|ADAMDEC1|SULF2|LOXL3|HTRA4,137
GO:0022411,GO Biological Processes,cellular component disassembly,-3.93,17,C1QA|C1QB|C1QC|CTSK|CTSS|ITGAM|LCP1|MMP7|MMP9|MMP12|MYC|PRKCB|TREM2|DDIT4|PLAAT1|MICAL1|RUBCNL,137
GO:0022617,GO Biological Processes,extracellular matrix disassembly,-3.45,6,CTSK|CTSS|LCP1|MMP7|MMP9|MMP12,137
GO:0030574,GO Biological Processes,collagen catabolic process,-2.98,5,CTSK|CTSS|MMP7|MMP9|MMP12,137
GO:0032963,GO Biological Processes,collagen metabolic process,-2.91,6,CTSK|CTSS|MMP7|MMP9|MMP12|P2RX7,137
WP129,WikiPathways,Matrix metalloproteinases,-2.49,4,MMP7|MMP9|MMP12|TIMP2,137
R-HSA-1592389,Reactome Gene Sets,Activation of Matrix Metalloproteinases,-2.34,4,CTSK|MMP7|MMP9|TIMP2,137
R-HSA-1474228,Reactome Gene Sets,Degradation of the extracellular matrix,-2.06,8,CTSK|CTSS|MMP7|MMP9|MMP12|SPP1|TIMP2|ADAMTS1,137
GO:0030198,GO Biological Processes,extracellular matrix organization,-2.01,12,CTSK|CTSS|LCP1|LUM|MMP7|MMP9|MMP12|TGFBI|ADAMTS1|GREM1|SULF2|LOXL3,137
GO:0006468,GO Biological Processes,protein phosphorylation,-6.19,36,BTK|RUNX3|CDC25B|MAP3K8|CSF1R|CSF2RA|CSF2RB|CSK|FGR|HCK|IL15|ITK|LCK|LYN|P2RX7|PIM1|PIK3CG|PRKCB|CCL2|CCL5|CCL8|STK10|TLR2|TLR4|ZAP70|CDC7|MAP3K14|STK17B|STK17A|GMFG|RASSF2|HCST|PIM2|TLR7|ALPK2|MLKL,138
GO:1901214,GO Biological Processes,regulation of neuron death,-6.14,22,C1QA|DDIT3|FCGR2B|GATA3|HLA-F|HMOX1|IFNG|ITGAM|ITGB2|SERPINF1|CCL2|CCL5|SOD2|TLR4|TNFRSF1B|TYROBP|KMO|GPNMB|CORO1A|TREM2|DDIT4|TIGAR,139
GO:1901216,GO Biological Processes,positive regulation of neuron death,-4.9,10,C1QA|DDIT3|FCGR2B|IFNG|ITGAM|ITGB2|TLR4|TYROBP|KMO|DDIT4,139
GO:0070486,GO Biological Processes,leukocyte aggregation,-5.81,5,IL1B|RAC2|S100A9|STK10|ZAP70,140
GO:0071593,GO Biological Processes,lymphocyte aggregation,-4.07,3,RAC2|STK10|ZAP70,140
GO:0036037,GO Biological Processes,"CD8-positive, alpha-beta T cell activation",-5.81,5,GPR18|HLA-E|IRF1|EOMES|CLEC4A,141
GO:0043374,GO Biological Processes,"CD8-positive, alpha-beta T cell differentiation",-3.54,3,GPR18|IRF1|EOMES,141
GO:0002888,GO Biological Processes,positive regulation of myeloid leukocyte mediated immunity,-5.79,6,BTK|HLA-E|ITGAM|ITGB2|PTAFR|TYROBP,142
GO:2000377,GO Biological Processes,regulation of reactive oxygen species metabolic process,-5.62,14,ACP5|ALOX5|GCH1|ITGAM|ITGB2|RAC2|SOD2|TLR4|TYROBP|STK17A|DCXR|TIGAR|CLEC7A|HVCN1,142
GO:0032928,GO Biological Processes,regulation of superoxide anion generation,-5.37,6,ACP5|ITGAM|ITGB2|TYROBP|CLEC7A|HVCN1,142
GO:0090322,GO Biological Processes,regulation of superoxide metabolic process,-5.29,7,ACP5|GCH1|ITGAM|ITGB2|TYROBP|CLEC7A|HVCN1,142
GO:2000361,GO Biological Processes,regulation of prostaglandin-E synthase activity,-5.06,3,ITGAM|ITGB2|NOD2,142
GO:2000363,GO Biological Processes,positive regulation of prostaglandin-E synthase activity,-5.06,3,ITGAM|ITGB2|NOD2,142
GO:1902563,GO Biological Processes,regulation of neutrophil activation,-5.03,5,FCGR2B|ITGAM|ITGB2|PTAFR|CD300A,142
GO:0043302,GO Biological Processes,positive regulation of leukocyte degranulation,-5.02,6,FGR|HLA-F|IL4R|ITGAM|ITGB2|PTAFR,142
GO:0032930,GO Biological Processes,positive regulation of superoxide anion generation,-4.47,5,ITGAM|ITGB2|TYROBP|CLEC7A|HVCN1,142
GO:0043315,GO Biological Processes,positive regulation of neutrophil degranulation,-4.46,3,ITGAM|ITGB2|PTAFR,142
GO:0097242,GO Biological Processes,amyloid-beta clearance,-4.04,5,C5AR1|ITGAM|ITGB2|MARCO|TREM2,142
GO:2000379,GO Biological Processes,positive regulation of reactive oxygen species metabolic process,-3.97,8,ITGAM|ITGB2|SOD2|TLR4|TYROBP|DCXR|CLEC7A|HVCN1,142
GO:1902565,GO Biological Processes,positive regulation of neutrophil activation,-3.78,3,ITGAM|ITGB2|PTAFR,142
GO:0010911,GO Biological Processes,regulation of isomerase activity,-3.34,3,ITGAM|ITGB2|NOD2,142
GO:0010912,GO Biological Processes,positive regulation of isomerase activity,-3.34,3,ITGAM|ITGB2|NOD2,142
GO:0043313,GO Biological Processes,regulation of neutrophil degranulation,-3.34,3,ITGAM|ITGB2|PTAFR,142
GO:1903307,GO Biological Processes,positive regulation of regulated secretory pathway,-3.25,6,FGR|HLA-F|IL4R|ITGAM|ITGB2|PTAFR,142
GO:0045921,GO Biological Processes,positive regulation of exocytosis,-2.78,7,FGR|HLA-F|IFNG|IL4R|ITGAM|ITGB2|PTAFR,142
GO:0033238,GO Biological Processes,regulation of cellular amine metabolic process,-2.29,4,ITGAM|ITGB2|NNMT|SLC7A7,142
GO:1904645,GO Biological Processes,response to amyloid-beta,-5.75,9,ADRB2|CASP4|FCGR2B|ITGA4|MMP9|MMP12|TLR4|VCAM1|TREM2,143
GO:1901652,GO Biological Processes,response to peptide,-4.83,24,ADRB2|AREG|CASP4|CSK|CYBB|FCGR2B|HSD11B2|ITGA4|LYN|MMP9|MMP12|MYC|SERPINF1|PTGS2|RARRES2|TLR2|TLR4|TNFAIP3|VCAM1|RAB31|PTPN22|RAB8B|TREM2|NOD2,143
GO:1904646,GO Biological Processes,cellular response to amyloid-beta,-4.45,7,ADRB2|CASP4|FCGR2B|ITGA4|TLR4|VCAM1|TREM2,143
GO:0071417,GO Biological Processes,cellular response to organonitrogen compound,-4.14,27,ADRB2|AIF1|AQP9|CASP4|CASP7|CSK|CYBB|DNMT1|FCGR2B|GNA15|ITGA4|LYN|MYC|P2RX7|P2RY6|PIK3CG|PTAFR|PTGS2|RARRES2|SLC1A3|TLR4|VCAM1|RAB31|PTPN22|RAB8B|TREM2|NOD2,143
GO:1901699,GO Biological Processes,cellular response to nitrogen compound,-3.82,28,ADRB2|AIF1|AQP9|CASP4|CASP7|CSK|CYBB|DNMT1|FCGR2B|GNA15|ITGA4|LYN|MYC|P2RX7|P2RY6|PIK3CG|PTAFR|PTGS2|RARRES2|RGS10|SLC1A3|TLR4|VCAM1|RAB31|PTPN22|RAB8B|TREM2|NOD2,143
GO:1901653,GO Biological Processes,cellular response to peptide,-2.83,15,ADRB2|CASP4|CSK|FCGR2B|ITGA4|LYN|MYC|RARRES2|TLR4|VCAM1|RAB31|PTPN22|RAB8B|TREM2|NOD2,143
GO:0046636,GO Biological Processes,negative regulation of alpha-beta T cell activation,-5.7,8,RUNX3|IL4R|LGALS9|XCL1|TNFSF4|CD300A|CD274|LOXL3,144
GO:0002826,GO Biological Processes,negative regulation of T-helper 1 type immune response,-5.58,4,IL4R|XCL1|TNFSF4|HAVCR2,144
GO:2000515,GO Biological Processes,"negative regulation of CD4-positive, alpha-beta T cell activation",-5.58,7,RUNX3|IL4R|LGALS9|XCL1|TNFSF4|CD274|LOXL3,144
GO:0045630,GO Biological Processes,positive regulation of T-helper 2 cell differentiation,-5.22,4,CD86|IL4R|IL18|TNFSF4,144
GO:0045622,GO Biological Processes,regulation of T-helper cell differentiation,-4.95,7,CD86|HLA-DRA|HLA-DRB1|IL4R|IL18|TNFSF4|LOXL3,144
GO:0045628,GO Biological Processes,regulation of T-helper 2 cell differentiation,-4.28,4,CD86|IL4R|IL18|TNFSF4,144
GO:0045620,GO Biological Processes,negative regulation of lymphocyte differentiation,-3.88,7,RUNX3|CR1|IL4R|IRF1|LAG3|TNFSF4|LOXL3,144
GO:0045581,GO Biological Processes,negative regulation of T cell differentiation,-3.45,6,RUNX3|IL4R|IRF1|LAG3|TNFSF4|LOXL3,144
GO:0043371,GO Biological Processes,"negative regulation of CD4-positive, alpha-beta T cell differentiation",-3.09,4,RUNX3|IL4R|TNFSF4|LOXL3,144
GO:0045624,GO Biological Processes,positive regulation of T-helper cell differentiation,-3.01,4,CD86|IL4R|IL18|TNFSF4,144
GO:0046639,GO Biological Processes,negative regulation of alpha-beta T cell differentiation,-2.79,4,RUNX3|IL4R|TNFSF4|LOXL3,144
GO:0045623,GO Biological Processes,negative regulation of T-helper cell differentiation,-2.32,3,IL4R|TNFSF4|LOXL3,144
GO:0050691,GO Biological Processes,regulation of defense response to virus by host,-5.7,8,IL1B|IL15|MICB|MMP12|TNFAIP3|AIM2|PTPN22|PYCARD,145
GO:0050688,GO Biological Processes,regulation of defense response to virus,-4.67,9,IL1B|IL15|MICB|MMP12|TNFAIP3|AIM2|PTPN22|PYCARD|HERC5,145
GO:0043433,GO Biological Processes,negative regulation of DNA-binding transcription factor activity,-4.35,14,ADORA3|DDIT3|HMOX1|NFKBIE|PIM1|XCL1|TNFAIP3|TNFSF4|EOMES|AIM2|PYCARD|NOD2|NLRC5|HAVCR2,145
GO:0032088,GO Biological Processes,negative regulation of NF-kappaB transcription factor activity,-3.1,8,ADORA3|DDIT3|TNFAIP3|AIM2|PYCARD|NOD2|NLRC5|HAVCR2,145
GO:0060142,GO Biological Processes,regulation of syncytium formation by plasma membrane fusion,-5.68,7,CD53|IL4R|CXCL10|CXCL9|TYROBP|PLEKHO1|TREM2,146
GO:1901739,GO Biological Processes,regulation of myoblast fusion,-4.24,5,CD53|IL4R|CXCL10|CXCL9|PLEKHO1,146
GO:0060143,GO Biological Processes,positive regulation of syncytium formation by plasma membrane fusion,-3.94,5,CD53|IL4R|CXCL9|TYROBP|TREM2,146
GO:1901741,GO Biological Processes,positive regulation of myoblast fusion,-2.4,3,CD53|IL4R|CXCL9,146
GO:0002577,GO Biological Processes,regulation of antigen processing and presentation,-5.64,6,CCR7|FCGR2B|LILRB2|PYCARD|TREM2|NOD2,147
GO:0002579,GO Biological Processes,positive regulation of antigen processing and presentation,-4.68,4,CCR7|PYCARD|TREM2|NOD2,147
GO:0032695,GO Biological Processes,negative regulation of interleukin-12 production,-4.47,5,ACP5|CCR7|TLR8|NOD2|TIGIT,147
GO:0002604,GO Biological Processes,regulation of dendritic cell antigen processing and presentation,-2.89,3,CCR7|FCGR2B|NOD2,147
GO:0043552,GO Biological Processes,positive regulation of phosphatidylinositol 3-kinase activity,-2.34,4,CCR7|FGR|LYN|NOD2,147
GO:0090218,GO Biological Processes,positive regulation of lipid kinase activity,-2.16,4,CCR7|FGR|LYN|NOD2,147
GO:0042088,GO Biological Processes,T-helper 1 type immune response,-5.64,6,HLA-DRB1|IL18|RELB|TLR4|IL18R1|EBI3,148
GO:0009725,GO Biological Processes,response to hormone,-5.61,36,AIF1|AREG|C2|CD38|CCR7|CSK|CTSS|CYBB|GATA3|HCLS1|HMOX1|HSD11B2|IL4R|IL6|LYN|MYC|P2RY6|SERPINF1|SERPINB9|PTAFR|PTGER2|PTGER4|PTGS2|RARRES2|SPP1|TIMP2|TLR2|TNFSF4|TYMS|UGCG|NR1H3|ARPC1B|EBI3|RAB31|RAB8B|DDIT4,149
GO:0048545,GO Biological Processes,response to steroid hormone,-3.23,15,AIF1|AREG|CD38|CYBB|HSD11B2|IL6|SERPINF1|PTAFR|PTGER2|PTGS2|SPP1|TLR2|TYMS|NR1H3|DDIT4,149
GO:0031960,GO Biological Processes,response to corticosteroid,-2.79,10,AIF1|AREG|CYBB|HSD11B2|IL6|SERPINF1|PTAFR|PTGS2|TYMS|DDIT4,149
GO:0051384,GO Biological Processes,response to glucocorticoid,-2.61,9,AIF1|AREG|HSD11B2|IL6|SERPINF1|PTAFR|PTGS2|TYMS|DDIT4,149
GO:0032870,GO Biological Processes,cellular response to hormone stimulus,-2.02,18,AIF1|CSK|CTSS|LYN|MYC|P2RY6|SERPINF1|SERPINB9|PTGER2|PTGER4|RARRES2|TNFSF4|UGCG|NR1H3|EBI3|RAB31|RAB8B|DDIT4,149
R-HSA-8949275,Reactome Gene Sets,RUNX3 Regulates Immune Response and Cell Migration,-5.58,4,RUNX3|ITGA4|ITGAL|SPP1,150
R-HSA-8878159,Reactome Gene Sets,Transcriptional regulation by RUNX3,-3.07,8,RUNX3|ITGA4|ITGAL|MYC|PSMB8|PSMB9|PSMB10|SPP1,150
hsa05202,KEGG Pathway,Transcriptional misregulation in cancer,-5.57,16,BIRC3|BCL2A1|CD14|CD86|CDKN2C|CSF1R|DDIT3|GZMB|IL2RB|IL6|ITGAM|MMP9|MYC|IL1R2|ETV7|BCL11B,151
GO:0002637,GO Biological Processes,regulation of immunoglobulin production,-5.54,10,CD86|CR1|FCGR2B|HLA-E|IL4R|IL6|PTPRC|XCL1|TNFSF4|SASH3,152
GO:0002712,GO Biological Processes,regulation of B cell mediated immunity,-5.31,9,BTK|CR1|FCGR2B|HLA-E|PTPRC|XCL1|TNFSF4|TREM2|NOD2,152
GO:0002889,GO Biological Processes,regulation of immunoglobulin mediated immune response,-5.31,9,BTK|CR1|FCGR2B|HLA-E|PTPRC|XCL1|TNFSF4|TREM2|NOD2,152
GO:0002639,GO Biological Processes,positive regulation of immunoglobulin production,-5.04,8,CD86|HLA-E|IL4R|IL6|PTPRC|XCL1|TNFSF4|SASH3,152
GO:0002714,GO Biological Processes,positive regulation of B cell mediated immunity,-4.72,7,BTK|HLA-E|PTPRC|XCL1|TNFSF4|TREM2|NOD2,152
GO:0002891,GO Biological Processes,positive regulation of immunoglobulin mediated immune response,-4.72,7,BTK|HLA-E|PTPRC|XCL1|TNFSF4|TREM2|NOD2,152
GO:0002925,GO Biological Processes,positive regulation of humoral immune response mediated by circulating immunoglobulin,-3.54,3,PTPRC|TREM2|NOD2,152
GO:0046645,GO Biological Processes,positive regulation of gamma-delta T cell activation,-3.17,3,NCKAP1L|PTPRC|NOD2,152
GO:0046643,GO Biological Processes,regulation of gamma-delta T cell activation,-2.89,3,NCKAP1L|PTPRC|NOD2,152
GO:0002526,GO Biological Processes,acute inflammatory response,-5.49,10,SERPINA3|F3|GATA3|IL1B|IL6|IL6R|TNFSF4|VCAM1|VNN1|CD163,153
M183,Canonical Pathways,PID IL6 7 PATHWAY,-4.32,7,HCK|IL6|IL6R|IRF1|MYC|VAV1|TNFSF11,153
GO:0001816,GO Biological Processes,cytokine production,-3.77,5,CASP1|IL1B|IL6|IL6R|NRROS,153
GO:0010573,GO Biological Processes,vascular endothelial growth factor production,-3.54,3,IL1B|IL6|IL6R,153
WP3646,WikiPathways,Hepatitis C and hepatocellular carcinoma,-3.25,6,BIRC3|CASP7|IL6|IL6R|MYC|PTGS2,153
GO:0002251,GO Biological Processes,organ or tissue specific immune response,-2.92,5,IL6|IL6R|LTF|RNASE2|NOD2,153
GO:0006953,GO Biological Processes,acute-phase response,-2.87,5,SERPINA3|IL1B|IL6|IL6R|CD163,153
WP364,WikiPathways,IL-6 signaling pathway,-2.73,5,HCK|IL6|IL6R|IRF1|VAV1,153
GO:1901722,GO Biological Processes,regulation of cell proliferation involved in kidney development,-2.57,3,GATA3|IL6R|MYC,153
WP706,WikiPathways,Sudden infant death syndrome (SIDS) susceptibility pathways,-2.17,9,RUNX3|FMO3|GATA3|IL1B|IL6|IL6R|PRKAR2B|SLC1A3|SNTA1,153
GO:0045667,GO Biological Processes,regulation of osteoblast differentiation,-2.13,8,AREG|IL6|IL6R|LTF|IFITM1|RASSF2|TCIRG1|GREM1,153
GO:0002430,GO Biological Processes,complement receptor mediated signaling pathway,-5.38,5,C3AR1|C5AR1|CR1|FPR1|FPR3,154
R-HSA-444473,Reactome Gene Sets,Formyl peptide receptors bind formyl peptides and many other ligands,-3.34,3,FPR1|FPR3|CCL23,154
GO:0070424,GO Biological Processes,regulation of nucleotide-binding oligomerization domain containing signaling pathway,-5.38,5,BIRC3|TLR4|TNFAIP3|PTPN22|SLC15A3,155
GO:0070432,GO Biological Processes,regulation of nucleotide-binding oligomerization domain containing 2 signaling pathway,-4.93,4,TLR4|TNFAIP3|PTPN22|SLC15A3,155
GO:0032715,GO Biological Processes,negative regulation of interleukin-6 production,-2.52,6,CSK|NCKAP1L|TLR4|TNFAIP3|PTPN22|HAVCR2,155
GO:1902916,GO Biological Processes,positive regulation of protein polyubiquitination,-2.32,3,NMI|PTPN22|NOD2,155
GO:0032495,GO Biological Processes,response to muramyl dipeptide,-2.11,3,TNFAIP3|PTPN22|NOD2,155
GO:0070269,GO Biological Processes,pyroptosis,-5.37,6,CASP1|CASP4|GZMA|GZMB|AIM2|TREM2,156
GO:0140507,GO Biological Processes,granzyme-mediated programmed cell death signaling pathway,-5.22,4,GZMA|GZMB|NKG7|SRGN,156
GO:0050850,GO Biological Processes,positive regulation of calcium-mediated signaling,-5.29,7,CD3E|P2RX5|CCL4|ZAP70|TRAT1|TREM2|CLEC7A,157
GO:0050848,GO Biological Processes,regulation of calcium-mediated signaling,-4.62,9,CD3E|GBP1|P2RX5|PLEK|CCL4|ZAP70|TRAT1|TREM2|CLEC7A,157
GO:0032743,GO Biological Processes,positive regulation of interleukin-2 production,-5.29,7,CD3E|CD86|IL1B|PTPRC|SASH3|CLEC7A|CCR2,158
GO:0000165,GO Biological Processes,MAPK cascade,-5.2,15,CCR5|MAP3K8|IL1B|IL18|LGALS9|MYC|MYD88|PTGER4|CCL2|CCL5|TNFSF11|MAP3K14|ARHGEF6|TLR7|MLKL,159
GO:0031098,GO Biological Processes,stress-activated protein kinase signaling cascade,-2.55,6,LGALS9|MYD88|PTGER4|ARHGEF6|TLR7|CCDC88C,159
GO:0070371,GO Biological Processes,ERK1 and ERK2 cascade,-2.16,4,LGALS9|MYC|PTGER4|TNFSF11,159
GO:0034113,GO Biological Processes,heterotypic cell-cell adhesion,-5.11,7,CD1D|CD2|ITGA4|ITGB2|PTPRC|VCAM1|LILRB2,160
GO:0031580,GO Biological Processes,membrane raft distribution,-3.78,3,CD2|DOCK2|PTPRC,160
GO:0051665,GO Biological Processes,membrane raft localization,-3.54,3,CD2|DOCK2|PTPRC,160
R-HSA-446652,Reactome Gene Sets,Interleukin-1 family signaling,-5.11,13,ALOX5|CASP1|MAP3K8|IL1B|IL18|MYD88|PSMB8|PSMB9|PSMB10|S100B|IL1R2|IL18R1|NOD2,161
R-HSA-9020702,Reactome Gene Sets,Interleukin-1 signaling,-3.54,9,MAP3K8|IL1B|MYD88|PSMB8|PSMB9|PSMB10|S100B|IL1R2|NOD2,161
M110,Canonical Pathways,PID IL1 PATHWAY,-2.29,4,CASP1|IL1B|MYD88|IL1R2,161
R-HSA-5621481,Reactome Gene Sets,C-type lectin receptors (CLRs),-5.08,13,FCER1G|ICAM3|IL1B|LYN|PSMB8|PSMB9|PSMB10|RELB|MAP3K14|CLEC10A|PYCARD|CLEC4A|CLEC7A,162
R-HSA-983705,Reactome Gene Sets,Signaling by the B Cell Receptor (BCR),-4.67,11,BTK|LYN|NFKBIE|PRKCB|PSMB8|PSMB9|PSMB10|VAV1|RASGRP1|DAPP1|PIK3AP1,162
R-HSA-2454202,Reactome Gene Sets,Fc epsilon receptor (FCERI) signaling,-3.95,11,BTK|FCER1G|ITK|LCP2|LYN|PSMB8|PSMB9|PSMB10|VAV1|RASGRP1|LAT,162
R-HSA-5607764,Reactome Gene Sets,CLEC7A (Dectin-1) signaling,-2.92,8,IL1B|PSMB8|PSMB9|PSMB10|RELB|MAP3K14|PYCARD|CLEC7A,162
R-HSA-453279,Reactome Gene Sets,Mitotic G1 phase and G1/S transition,-2.43,9,CDKN2C|LYN|MCM5|MYC|PSMB8|PSMB9|PSMB10|TYMS|CDC7,162
R-HSA-2871837,Reactome Gene Sets,FCERI mediated NF-kB activation,-2.15,6,FCER1G|LYN|PSMB8|PSMB9|PSMB10|RASGRP1,162
R-HSA-5676590,Reactome Gene Sets,NIK-->noncanonical NF-kB signaling,-2.13,5,PSMB8|PSMB9|PSMB10|RELB|MAP3K14,162
R-HSA-1168372,Reactome Gene Sets,Downstream signaling events of B Cell Receptor (BCR),-2.13,6,NFKBIE|PRKCB|PSMB8|PSMB9|PSMB10|RASGRP1,162
R-HSA-5607761,Reactome Gene Sets,Dectin-1 mediated noncanonical NF-kB signaling,-2.1,5,PSMB8|PSMB9|PSMB10|RELB|MAP3K14,162
R-HSA-5668541,Reactome Gene Sets,TNFR2 non-canonical NF-kB pathway,-5.06,11,BIRC3|LTB|PSMB8|PSMB9|PSMB10|RELB|TNFRSF1B|TNFSF4|TNFSF11|MAP3K14|TNFSF13B,163
R-HSA-5676594,Reactome Gene Sets,TNF receptor superfamily (TNFSF) members mediating non-canonical NF-kB pathway,-4.6,5,BIRC3|LTB|TNFSF11|MAP3K14|TNFSF13B,163
GO:0033209,GO Biological Processes,tumor necrosis factor-mediated signaling pathway,-2.99,6,BIRC3|TNFRSF1B|TNFSF11|AIM2|TNFSF13B|PYCARD,163
R-HSA-5669034,Reactome Gene Sets,TNFs bind their physiological receptors,-2.55,4,TNFRSF1B|TNFSF4|TNFSF11|TNFSF13B,163
GO:0071725,GO Biological Processes,response to triacyl bacterial lipopeptide,-5.06,3,CD14|TLR1|TLR2,164
GO:0071727,GO Biological Processes,cellular response to triacyl bacterial lipopeptide,-5.06,3,CD14|TLR1|TLR2,164
R-HSA-6803157,Reactome Gene Sets,Antimicrobial peptides,-3.81,9,CCR6|LTF|LYZ|RNASE6|S100A9|TLR1|TLR2|GNLY|CCR2,164
GO:0070339,GO Biological Processes,response to bacterial lipopeptide,-3.17,3,CD14|TLR1|TLR2,164
GO:0071220,GO Biological Processes,cellular response to bacterial lipoprotein,-3.17,3,CD14|TLR1|TLR2,164
GO:0071221,GO Biological Processes,cellular response to bacterial lipopeptide,-3.17,3,CD14|TLR1|TLR2,164
GO:0032493,GO Biological Processes,response to bacterial lipoprotein,-2.89,3,CD14|TLR1|TLR2,164
R-HSA-1461957,Reactome Gene Sets,Beta defensins,-2.04,4,CCR6|TLR1|TLR2|CCR2,164
GO:0009266,GO Biological Processes,response to temperature stimulus,-5.04,14,ADRB2|CD14|HMOX1|HSPA6|CXCL10|LYN|MICB|PTGS2|ST8SIA1|SOD2|CXCR4|TFEC|IER5|PLAC8,165
GO:0034605,GO Biological Processes,cellular response to heat,-4.97,8,HMOX1|HSPA6|CXCL10|LYN|PTGS2|ST8SIA1|TFEC|IER5,165
GO:0009408,GO Biological Processes,response to heat,-4.6,10,CD14|HMOX1|HSPA6|CXCL10|LYN|MICB|PTGS2|ST8SIA1|TFEC|IER5,165
M195,Canonical Pathways,PID CMYB PATHWAY,-5.04,10,BIRC3|CSF1R|ETS1|GATA3|LYZ|MYC|PIM1|PTGS2|MAD1L1|TFEC,166
hsa05221,KEGG Pathway,Acute myeloid leukemia,-3.34,7,BCL2A1|CD14|CSF1R|ITGAM|MYC|PIM1|PIM2,166
WP3640,WikiPathways,Imatinib and chronic myeloid leukemia,-3.09,4,CSF1R|MYC|PIM1|PIM2,166
GO:0007264,GO Biological Processes,small GTPase mediated signal transduction,-5.02,18,AIF1|RHOH|DNMT1|DOCK2|HMOX1|RAC2|VAV1|DOK2|RAB33A|RASGRP1|RGL1|LAT|DOCK10|DOK3|DOCK8|ARHGAP18|ARHGAP30|CCDC88C,167
GO:0007265,GO Biological Processes,Ras protein signal transduction,-2.23,10,AIF1|RHOH|DNMT1|RAC2|DOK2|RAB33A|RASGRP1|RGL1|LAT|DOK3,167
GO:1901654,GO Biological Processes,response to ketone,-5,15,CD38|CCR7|CYBB|MYC|P2RY6|SERPINF1|PTAFR|PTGER2|PTGER4|SPP1|TLR2|TNFSF4|TYMS|NR1H3|DDIT4,168
GO:0034695,GO Biological Processes,response to prostaglandin E,-4.04,5,CCR7|P2RY6|PTGER2|PTGER4|TNFSF4,168
GO:0071380,GO Biological Processes,cellular response to prostaglandin E stimulus,-3.69,4,P2RY6|PTGER2|PTGER4|TNFSF4,168
GO:0034694,GO Biological Processes,response to prostaglandin,-3.39,5,CCR7|P2RY6|PTGER2|PTGER4|TNFSF4,168
GO:0071379,GO Biological Processes,cellular response to prostaglandin stimulus,-3.17,4,P2RY6|PTGER2|PTGER4|TNFSF4,168
GO:1901655,GO Biological Processes,cellular response to ketone,-3.16,8,MYC|P2RY6|SERPINF1|PTGER2|PTGER4|SPP1|TNFSF4|DDIT4,168
WP4483,WikiPathways,"Relationship between inflammation, COX-2 and EGFR",-2.79,4,PIK3CG|PTGER2|PTGER4|PTGS2,168
GO:0097306,GO Biological Processes,cellular response to alcohol,-2.58,7,CYBB|MYC|P2RY6|PTGER2|PTGER4|SOD2|TNFSF4,168
WP247,WikiPathways,Small ligand GPCRs,-2.18,3,PTAFR|PTGER2|PTGER4,168
GO:0002686,GO Biological Processes,negative regulation of leukocyte migration,-4.97,8,GPR18|HMOX1|NBL1|PTGER4|CCL2|CD300A|GREM1|SLAMF8,169
GO:0050922,GO Biological Processes,negative regulation of chemotaxis,-4.06,8,AIF1|GPR18|NBL1|ROBO1|CCL2|CXCL13|GREM1|SLAMF8,169
GO:0002689,GO Biological Processes,negative regulation of leukocyte chemotaxis,-4.04,5,GPR18|NBL1|CCL2|GREM1|SLAMF8,169
GO:0090027,GO Biological Processes,negative regulation of monocyte chemotaxis,-3.54,3,NBL1|GREM1|SLAMF8,169
GO:2000146,GO Biological Processes,negative regulation of cell motility,-3.23,18,ADORA3|AIF1|BST2|GATA3|GPR18|HMOX1|NBL1|SERPINF1|PTGER4|ROBO1|CCL2|IFITM1|CXCL13|CD300A|CORO1C|GREM1|SLAMF8|MCTP1,169
GO:0051271,GO Biological Processes,negative regulation of cellular component movement,-3.12,18,ADORA3|AIF1|BST2|GATA3|GPR18|HMOX1|NBL1|SERPINF1|PTGER4|ROBO1|CCL2|IFITM1|CXCL13|CD300A|CORO1C|GREM1|SLAMF8|MCTP1,169
GO:0030336,GO Biological Processes,negative regulation of cell migration,-3.02,17,ADORA3|AIF1|BST2|GPR18|HMOX1|NBL1|SERPINF1|PTGER4|ROBO1|CCL2|IFITM1|CXCL13|CD300A|CORO1C|GREM1|SLAMF8|MCTP1,169
GO:0035581,GO Biological Processes,sequestering of extracellular ligand from receptor,-2.89,3,NBL1|GREM1|NRROS,169
GO:0071676,GO Biological Processes,negative regulation of mononuclear cell migration,-2.86,4,NBL1|CCL2|GREM1|SLAMF8,169
GO:0040013,GO Biological Processes,negative regulation of locomotion,-2.78,18,ADORA3|AIF1|BST2|GATA3|GPR18|HMOX1|NBL1|SERPINF1|PTGER4|ROBO1|CCL2|IFITM1|CXCL13|CD300A|CORO1C|GREM1|SLAMF8|MCTP1,169
GO:1900115,GO Biological Processes,extracellular regulation of signal transduction,-2.67,3,NBL1|GREM1|NRROS,169
GO:1900116,GO Biological Processes,extracellular negative regulation of signal transduction,-2.67,3,NBL1|GREM1|NRROS,169
R-HSA-164944,Reactome Gene Sets,Nef and signal transduction,-4.93,4,CD247|DOCK2|HCK|LCK,170
R-HSA-164952,Reactome Gene Sets,The role of Nef in HIV-1 replication and disease pathogenesis,-2.6,4,CD247|DOCK2|HCK|LCK,170
R-HSA-9607240,Reactome Gene Sets,FLT3 Signaling,-2.12,4,CSK|HCK|LCK|SLA,170
GO:0002544,GO Biological Processes,chronic inflammatory response,-4.93,4,S100A9|VCAM1|VNN1|CXCL13,171
GO:2000427,GO Biological Processes,positive regulation of apoptotic cell clearance,-4.93,4,C2|CCL2|TREM2|CD300LF,172
GO:2000425,GO Biological Processes,regulation of apoptotic cell clearance,-4.46,4,C2|CCL2|TREM2|CD300LF,172
GO:0045765,GO Biological Processes,regulation of angiogenesis,-4.91,21,ALOX5|C3AR1|C5AR1|CYBB|ETS1|F3|HLA-G|HMOX1|IL1B|IL6|CXCL10|ENPP2|SERPINF1|PRKCB|TNFAIP3|CXCR4|ADAMTS1|GPNMB|CXCL13|GREM1|CCR2,173
GO:1901342,GO Biological Processes,regulation of vasculature development,-4.8,21,ALOX5|C3AR1|C5AR1|CYBB|ETS1|F3|HLA-G|HMOX1|IL1B|IL6|CXCL10|ENPP2|SERPINF1|PRKCB|TNFAIP3|CXCR4|ADAMTS1|GPNMB|CXCL13|GREM1|CCR2,173
GO:0045766,GO Biological Processes,positive regulation of angiogenesis,-2.31,10,C3AR1|C5AR1|CYBB|ETS1|F3|HMOX1|IL1B|PRKCB|CXCR4|GREM1,173
GO:1904018,GO Biological Processes,positive regulation of vasculature development,-2.31,10,C3AR1|C5AR1|CYBB|ETS1|F3|HMOX1|IL1B|PRKCB|CXCR4|GREM1,173
GO:0031664,GO Biological Processes,regulation of lipopolysaccharide-mediated signaling pathway,-4.91,6,LTF|CD180|TNFAIP3|LY86|LY96|CARD16,174
GO:0031666,GO Biological Processes,positive regulation of lipopolysaccharide-mediated signaling pathway,-3.17,3,CD180|LY86|LY96,174
GO:0031665,GO Biological Processes,negative regulation of lipopolysaccharide-mediated signaling pathway,-2.67,3,LTF|TNFAIP3|CARD16,174
GO:0007169,GO Biological Processes,transmembrane receptor protein tyrosine kinase signaling pathway,-4.87,23,ADRB2|AREG|CD3E|CHN1|CSF1R|FGF12|FGR|HCK|LCK|LCP2|LYN|MMP9|RARRES2|SLA|VAV1|ZAP70|DOK2|RASSF2|GREM1|TRAT1|DDIT4|SULF2|DOK3,175
GO:0007167,GO Biological Processes,enzyme linked receptor protein signaling pathway,-3.43,26,ADRB2|AREG|CD3E|CHN1|CSF1R|FGF12|FGR|HCK|LCK|LCP2|LYN|MMP9|RARRES2|SLA|VAV1|ZAP70|DOK2|OSMR|RASSF2|GREM1|TRAT1|DDIT4|SULF2|NCEH1|DOK3|NRROS,175
GO:0008360,GO Biological Processes,regulation of cell shape,-4.79,13,RHOH|CSF1R|FGR|HCK|ITGB2|RAC2|CCL2|CCL13|LST1|CORO1A|EPB41L3|PLEKHO1|ARHGAP18,176
GO:0022604,GO Biological Processes,regulation of cell morphogenesis,-4.13,18,RHOH|CSF1R|FGR|GBP1|HCK|ITGB2|ENPP2|RAC2|CCL2|CCL13|CXCR4|LST1|CORO1A|EPB41L3|CORO1C|PLEKHO1|PREX1|ARHGAP18,176
GO:0048245,GO Biological Processes,eosinophil chemotaxis,-4.73,5,CCL2|CCL4|CCL5|CCL8|CCL13,177
GO:0072677,GO Biological Processes,eosinophil migration,-4.6,5,CCL2|CCL4|CCL5|CCL8|CCL13,177
GO:1905517,GO Biological Processes,macrophage migration,-4.47,5,CCL2|CCL5|CKLF|MCOLN2|CCR2,177
GO:0048246,GO Biological Processes,macrophage chemotaxis,-2.67,3,CCL2|CCL5|CKLF,177
GO:0009991,GO Biological Processes,response to extracellular stimulus,-4.72,25,ADRB2|AIF1|CYBB|DDIT3|HMOX1|HSD11B2|IFI16|IL15|CXCL10|ITGA4|LYN|NUDT1|P2RX7|PIM1|PMAIP1|PTGS2|PTPRC|SIPA1|SOD2|SPP1|TYMS|VCAM1|KYNU|CHSY1|NOD2,178
GO:0007584,GO Biological Processes,response to nutrient,-4.35,12,CYBB|HMOX1|IL15|CXCL10|PIM1|PTGS2|SOD2|SPP1|TYMS|VCAM1|KYNU|NOD2,178
GO:0033273,GO Biological Processes,response to vitamin,-3.76,8,IL15|CXCL10|PIM1|PTGS2|SOD2|SPP1|TYMS|KYNU,178
GO:0033280,GO Biological Processes,response to vitamin D,-3.61,5,IL15|CXCL10|PIM1|PTGS2|SPP1,178
GO:0031667,GO Biological Processes,response to nutrient levels,-2.33,18,ADRB2|CYBB|DDIT3|HMOX1|HSD11B2|IFI16|IL15|CXCL10|PIM1|PMAIP1|PTGS2|SOD2|SPP1|TYMS|VCAM1|KYNU|CHSY1|NOD2,178
GO:0060333,GO Biological Processes,interferon-gamma-mediated signaling pathway,-4.68,4,HCK|IFNG|IRF1|NMI,179
M11736,Canonical Pathways,SA MMP CYTOKINE CONNECTION,-3.69,4,IL1B|IL6R|SELL|TNFRSF1B,179
GO:0097191,GO Biological Processes,extrinsic apoptotic signaling pathway,-3.26,8,BCL2A1|IFNG|IL1B|IL6R|P2RX7|TNFRSF1B|TNFRSF10A|G0S2,179
GO:0051043,GO Biological Processes,regulation of membrane protein ectodomain proteolysis,-2.86,4,IFNG|IL1B|TIMP2|TNFRSF1B,179
GO:0051044,GO Biological Processes,positive regulation of membrane protein ectodomain proteolysis,-2.4,3,IFNG|IL1B|TNFRSF1B,179
WP615,WikiPathways,Senescence and autophagy in cancer,-2.14,7,CDC25B|IFI16|IFNG|IL1B|IL6|IL6R|IRF1,179
M161,Canonical Pathways,PID IFNG PATHWAY,-2.04,4,CASP1|IFNG|IL1B|IRF1,179
GO:0071353,GO Biological Processes,cellular response to interleukin-4,-4.62,6,GATA3|IL2RG|IL4R|MRC1|XCL1|CORO1A,180
GO:0070670,GO Biological Processes,response to interleukin-4,-4.44,6,GATA3|IL2RG|IL4R|MRC1|XCL1|CORO1A,180
R-HSA-9635486,Reactome Gene Sets,Infection with Mycobacterium tuberculosis,-2.66,4,LTF|MRC1|TLR2|CORO1A,180
GO:0060263,GO Biological Processes,regulation of respiratory burst,-4.6,5,JCHAIN|RAC2|SLAMF8|CLEC7A|NCF1,181
WP5033,WikiPathways,Genes associated with the development of rheumatoid arthritis,-4.6,5,CCR6|HLA-DRB1|IL2RA|PHF19|PTPN22,182
GO:0002437,GO Biological Processes,inflammatory response to antigenic stimulus,-2.29,4,GATA3|HLA-DRB1|IL2RA|RASGRP1,182
hsa04217,KEGG Pathway,Necroptosis,-4.55,13,BIRC3|CASP1|CYBB|IFNG|IL1B|PLA2G4A|PYGM|TLR4|TNFAIP3|TNFSF10|TNFRSF10A|PYCARD|MLKL,183
R-HSA-5213460,Reactome Gene Sets,RIPK1-mediated regulated necrosis,-2.55,4,BIRC3|TNFSF10|TNFRSF10A|MLKL,183
R-HSA-5675482,Reactome Gene Sets,Regulation of necroptotic cell death,-2.55,4,BIRC3|TNFSF10|TNFRSF10A|MLKL,183
R-HSA-73887,Reactome Gene Sets,Death Receptor Signalling,-2.04,8,BIRC3|MYD88|TNFAIP3|VAV1|TNFSF10|TNFRSF10A|ARHGEF6|PREX1,183
GO:0043031,GO Biological Processes,negative regulation of macrophage activation,-4.47,5,FCGR2B|PTPRC|CST7|NR1H3|VSIG4,184
GO:0030728,GO Biological Processes,ovulation,-4.47,5,IL4R|MYC|PTGS2|RGS2|ADAMTS1,185
GO:0003013,GO Biological Processes,circulatory system process,-3.56,23,ADRB2|SERPING1|C3AR1|CD38|FGF12|GCH1|HMOX1|HOXB2|HSD11B2|CXCL10|OLR1|PTAFR|PTGS1|PTGS2|RGS2|SLC1A3|SLC2A3|SNTA1|SOD2|TBXAS1|CXCR4|KCNK6|SLCO2B1,185
GO:0008015,GO Biological Processes,blood circulation,-3.54,20,ADRB2|SERPING1|C3AR1|CD38|FGF12|GCH1|HMOX1|HOXB2|HSD11B2|CXCL10|OLR1|PTAFR|PTGS1|PTGS2|RGS2|SNTA1|SOD2|TBXAS1|CXCR4|KCNK6,185
GO:0050873,GO Biological Processes,brown fat cell differentiation,-3.46,5,ADRB2|ALDH6A1|PTGS2|RGS2|PLAC8,185
GO:0045932,GO Biological Processes,negative regulation of muscle contraction,-2.79,4,ADRB2|PIK3CG|PTGS2|RGS2,185
GO:0045776,GO Biological Processes,negative regulation of blood pressure,-2.56,5,ADRB2|GCH1|PTAFR|SOD2|KCNK6,185
GO:0045986,GO Biological Processes,negative regulation of smooth muscle contraction,-2.4,3,ADRB2|PTGS2|RGS2,185
GO:0003085,GO Biological Processes,negative regulation of systemic arterial blood pressure,-2.05,3,ADRB2|SOD2|KCNK6,185
GO:0035296,GO Biological Processes,regulation of tube diameter,-2.04,8,ADRB2|CD38|GCH1|PTGS2|RGS2|SNTA1|SOD2|TBXAS1,185
GO:0097746,GO Biological Processes,blood vessel diameter maintenance,-2.04,8,ADRB2|CD38|GCH1|PTGS2|RGS2|SNTA1|SOD2|TBXAS1,185
GO:0035150,GO Biological Processes,regulation of tube size,-2.02,8,ADRB2|CD38|GCH1|PTGS2|RGS2|SNTA1|SOD2|TBXAS1,185
GO:0034124,GO Biological Processes,regulation of MyD88-dependent toll-like receptor signaling pathway,-4.46,3,IRF1|CD300A|CD300LF,186
GO:0050765,GO Biological Processes,negative regulation of phagocytosis,-4.14,5,CSK|FCGR2B|TLR2|CD300A|CD300LF,186
GO:0007259,GO Biological Processes,receptor signaling pathway via JAK-STAT,-4.45,7,CSF2RA|CSF2RB|IFNG|IL15|CCL2|NMI|CCR2,187
GO:2000273,GO Biological Processes,positive regulation of signaling receptor activity,-4.45,7,ADRB2|AREG|IFNG|CCL2|GREM1|NCF1|CCR2,187
GO:0097696,GO Biological Processes,receptor signaling pathway via STAT,-4.38,7,CSF2RA|CSF2RB|IFNG|IL15|CCL2|NMI|CCR2,187
GO:1904783,GO Biological Processes,positive regulation of NMDA glutamate receptor activity,-3.78,3,IFNG|CCL2|CCR2,187
GO:0051968,GO Biological Processes,"positive regulation of synaptic transmission, glutamatergic",-2.55,4,PTGS2|CCL2|KMO|CCR2,187
GO:0010469,GO Biological Processes,regulation of signaling receptor activity,-2.48,10,ADRB2|AREG|FCGR2B|IFNG|CCL2|HOMER1|CNRIP1|GREM1|NCF1|CCR2,187
GO:0099601,GO Biological Processes,regulation of neurotransmitter receptor activity,-2.07,5,ADRB2|IFNG|CCL2|HOMER1|CCR2,187
GO:0046006,GO Biological Processes,regulation of activated T cell proliferation,-4.45,7,IL2RA|IL18|LGALS9|PYCARD|CD274|CRTAM|GPAM,188
GO:0042104,GO Biological Processes,positive regulation of activated T cell proliferation,-2.6,4,IL2RA|IL18|PYCARD|GPAM,188
GO:0045577,GO Biological Processes,regulation of B cell differentiation,-4.44,6,BTK|CR1|NCKAP1L|IL7|SLAMF8|IL4I1,189
GO:0045579,GO Biological Processes,positive regulation of B cell differentiation,-2.57,3,BTK|NCKAP1L|IL7,189
GO:0009410,GO Biological Processes,response to xenobiotic stimulus,-4.43,22,CBR3|CD38|CD69|CYBB|GATA3|NCKAP1L|HMOX1|HSD11B2|IL1B|LCK|LYN|MYC|NNMT|P2RX7|PTGS2|SLC1A3|SOD2|TYMS|CXCR4|AIM2|TIGAR|NCEH1,190
GO:0001666,GO Biological Processes,response to hypoxia,-3.2,15,CD38|CYBB|HMOX1|HSD11B2|MYC|PMAIP1|PTGS2|SOD2|TLR2|VCAM1|CXCR4|TREM2|DDIT4|TIGAR|CARD16,190
GO:0036293,GO Biological Processes,response to decreased oxygen levels,-2.99,15,CD38|CYBB|HMOX1|HSD11B2|MYC|PMAIP1|PTGS2|SOD2|TLR2|VCAM1|CXCR4|TREM2|DDIT4|TIGAR|CARD16,190
GO:0070482,GO Biological Processes,response to oxygen levels,-2.68,15,CD38|CYBB|HMOX1|HSD11B2|MYC|PMAIP1|PTGS2|SOD2|TLR2|VCAM1|CXCR4|TREM2|DDIT4|TIGAR|CARD16,190
GO:0071456,GO Biological Processes,cellular response to hypoxia,-2.26,8,CYBB|HMOX1|MYC|PMAIP1|PTGS2|TREM2|TIGAR|CARD16,190
GO:0036294,GO Biological Processes,cellular response to decreased oxygen levels,-2.11,8,CYBB|HMOX1|MYC|PMAIP1|PTGS2|TREM2|TIGAR|CARD16,190
GO:0007200,GO Biological Processes,phospholipase C-activating G protein-coupled receptor signaling pathway,-4.4,10,C3AR1|C5AR1|FPR1|FPR3|GNA15|GPR18|CXCR2|P2RY6|GPR65|HOMER1,191
GO:0051482,GO Biological Processes,positive regulation of cytosolic calcium ion concentration involved in phospholipase C-activating G protein-coupled signaling pathway,-2.39,4,C3AR1|GNA15|GPR18|GPR65,191
GO:0046579,GO Biological Processes,positive regulation of Ras protein signal transduction,-2.04,5,GPR18|PIK3CG|ROBO1|GPR65|RASGRP1,191
GO:0002837,GO Biological Processes,regulation of immune response to tumor cell,-4.35,5,HLA-DRB1|CD274|CRTAM|HAVCR2|IL4I1,192
GO:0002834,GO Biological Processes,regulation of response to tumor cell,-4.14,5,HLA-DRB1|CD274|CRTAM|HAVCR2|IL4I1,192
GO:0002836,GO Biological Processes,positive regulation of response to tumor cell,-2.48,3,HLA-DRB1|CD274|CRTAM,192
GO:0002839,GO Biological Processes,positive regulation of immune response to tumor cell,-2.48,3,HLA-DRB1|CD274|CRTAM,192
WP2849,WikiPathways,Hematopoietic stem cell differentiation,-4.35,8,RHOH|NCKAP1L|IL1B|IL6|PIM1|VAV1|CXCR4|TRAF3IP3,193
GO:0060284,GO Biological Processes,regulation of cell development,-3.47,23,GBP1|IFNG|IL1B|IL6|LTF|LYN|MYC|SERPINF1|ROBO1|SPP1|TLR2|TNFRSF1B|TYROBP|CXCR4|TNFSF11|CORO1C|TRIM58|TREM2|SLAMF8|PREX1|PRUNE1|CLEC7A|ELL3,193
GO:0060252,GO Biological Processes,positive regulation of glial cell proliferation,-3.46,4,IL1B|IL6|LYN|MYC,193
GO:0014015,GO Biological Processes,positive regulation of gliogenesis,-3.46,7,IL1B|IL6|LYN|MYC|TLR2|TNFRSF1B|CXCR4,193
GO:0014013,GO Biological Processes,regulation of gliogenesis,-2.95,8,IL1B|IL6|LYN|MYC|TLR2|TNFRSF1B|CXCR4|TREM2,193
GO:0010720,GO Biological Processes,positive regulation of cell development,-2.85,15,IFNG|IL1B|IL6|LYN|MYC|SERPINF1|ROBO1|TLR2|TNFRSF1B|TYROBP|CXCR4|TNFSF11|PREX1|CLEC7A|ELL3,193
GO:0060251,GO Biological Processes,regulation of glial cell proliferation,-2.49,4,IL1B|IL6|LYN|MYC,193
GO:0050769,GO Biological Processes,positive regulation of neurogenesis,-2.17,11,IFNG|IL1B|IL6|LYN|MYC|SERPINF1|ROBO1|TLR2|TNFRSF1B|CXCR4|ELL3,193
GO:0046629,GO Biological Processes,gamma-delta T cell activation,-4.28,4,GPR18|ITK|MICB|JAML,194
GO:0033632,GO Biological Processes,regulation of cell-cell adhesion mediated by integrin,-4.28,4,CD3E|CCL5|CXCL13|FERMT3,195
GO:0033628,GO Biological Processes,regulation of cell adhesion mediated by integrin,-4.26,7,CD3E|NCKAP1L|LYN|PIK3CG|CCL5|CXCL13|FERMT3,195
GO:0033634,GO Biological Processes,positive regulation of cell-cell adhesion mediated by integrin,-3.78,3,CD3E|CCL5|CXCL13,195
GO:0033630,GO Biological Processes,positive regulation of cell adhesion mediated by integrin,-3.09,4,CD3E|NCKAP1L|CCL5|CXCL13,195
GO:2000508,GO Biological Processes,regulation of dendritic cell chemotaxis,-4.28,4,CCR6|CCR7|LGALS9|SLAMF8,196
GO:2000510,GO Biological Processes,positive regulation of dendritic cell chemotaxis,-3.02,3,CCR6|CCR7|LGALS9,196
GO:2000668,GO Biological Processes,regulation of dendritic cell apoptotic process,-2.89,3,CCR7|LGALS9|LYN,196
GO:0120161,GO Biological Processes,regulation of cold-induced thermogenesis,-4.27,12,ADRB2|DDIT3|IL4R|IL15|IL18|TLR4|CXCR4|IL18R1|NR1H3|G0S2|PLAC8|CCR2,197
GO:0120162,GO Biological Processes,positive regulation of cold-induced thermogenesis,-2.37,7,ADRB2|IL4R|IL18|CXCR4|G0S2|PLAC8|CCR2,197
GO:2001242,GO Biological Processes,regulation of intrinsic apoptotic signaling pathway,-4.22,13,DDIT3|LCK|MMP9|MYC|PLAUR|PMAIP1|PTGS2|S100A9|SOD2|VNN1|PYCARD|TREM2|ELL3,198
GO:2001233,GO Biological Processes,regulation of apoptotic signaling pathway,-4.04,20,DDIT3|HMOX1|IL1B|IL7|LCK|MMP9|MYC|PLAUR|PMAIP1|PTGS2|PTPRC|S100A9|SOD2|TNFAIP3|TNFSF10|VNN1|PYCARD|G0S2|TREM2|ELL3,198
GO:0090200,GO Biological Processes,positive regulation of release of cytochrome c from mitochondria,-3.77,5,MMP9|PLAUR|PMAIP1|TNFSF10|PYCARD,198
GO:0010822,GO Biological Processes,positive regulation of mitochondrion organization,-3.15,7,GZMB|MMP9|PLAUR|PMAIP1|TNFSF10|PYCARD|TREM2,198
M66,Canonical Pathways,PID MYC ACTIV PATHWAY,-2.91,7,BCAT1|MMP9|MYC|PIM1|PMAIP1|GPAM|CDCA7,198
GO:2001235,GO Biological Processes,positive regulation of apoptotic signaling pathway,-2.72,9,DDIT3|LCK|MYC|PMAIP1|PTPRC|S100A9|TNFSF10|PYCARD|G0S2,198
GO:0090199,GO Biological Processes,regulation of release of cytochrome c from mitochondria,-2.6,5,MMP9|PLAUR|PMAIP1|TNFSF10|PYCARD,198
GO:2001238,GO Biological Processes,positive regulation of extrinsic apoptotic signaling pathway,-2.44,5,PMAIP1|PTPRC|TNFSF10|PYCARD|G0S2,198
GO:2001236,GO Biological Processes,regulation of extrinsic apoptotic signaling pathway,-2.33,9,HMOX1|IL1B|IL7|PMAIP1|PTPRC|TNFAIP3|TNFSF10|PYCARD|G0S2,198
WP1742,WikiPathways,TP53 network,-2.11,3,MYC|PMAIP1|TNFSF10,198
GO:2001244,GO Biological Processes,positive regulation of intrinsic apoptotic signaling pathway,-2.07,5,DDIT3|LCK|MYC|PMAIP1|S100A9,198
GO:0010821,GO Biological Processes,regulation of mitochondrion organization,-2,8,GZMB|MMP9|PLAUR|PMAIP1|TNFSF10|PYCARD|TREM2|TIGAR,198
WP286,WikiPathways,IL-3 signaling pathway,-4.2,7,CD86|CD69|CSF2RB|HCK|LYN|ENPP3|VAV1,199
M22,Canonical Pathways,PID GMCSF PATHWAY,-4.06,6,CSF2RA|CSF2RB|IRF8|LYN|PIM1|CCL2,199
WP127,WikiPathways,IL-5 signaling pathway,-2.87,5,BTK|CSF2RB|LYN|MYC|PIK3CG,199
M135,Canonical Pathways,PID IL5 PATHWAY,-2.57,3,CSF2RB|LYN|PIM1,199
GO:0010517,GO Biological Processes,regulation of phospholipase activity,-4.15,8,C5AR1|CD86|GNA15|ITK|P2RY6|PTAFR|RGS2|CCL5,200
GO:0060193,GO Biological Processes,positive regulation of lipase activity,-4.06,8,C5AR1|CD86|GNA15|ITK|P2RY6|PTAFR|CCL5|NR1H3,200
GO:0060191,GO Biological Processes,regulation of lipase activity,-3.95,9,C5AR1|CD86|GNA15|ITK|P2RY6|PTAFR|RGS2|CCL5|NR1H3,200
GO:0010518,GO Biological Processes,positive regulation of phospholipase activity,-3.83,7,C5AR1|CD86|GNA15|ITK|P2RY6|PTAFR|CCL5,200
GO:0010863,GO Biological Processes,positive regulation of phospholipase C activity,-3.8,6,C5AR1|CD86|GNA15|ITK|P2RY6|PTAFR,200
GO:1900274,GO Biological Processes,regulation of phospholipase C activity,-3.68,6,C5AR1|CD86|GNA15|ITK|P2RY6|PTAFR,200
GO:0007202,GO Biological Processes,activation of phospholipase C activity,-3.46,5,C5AR1|CD86|GNA15|ITK|P2RY6,200
GO:0010919,GO Biological Processes,regulation of inositol phosphate biosynthetic process,-2.4,3,P2RY6|PLEK|PTAFR,200
WP4961,WikiPathways,STING pathway in Kawasaki-like disease and COVID-19,-4.14,5,F3|FCGR2A|IL1B|NFKBIE|FCGR2C,201
GO:0032700,GO Biological Processes,negative regulation of interleukin-17 production,-4.14,5,DDIT3|NCKAP1L|IFNG|TLR4|TNFSF4,202
GO:0120163,GO Biological Processes,negative regulation of cold-induced thermogenesis,-2.56,5,DDIT3|IL15|TLR4|IL18R1|NR1H3,202
GO:0001771,GO Biological Processes,immunological synapse formation,-4.11,4,CCR7|DOCK2|PRF1|DOCK8,203
GO:0001768,GO Biological Processes,establishment of T cell polarity,-3.17,3,CCR7|DOCK2|CRTAM,203
GO:0001767,GO Biological Processes,establishment of lymphocyte polarity,-3.02,3,CCR7|DOCK2|CRTAM,203
GO:0008037,GO Biological Processes,cell recognition,-2.82,12,CCR7|DOCK2|FCN1|IGLC1|PRF1|ROBO1|CXCR4|TRBC1|TREM2|CRTAM|CLEC7A|DOCK8,203
GO:0007163,GO Biological Processes,establishment or maintenance of cell polarity,-2.1,10,RHOH|CD3G|CCR7|DOCK2|NCKAP1L|RAC2|CCL4|TCIRG1|CRTAM|ALPK2,203
GO:0110089,GO Biological Processes,regulation of hippocampal neuron apoptotic process,-4.07,3,ITGAM|TYROBP|TREM2,204
R-HSA-416700,Reactome Gene Sets,Other semaphorin interactions,-3.26,4,CD72|PTPRC|TYROBP|TREM2,204
GO:0048678,GO Biological Processes,response to axon injury,-2.26,5,AIF1|LYN|SOD2|TYROBP|TREM2,204
GO:0034154,GO Biological Processes,toll-like receptor 7 signaling pathway,-4.07,3,TLR7|HAVCR2|PIK3AP1,205
GO:0032815,GO Biological Processes,negative regulation of natural killer cell activation,-3.17,3,FGR|HLA-F|HAVCR2,205
GO:2000523,GO Biological Processes,regulation of T cell costimulation,-4.07,3,CCR7|TNFSF4|LILRB2,206
GO:0045590,GO Biological Processes,negative regulation of regulatory T cell differentiation,-3.54,3,IRF1|LAG3|TNFSF4,206
GO:0032693,GO Biological Processes,negative regulation of interleukin-10 production,-4.04,5,FCGR2B|IDO1|TYROBP|TRIB2|CD274,207
GO:0090066,GO Biological Processes,regulation of anatomical structure size,-4.04,24,ADRB2|CD38|CCR7|DPYSL2|GCH1|HCK|HCLS1|NCKAP1L|IL7R|P2RX7|PLEK|PTGS2|RGS2|SNTA1|SOD2|SPP1|TBXAS1|VAV1|XK|ARPC1B|CORO1A|COTL1|PYCARD|ARHGAP18,208
GO:0043254,GO Biological Processes,regulation of protein-containing complex assembly,-3.97,21,CCR7|HCK|HCLS1|NCKAP1L|IFNG|LCP1|MYD88|PLEK|PTGER4|TLR4|ISG15|ARPC1B|CXCL13|CORO1A|COTL1|PYCARD|TREM2|PRUNE1|CLEC7A|ARHGAP18|GBP5,208
GO:0031334,GO Biological Processes,positive regulation of protein-containing complex assembly,-3.67,13,CCR7|HCK|NCKAP1L|IFNG|LCP1|MYD88|PLEK|TLR4|ISG15|CXCL13|PYCARD|CLEC7A|GBP5,208
GO:0032956,GO Biological Processes,regulation of actin cytoskeleton organization,-2.95,17,RHOH|BST2|CCR7|CSF1R|HCK|HCLS1|NCKAP1L|PLEK|PTGER4|RAC2|GPR65|GMFG|ARPC1B|CORO1A|COTL1|PYCARD|ARHGAP18,208
GO:0010638,GO Biological Processes,positive regulation of organelle organization,-2.88,21,ADRB2|CCR7|DMRT1|DNMT1|GZMB|HCK|HCLS1|NCKAP1L|IL1B|LCP1|MMP9|P2RX7|PLAUR|PLEK|PMAIP1|PKIB|GPR65|TNFSF10|PYCARD|TREM2|RESF1,208
GO:0008064,GO Biological Processes,regulation of actin polymerization or depolymerization,-2.77,10,CCR7|HCK|HCLS1|NCKAP1L|PLEK|ARPC1B|CORO1A|COTL1|PYCARD|ARHGAP18,208
GO:0030832,GO Biological Processes,regulation of actin filament length,-2.75,10,CCR7|HCK|HCLS1|NCKAP1L|PLEK|ARPC1B|CORO1A|COTL1|PYCARD|ARHGAP18,208
GO:0030833,GO Biological Processes,regulation of actin filament polymerization,-2.61,9,CCR7|HCK|HCLS1|NCKAP1L|ARPC1B|CORO1A|COTL1|PYCARD|ARHGAP18,208
GO:0032535,GO Biological Processes,regulation of cellular component size,-2.55,16,CCR7|DPYSL2|HCK|HCLS1|NCKAP1L|IL7R|P2RX7|PLEK|SPP1|VAV1|XK|ARPC1B|CORO1A|COTL1|PYCARD|ARHGAP18,208
GO:0051493,GO Biological Processes,regulation of cytoskeleton organization,-2.48,21,RHOH|BST2|CCR7|CSF1R|HCK|HCLS1|NCKAP1L|P2RX7|PLEK|PTGER4|RAC2|S100A9|GPR65|GMFG|ARPC1B|CORO1A|COTL1|PYCARD|PRUNE1|AFAP1|ARHGAP18,208
GO:0032970,GO Biological Processes,regulation of actin filament-based process,-2.45,17,RHOH|BST2|CCR7|CSF1R|HCK|HCLS1|NCKAP1L|PLEK|PTGER4|RAC2|GPR65|GMFG|ARPC1B|CORO1A|COTL1|PYCARD|ARHGAP18,208
GO:0110053,GO Biological Processes,regulation of actin filament organization,-2.38,13,CCR7|HCK|HCLS1|NCKAP1L|PLEK|PTGER4|GPR65|GMFG|ARPC1B|CORO1A|COTL1|PYCARD|ARHGAP18,208
GO:0032271,GO Biological Processes,regulation of protein polymerization,-2.03,10,CCR7|HCK|HCLS1|NCKAP1L|ARPC1B|CORO1A|COTL1|PYCARD|PRUNE1|ARHGAP18,208
WP2880,WikiPathways,Glucocorticoid receptor pathway,-3.97,8,ALOX5AP|BIRC3|SERPINB9|SRGN|PTGS2|RGS2|CCL2|TNFAIP3,209
WP2882,WikiPathways,Nuclear receptors meta-pathway,-3.83,18,ALOX5AP|BIRC3|CBR3|HMOX1|IFNG|IL1B|MYC|SERPINB9|SRGN|PTGS2|RGS2|CCL2|SLC2A3|TNFAIP3|NR1H3|SLCO2B1|MAFF|GPAM,209
R-HSA-1679131,Reactome Gene Sets,Trafficking and processing of endosomal TLR,-3.95,4,CTSK|CTSS|TLR7|TLR8,210
GO:0097305,GO Biological Processes,response to alcohol,-3.93,15,CD14|CCR5|CCR7|CYBB|GATA3|MYC|P2RY6|PTGER2|PTGER4|RGS2|SOD2|TBXAS1|TNFSF4|TYMS|VCAM1,211
GO:0045471,GO Biological Processes,response to ethanol,-3.08,9,CD14|CYBB|GATA3|MYC|RGS2|SOD2|TBXAS1|TYMS|VCAM1,211
GO:0010332,GO Biological Processes,response to gamma radiation,-2.99,6,GATA3|CXCL10|MYC|PTPRC|SOD2|TIGAR,211
GO:0010212,GO Biological Processes,response to ionizing radiation,-2.57,9,GATA3|IFI16|CXCL10|MYC|PTPRC|SOD2|VCAM1|TIGAR|NABP1,211
GO:0002701,GO Biological Processes,negative regulation of production of molecular mediator of immune response,-3.92,6,BST2|CR1|FCGR2B|HLA-F|HMOX1|XCL1,212
GO:0002719,GO Biological Processes,negative regulation of cytokine production involved in immune response,-2.66,4,BST2|HLA-F|HMOX1|XCL1,212
WP117,WikiPathways,"GPCRs, other",-3.84,9,ADORA3|ADRB2|CCR5|GPR183|GPR18|CXCR2|ADGRE2|P2RY13|GPR84,213
hsa04010,KEGG Pathway,MAPK signaling pathway,-3.82,17,AREG|CD14|CDC25B|MAP3K8|CSF1R|DDIT3|DUSP2|HSPA6|IL1B|MYC|MYD88|PLA2G4A|PRKCB|RAC2|RELB|MAP3K14|RASGRP1,214
WP382,WikiPathways,MAPK signaling pathway,-3.63,15,CD14|CDC25B|MAP3K8|DDIT3|DUSP2|FGF12|HSPA6|IL1B|MYC|PLA2G4A|RAC2|RELB|IL1R2|MAP3K14|RASGRP1,214
GO:0032306,GO Biological Processes,regulation of prostaglandin secretion,-3.82,4,IL1B|P2RX7|PLA2G4A|TNFSF11,215
GO:0032308,GO Biological Processes,positive regulation of prostaglandin secretion,-3.82,4,IL1B|P2RX7|PLA2G4A|TNFSF11,215
GO:0046683,GO Biological Processes,response to organophosphorus,-3.58,10,AQP9|AREG|IL1B|P2RX5|P2RX7|P2RY6|PIK3CG|PTAFR|PTGS2|TYMS,215
GO:0031622,GO Biological Processes,positive regulation of fever generation,-3.54,3,IL1B|PTGS2|TNFSF11,215
GO:1903793,GO Biological Processes,positive regulation of anion transport,-3.3,6,IL1B|P2RX7|PLA2G4A|PTAFR|KMO|TNFSF11,215
GO:0031620,GO Biological Processes,regulation of fever generation,-3.17,3,IL1B|PTGS2|TNFSF11,215
GO:0031652,GO Biological Processes,positive regulation of heat generation,-3.17,3,IL1B|PTGS2|TNFSF11,215
GO:0032305,GO Biological Processes,positive regulation of icosanoid secretion,-3.09,4,IL1B|P2RX7|PLA2G4A|TNFSF11,215
GO:0032303,GO Biological Processes,regulation of icosanoid secretion,-3.01,4,IL1B|P2RX7|PLA2G4A|TNFSF11,215
GO:2000193,GO Biological Processes,positive regulation of fatty acid transport,-2.79,4,IL1B|P2RX7|PLA2G4A|TNFSF11,215
GO:0031650,GO Biological Processes,regulation of heat generation,-2.78,3,IL1B|PTGS2|TNFSF11,215
GO:0014074,GO Biological Processes,response to purine-containing compound,-2.72,9,AQP9|AREG|IL1B|P2RX5|P2RX7|P2RY6|PIK3CG|PTAFR|PTGS2,215
GO:0032370,GO Biological Processes,positive regulation of lipid transport,-2.66,7,IL1B|P2RX7|PLA2G4A|SPP1|TNFSF11|NR1H3|TREM2,215
GO:0032892,GO Biological Processes,positive regulation of organic acid transport,-2.64,5,IL1B|P2RX7|PLA2G4A|KMO|TNFSF11,215
GO:0044070,GO Biological Processes,regulation of anion transport,-2.61,7,IL1B|P2RX7|PLA2G4A|PTAFR|RGS2|KMO|TNFSF11,215
GO:0033198,GO Biological Processes,response to ATP,-2.49,4,IL1B|P2RX5|P2RX7|PTGS2,215
GO:0032890,GO Biological Processes,regulation of organic acid transport,-2.49,6,IL1B|P2RX7|PLA2G4A|RGS2|KMO|TNFSF11,215
GO:2000191,GO Biological Processes,regulation of fatty acid transport,-2.34,4,IL1B|P2RX7|PLA2G4A|TNFSF11,215
GO:1905954,GO Biological Processes,positive regulation of lipid localization,-2.06,7,IL1B|P2RX7|PLA2G4A|SPP1|TNFSF11|NR1H3|TREM2,215
GO:0007566,GO Biological Processes,embryo implantation,-2,4,IL1B|MMP9|PTGS2|SPP1,215
GO:0032020,GO Biological Processes,ISG15-protein conjugation,-3.78,3,UBE2L6|ISG15|HERC5,216
R-HSA-936440,Reactome Gene Sets,Negative regulators of DDX58/IFIH1 signaling,-3.14,5,TNFAIP3|UBE2L6|ISG15|HERC5|NLRC5,216
R-HSA-1169410,Reactome Gene Sets,Antiviral mechanism by IFN-stimulated genes,-2.87,7,KPNA2|MX2|OAS1|OAS2|UBE2L6|ISG15|HERC5,216
R-HSA-168928,Reactome Gene Sets,DDX58/IFIH1-mediated induction of interferon-alpha/beta,-2.15,6,S100B|TNFAIP3|UBE2L6|ISG15|HERC5|NLRC5,216
GO:0030278,GO Biological Processes,regulation of ossification,-3.76,10,ADRB2|ALOX5|CCR1|LTF|P2RX7|SRGN|PTGER4|ISG15|CHSY1|GREM1,217
GO:0030500,GO Biological Processes,regulation of bone mineralization,-3.57,8,ADRB2|ALOX5|CCR1|LTF|P2RX7|SRGN|ISG15|GREM1,217
GO:0070167,GO Biological Processes,regulation of biomineral tissue development,-2.92,8,ADRB2|ALOX5|CCR1|LTF|P2RX7|SRGN|ISG15|GREM1,217
GO:0110149,GO Biological Processes,regulation of biomineralization,-2.87,8,ADRB2|ALOX5|CCR1|LTF|P2RX7|SRGN|ISG15|GREM1,217
GO:0030501,GO Biological Processes,positive regulation of bone mineralization,-2.78,5,ADRB2|ALOX5|LTF|P2RX7|ISG15,217
GO:0045778,GO Biological Processes,positive regulation of ossification,-2.4,5,ADRB2|ALOX5|LTF|P2RX7|ISG15,217
GO:0070169,GO Biological Processes,positive regulation of biomineral tissue development,-2.36,5,ADRB2|ALOX5|LTF|P2RX7|ISG15,217
GO:0110151,GO Biological Processes,positive regulation of biomineralization,-2.33,5,ADRB2|ALOX5|LTF|P2RX7|ISG15,217
GO:0010035,GO Biological Processes,response to inorganic substance,-3.7,24,ALOX5AP|AQP9|AREG|CD14|CCR7|CYBB|HMOX1|IL6|MMP9|NUDT1|MYC|P2RX7|SERPINF1|PTGS2|SIPA1|SOD2|TNFAIP3|TNFSF4|VCAM1|HOMER1|TCIRG1|TIGAR|HVCN1|NCF1,218
GO:0010038,GO Biological Processes,response to metal ion,-2.95,17,ALOX5AP|AQP9|CD14|CYBB|HMOX1|MMP9|NUDT1|P2RX7|SERPINF1|PTGS2|SOD2|VCAM1|HOMER1|TCIRG1|TIGAR|HVCN1|NCF1,218
GO:0046686,GO Biological Processes,response to cadmium ion,-2.87,6,CYBB|HMOX1|MMP9|NUDT1|SOD2|NCF1,218
GO:0062197,GO Biological Processes,cellular response to chemical stress,-2.52,13,AIF1|AKR1B1|BTK|DDIT3|HMOX1|IL6|MMP9|MYC|PTGS2|RELB|SOD2|TNFAIP3|NCF1,218
GO:0048662,GO Biological Processes,negative regulation of smooth muscle cell proliferation,-2.4,6,AIF1|HMOX1|IFNG|IL15|SOD2|TNFAIP3,218
GO:0071276,GO Biological Processes,cellular response to cadmium ion,-2.16,4,CYBB|HMOX1|MMP9|NCF1,218
GO:1904705,GO Biological Processes,regulation of vascular associated smooth muscle cell proliferation,-2.05,6,DNMT1|HMOX1|MMP9|P2RY6|SOD2|ADAMTS1,218
GO:0006979,GO Biological Processes,response to oxidative stress,-2.02,15,AIF1|AREG|BTK|CD38|HMOX1|IL6|MICB|MMP9|NUDT1|PTGS1|PTGS2|SOD2|TNFAIP3|VNN1|NCF1,218
GO:0034112,GO Biological Processes,positive regulation of homotypic cell-cell adhesion,-3.69,4,IL6|PLAUR|CCL5|TNFSF11,219
GO:0034110,GO Biological Processes,regulation of homotypic cell-cell adhesion,-3.14,5,IL6|LYN|PLAUR|CCL5|TNFSF11,219
GO:0090276,GO Biological Processes,regulation of peptide hormone secretion,-2.41,10,ALOX5|CD38|HLA-DRB1|IFNG|IL1B|IL6|CCL5|TNFSF11|TCIRG1|RAB8B,219
GO:0002791,GO Biological Processes,regulation of peptide secretion,-2.36,10,ALOX5|CD38|HLA-DRB1|IFNG|IL1B|IL6|CCL5|TNFSF11|TCIRG1|RAB8B,219
GO:0090087,GO Biological Processes,regulation of peptide transport,-2.31,10,ALOX5|CD38|HLA-DRB1|IFNG|IL1B|IL6|CCL5|TNFSF11|TCIRG1|RAB8B,219
GO:0046883,GO Biological Processes,regulation of hormone secretion,-2.05,11,ALOX5|CD38|HLA-DRB1|IFNG|IL1B|IL6|CCL5|SPP1|TNFSF11|TCIRG1|RAB8B,219
GO:0060099,GO Biological Processes,"regulation of phagocytosis, engulfment",-3.69,4,NCKAP1L|RAB31|CD300A|TREM2,220
GO:1905153,GO Biological Processes,regulation of membrane invagination,-3.69,4,NCKAP1L|RAB31|CD300A|TREM2,220
GO:0060100,GO Biological Processes,"positive regulation of phagocytosis, engulfment",-2.67,3,NCKAP1L|RAB31|TREM2,220
GO:1905155,GO Biological Processes,positive regulation of membrane invagination,-2.67,3,NCKAP1L|RAB31|TREM2,220
GO:0051101,GO Biological Processes,regulation of DNA binding,-3.67,10,DDIT3|GATA3|GZMA|HMOX1|IFI16|IFNG|MMP9|MYC|PLAUR|PYHIN1,221
GO:0043388,GO Biological Processes,positive regulation of DNA binding,-2.95,6,GATA3|IFNG|MMP9|MYC|PLAUR|PYHIN1,221
GO:0051098,GO Biological Processes,regulation of binding,-2.37,16,ADRB2|DDIT3|GATA3|GZMA|HMOX1|IFI16|IFIT2|IFNG|ITGA4|MMP9|MYC|PLAUR|CCL23|TNFSF11|CARD16|PYHIN1,221
GO:0051100,GO Biological Processes,negative regulation of binding,-2.12,9,ADRB2|DDIT3|GZMA|HMOX1|IFI16|IFIT2|ITGA4|CCL23|CARD16,221
GO:0014068,GO Biological Processes,positive regulation of phosphatidylinositol 3-kinase signaling,-3.64,8,FGR|HCLS1|IL18|CCL5|HCST|TREM2|PIK3AP1|NCF1,222
GO:0014066,GO Biological Processes,regulation of phosphatidylinositol 3-kinase signaling,-3.3,9,FGR|HCLS1|IL18|CCL5|RASGRP1|HCST|TREM2|PIK3AP1|NCF1,222
GO:0070099,GO Biological Processes,regulation of chemokine-mediated signaling pathway,-3.02,3,ROBO1|CCL5|TREM2,222
GO:0062013,GO Biological Processes,positive regulation of small molecule metabolic process,-3.63,11,IFNG|IL1B|MYC|NNMT|P2RX7|P2RY6|PMAIP1|PTAFR|PTGS2|NR1H3|TREM2,223
GO:0045913,GO Biological Processes,positive regulation of carbohydrate metabolic process,-2.97,7,IFNG|MYC|NNMT|P2RX7|P2RY6|PMAIP1|PTAFR,223
GO:0006109,GO Biological Processes,regulation of carbohydrate metabolic process,-2.81,11,IFNG|MYC|NNMT|P2RX7|P2RY6|PLEK|PMAIP1|PTAFR|DDIT4|TIGAR|RUBCNL,223
GO:0062012,GO Biological Processes,regulation of small molecule metabolic process,-2.66,16,IFNG|IL1B|MYC|NNMT|P2RX7|P2RY6|PLEK|PMAIP1|PTAFR|PTGS2|SLC7A7|NR1H3|TREM2|DDIT4|TIGAR|RUBCNL,223
GO:0006110,GO Biological Processes,regulation of glycolytic process,-2.64,5,IFNG|MYC|P2RX7|DDIT4|TIGAR,223
GO:0043470,GO Biological Processes,regulation of carbohydrate catabolic process,-2.26,5,IFNG|MYC|P2RX7|DDIT4|TIGAR,223
GO:1903580,GO Biological Processes,positive regulation of ATP metabolic process,-2.16,4,IFNG|MYC|P2RX7|TREM2,223
GO:0045821,GO Biological Processes,positive regulation of glycolytic process,-2.11,3,IFNG|MYC|P2RX7,223
GO:1900542,GO Biological Processes,regulation of purine nucleotide metabolic process,-2.05,6,IFNG|MYC|P2RX7|TREM2|DDIT4|TIGAR,223
GO:0006140,GO Biological Processes,regulation of nucleotide metabolic process,-2.01,6,IFNG|MYC|P2RX7|TREM2|DDIT4|TIGAR,223
R-HSA-196849,Reactome Gene Sets,Metabolism of water-soluble vitamins and cofactors,-3.61,10,ACP5|CD38|NNMT|ENPP2|ENPP3|PTGS2|SLC2A3|VNN2|VNN1|MTHFD2,224
R-HSA-199220,Reactome Gene Sets,Vitamin B5 (pantothenate) metabolism,-3.46,4,ENPP2|ENPP3|VNN2|VNN1,224
hsa00770,KEGG Pathway,Pantothenate and CoA biosynthesis,-3.09,4,BCAT1|ENPP3|VNN2|VNN1,224
R-HSA-196854,Reactome Gene Sets,Metabolism of vitamins and cofactors,-2.68,11,ACP5|CD38|GCH1|NNMT|ENPP2|ENPP3|PTGS2|SLC2A3|VNN2|VNN1|MTHFD2,224
GO:0006767,GO Biological Processes,water-soluble vitamin metabolic process,-2.01,5,NNMT|SLC2A3|VNN2|VNN1|MTHFD2,224
GO:0008154,GO Biological Processes,actin polymerization or depolymerization,-3.59,7,AIF1|HCLS1|WIPF1|PSTPIP2|PSTPIP1|PREX1|MICAL1,225
GO:0030041,GO Biological Processes,actin filament polymerization,-3.14,5,AIF1|HCLS1|PSTPIP2|PSTPIP1|PREX1,225
GO:0007015,GO Biological Processes,actin filament organization,-2.84,14,AIF1|RHOH|HCLS1|LCP1|MYO1F|RAC2|WIPF1|PSTPIP2|PSTPIP1|ARPC1B|CORO1A|CORO1C|PREX1|MICAL1,225
GO:0030029,GO Biological Processes,actin filament-based process,-2.73,24,AIF1|RHOH|DOCK2|FGF12|HCLS1|NCKAP1L|LCP1|MYO1F|PLEK|RAC2|SNTA1|TYROBP|WIPF1|GPR65|PSTPIP2|PSTPIP1|GMFG|ARPC1B|CORO1A|EPB41L3|CORO1C|PREX1|MICAL1|CCDC88C,225
GO:0030036,GO Biological Processes,actin cytoskeleton organization,-2.03,20,AIF1|RHOH|DOCK2|HCLS1|NCKAP1L|LCP1|MYO1F|PLEK|RAC2|TYROBP|WIPF1|GPR65|PSTPIP2|PSTPIP1|ARPC1B|CORO1A|EPB41L3|CORO1C|PREX1|MICAL1,225
WP12,WikiPathways,Osteoclast signaling,-3.57,4,ACP5|CTSK|SPP1|TNFSF11,226
WP2018,WikiPathways,RANKL/RANK signaling pathway,-3.03,6,ACP5|CTSK|LYN|RELB|VCAM1|TNFSF11,226
GO:0098586,GO Biological Processes,cellular response to virus,-3.55,7,IL6|CXCL10|LGALS9|MMP12|OAS1|CCL5|TLR7,227
GO:0046427,GO Biological Processes,positive regulation of receptor signaling pathway via JAK-STAT,-2.98,5,IL6|IL7R|IL10RA|CCL5|CRLF3,227
GO:1904894,GO Biological Processes,positive regulation of receptor signaling pathway via STAT,-2.78,5,IL6|IL7R|IL10RA|CCL5|CRLF3,227
GO:0046425,GO Biological Processes,regulation of receptor signaling pathway via JAK-STAT,-2.28,6,IL6|IL7R|IL10RA|PTPRC|CCL5|CRLF3,227
GO:1904892,GO Biological Processes,regulation of receptor signaling pathway via STAT,-2.01,6,IL6|IL7R|IL10RA|PTPRC|CCL5|CRLF3,227
WP3678,WikiPathways,Amplification and expansion of oncogenic pathways as metastatic traits,-3.46,4,PIK3CG|VCAM1|CXCR4|CYTIP,228
M18,Canonical Pathways,PID INTEGRIN1 PATHWAY,-3.38,7,CD14|F13A1|ITGA4|PLAUR|SPP1|TGFBI|VCAM1,229
M277,Canonical Pathways,PID INTEGRIN A4B1 PATHWAY,-3.26,5,CD14|ITGA4|SPP1|VCAM1|JAML,229
M118,Canonical Pathways,PID INTEGRIN A9B1 PATHWAY,-2.79,4,CSF2RA|F13A1|SPP1|VCAM1,229
M212,Canonical Pathways,PID INTEGRIN5 PATHWAY,-2.32,3,ITGA4|PLAUR|VCAM1,229
GO:0021675,GO Biological Processes,nerve development,-2.18,6,HOXB2|ITGA4|SLC1A3|VCAM1|TCIRG1|SULF2,229
GO:0042590,GO Biological Processes,antigen processing and presentation of exogenous peptide antigen via MHC class I,-3.34,3,FCER1G|TAP1|CLEC4A,230
R-HSA-5621480,Reactome Gene Sets,Dectin-2 family,-2.66,4,FCER1G|LYN|CLEC10A|CLEC4A,230
GO:0002523,GO Biological Processes,leukocyte migration involved in inflammatory response,-3.26,4,ALOX5|CCR6|S100A9|SLAMF8,231
WP3287,WikiPathways,Overview of nanoparticle effects,-3.26,4,HMOX1|IL6|PTGS1|PTGS2,232
WP4495,WikiPathways,IL-10 anti-inflammatory signaling pathway,-2.78,3,HMOX1|IL6|IL10RA,232
GO:0031100,GO Biological Processes,animal organ regeneration,-2.65,6,HMOX1|IL6|LCP1|MYC|NNMT|TYMS,232
GO:0097421,GO Biological Processes,liver regeneration,-2.55,4,HMOX1|IL6|MYC|TYMS,232
GO:0044403,GO Biological Processes,biological process involved in symbiotic interaction,-3.25,14,CD86|CCR5|CR1|CSF1R|LTF|MRC1|MYD88|CCL4|CCL5|CCL8|SELPLG|SIGLEC1|CXCR4|APOL1,233
GO:0019058,GO Biological Processes,viral life cycle,-2.37,10,CD86|CCR5|CR1|KPNA2|MRC1|CCL2|SELPLG|SIGLEC1|CXCR4|CXCR6,233
GO:0051702,GO Biological Processes,biological process involved in interaction with symbiont,-2.37,7,CSF1R|LTF|MYD88|CCL4|CCL5|CCL8|APOL1,233
GO:0046718,GO Biological Processes,viral entry into host cell,-2.23,7,CD86|CCR5|CR1|MRC1|SELPLG|SIGLEC1|CXCR4,233
GO:0044409,GO Biological Processes,entry into host,-2.19,7,CD86|CCR5|CR1|MRC1|SELPLG|SIGLEC1|CXCR4,233
R-HSA-416476,Reactome Gene Sets,G alpha (q) signalling events,-3.22,13,BTK|DGKA|GNA15|P2RY6|PMCH|PTAFR|RGS1|RGS2|CCL23|XCL1|GPR65|RASGRP1|RGS18,234
hsa05120,KEGG Pathway,Epithelial cell signaling in Helicobacter pylori infection,-3.22,7,CSK|CXCR2|LYN|CCL5|MAP3K14|TCIRG1|ATP6V0E2,235
GO:0010533,GO Biological Processes,regulation of activation of Janus kinase activity,-3.17,3,IL6R|CCL5|CD300A,236
GO:2000562,GO Biological Processes,"negative regulation of CD4-positive, alpha-beta T cell proliferation",-3.17,3,LGALS9|XCL1|CD274,237
GO:0071636,GO Biological Processes,positive regulation of transforming growth factor beta production,-3.09,4,LGALS9|LUM|PTGS2|XCL1,237
GO:0071634,GO Biological Processes,regulation of transforming growth factor beta production,-2.92,5,LGALS9|LUM|PTGS2|XCL1|TYROBP,237
GO:2000561,GO Biological Processes,"regulation of CD4-positive, alpha-beta T cell proliferation",-2.78,3,LGALS9|XCL1|CD274,237
GO:0046642,GO Biological Processes,negative regulation of alpha-beta T cell proliferation,-2.67,3,LGALS9|XCL1|CD274,237
GO:0046007,GO Biological Processes,negative regulation of activated T cell proliferation,-2.48,3,LGALS9|CD274|CRTAM,237
GO:0042092,GO Biological Processes,type 2 immune response,-3.17,3,GATA3|IL18|BATF,238
GO:0051897,GO Biological Processes,positive regulation of protein kinase B signaling,-2.48,8,CCR7|F3|GATA3|HCLS1|IL18|PIK3CG|TNFSF11|HPSE,238
GO:0051896,GO Biological Processes,regulation of protein kinase B signaling,-2.24,10,CCR7|DDIT3|F3|GATA3|HCLS1|HLA-G|IL18|PIK3CG|TNFSF11|HPSE,238
GO:0090594,GO Biological Processes,inflammatory response to wounding,-3.17,3,HMOX1|TLR4|CCR2,239
GO:0002262,GO Biological Processes,myeloid cell homeostasis,-2.45,8,BPGM|GATA3|HCLS1|NCKAP1L|HMOX1|IL6|LYN|CCR2,239
R-HSA-983231,Reactome Gene Sets,Factors involved in megakaryocyte development and platelet production,-3.11,11,DOCK2|GATA3|IRF1|PRKAR2B|TUBA4A|TUBA1A|MAFF|DOCK10|MICAL1|DOCK8|GATA5,240
WP4542,WikiPathways,Overview of leukocyte-intrinsic Hippo pathway functions,-3.09,5,CCR7|FYB1|ITGAL|RASSF5|FERMT3,241
GO:0010922,GO Biological Processes,positive regulation of phosphatase activity,-3.09,5,CD33|IFNG|PLEK|PTPRC|CD300A,242
GO:0035306,GO Biological Processes,positive regulation of dephosphorylation,-2.79,6,CD33|IFNG|PLEK|PTPRC|LILRB2|CD300A,242
GO:0010921,GO Biological Processes,regulation of phosphatase activity,-2.1,6,CD33|NCKAP1L|IFNG|PLEK|PTPRC|CD300A,242
GO:0000902,GO Biological Processes,cell morphogenesis,-3.04,27,RHOH|CHN1|CSF1R|DMRT1|DPYSL2|GATA3|NCKAP1L|IL7R|ITGA4|LIPA|NBL1|NEFH|P2RX7|PSMB10|RAC2|ROBO1|S100B|SLC1A3|VLDLR|LST1|EPB41L3|GREM1|PLEKHO1|DOCK10|BCL11B|FERMT3|CCDC88C,243
R-HSA-8877330,Reactome Gene Sets,RUNX1 and FOXP3 control the development of regulatory T lymphocytes (Tregs),-3.02,3,CR1|IFNG|IL2RA,244
M60,Canonical Pathways,PID NFAT TFPATHWAY,-2.64,5,DGKA|GATA3|IFNG|IL2RA|PTGS2,244
GO:0033089,GO Biological Processes,positive regulation of T cell differentiation in thymus,-3.02,3,IL7R|VNN1|RASGRP1,245
GO:0042100,GO Biological Processes,B cell proliferation,-2.73,5,IL7R|CD180|PTPRC|TLR4|RASGRP1,245
GO:0002347,GO Biological Processes,response to tumor cell,-3.01,4,NKG7|PRF1|LAPTM5|CRTAM,246
WP4141,WikiPathways,PI3K/AKT/mTOR - VitD3 signaling,-3.01,4,CD86|HLA-DRA|MYC|SLC2A3,247
GO:0009636,GO Biological Processes,response to toxic substance,-2.99,13,ALOX5AP|GLRX|LYN|PIM1|PTGS1|PTGS2|S100A9|CCL4|CCL5|SOD2|TLR2|TYMS|RDH12,248
GO:1990748,GO Biological Processes,cellular detoxification,-2.82,8,ALOX5AP|GLRX|PIM1|PTGS1|PTGS2|S100A9|SOD2|RDH12,248
GO:0097237,GO Biological Processes,cellular response to toxic substance,-2.61,8,ALOX5AP|GLRX|PIM1|PTGS1|PTGS2|S100A9|SOD2|RDH12,248
GO:0098754,GO Biological Processes,detoxification,-2.2,8,ALOX5AP|GLRX|PIM1|PTGS1|PTGS2|S100A9|SOD2|RDH12,248
GO:0032570,GO Biological Processes,response to progesterone,-2.92,5,CD38|PTGER2|TLR2|TYMS|NR1H3,249
GO:0034381,GO Biological Processes,plasma lipoprotein particle clearance,-2.86,4,HMOX1|LIPA|VLDLR|NCEH1,250
GO:0034383,GO Biological Processes,low-density lipoprotein particle clearance,-2.57,3,HMOX1|LIPA|NCEH1,250
R-HSA-8964043,Reactome Gene Sets,Plasma lipoprotein clearance,-2.34,4,LIPA|VLDLR|NR1H3|NCEH1,250
GO:0030865,GO Biological Processes,cortical cytoskeleton organization,-2.83,6,RHOH|NCKAP1L|LCP1|PLEK|RAC2|EPB41L3,251
GO:0030866,GO Biological Processes,cortical actin cytoskeleton organization,-2.08,4,NCKAP1L|LCP1|PLEK|EPB41L3,251
GO:0060907,GO Biological Processes,positive regulation of macrophage cytokine production,-2.78,3,HLA-G|TLR4|LAPTM5,252
GO:0070207,GO Biological Processes,protein homotrimerization,-2.48,3,ALOX5AP|HLA-G|MLKL,252
GO:0010935,GO Biological Processes,regulation of macrophage cytokine production,-2.32,3,HLA-G|TLR4|LAPTM5,252
GO:0070206,GO Biological Processes,protein trimerization,-2.32,3,ALOX5AP|HLA-G|MLKL,252
WP289,WikiPathways,Myometrial relaxation and contraction pathways,-2.77,10,IL1B|IL6|PKIB|PRKAR2B|PRKCB|RGS1|RGS2|RGS10|MAFF|RGS18,253
GO:2000479,GO Biological Processes,regulation of cAMP-dependent protein kinase activity,-2.11,3,ADRB2|PKIB|PRKAR2B,253
GO:0009394,GO Biological Processes,2'-deoxyribonucleotide metabolic process,-2.73,5,DCK|TYMP|TYMS|SAMHD1|CMPK2,254
GO:0009262,GO Biological Processes,deoxyribonucleotide metabolic process,-2.68,5,DCK|TYMP|TYMS|SAMHD1|CMPK2,254
GO:0019692,GO Biological Processes,deoxyribose phosphate metabolic process,-2.64,5,DCK|TYMP|TYMS|SAMHD1|CMPK2,254
GO:0006206,GO Biological Processes,pyrimidine nucleobase metabolic process,-2.48,3,TYMP|ALDH6A1|TYMS,254
GO:0009200,GO Biological Processes,deoxyribonucleoside triphosphate metabolic process,-2.4,3,TYMS|SAMHD1|CMPK2,254
GO:0009263,GO Biological Processes,deoxyribonucleotide biosynthetic process,-2.4,3,DCK|TYMS|CMPK2,254
GO:0009265,GO Biological Processes,2'-deoxyribonucleotide biosynthetic process,-2.4,3,DCK|TYMS|CMPK2,254
GO:0046385,GO Biological Processes,deoxyribose phosphate biosynthetic process,-2.4,3,DCK|TYMS|CMPK2,254
GO:0006220,GO Biological Processes,pyrimidine nucleotide metabolic process,-2.36,5,DCK|TYMP|ENPP3|TYMS|CMPK2,254
hsa00240,KEGG Pathway,Pyrimidine metabolism,-2.16,5,DCK|TYMP|ENPP3|TYMS|CMPK2,254
GO:0072527,GO Biological Processes,pyrimidine-containing compound metabolic process,-2.15,6,DCK|TYMP|ALDH6A1|ENPP3|TYMS|CMPK2,254
WP2446,WikiPathways,Retinoblastoma gene in cancer,-2.01,6,CDC25B|DCK|DNMT1|MYC|TYMS|CDC7,254
GO:0061515,GO Biological Processes,myeloid cell development,-2.72,6,BPGM|EVI2B|NCKAP1L|TLR2|TNFSF11|NRROS,255
R-HSA-2168880,Reactome Gene Sets,Scavenging of heme from plasma,-2.67,3,JCHAIN|APOL1|CD163,256
WP1434,WikiPathways,Osteopontin signaling,-2.67,3,MMP9|SPP1|MAP3K14,257
WP4300,WikiPathways,Extracellular vesicles in the crosstalk of cardiac cells,-2.6,4,IL6|MMP9|SPP1|TLR4,257
GO:0000272,GO Biological Processes,polysaccharide catabolic process,-2.67,3,AOAH|PYGM|CHIA,258
GO:1901136,GO Biological Processes,carbohydrate derivative catabolic process,-2.63,10,AOAH|BPGM|TYMP|MMP12|NUDT1|HPSE|SAMHD1|FBXO6|CHIA|NPL,258
WP2324,WikiPathways,AGE/RAGE pathway,-2.62,6,MMP7|MMP9|MYD88|PLA2G4A|PRKCB|NCF1,259
GO:2001267,GO Biological Processes,regulation of cysteine-type endopeptidase activity involved in apoptotic signaling pathway,-2.32,3,LGALS9|MMP9|PLAUR,259
GO:0045742,GO Biological Processes,positive regulation of epidermal growth factor receptor signaling pathway,-2.2,4,AREG|MMP9|PLAUR|NCF1,259
GO:1901186,GO Biological Processes,positive regulation of ERBB signaling pathway,-2.12,4,AREG|MMP9|PLAUR|NCF1,259
GO:0002456,GO Biological Processes,T cell mediated immunity,-2.6,4,GATA3|PRF1|BTN3A3|BTN3A2,260
GO:0050678,GO Biological Processes,regulation of epithelial cell proliferation,-2.6,17,ALOX5|AREG|C5AR1|RUNX3|F3|GATA3|HMOX1|ITGA4|MMP12|MYC|SERPINF1|ROBO1|CCL2|TNFAIP3|NOD2|BCL11B|JAML,261
GO:1904035,GO Biological Processes,regulation of epithelial cell apoptotic process,-2.47,7,GATA3|HLA-G|HMOX1|IL6|ITGA4|CCL2|TNFAIP3,261
GO:2000351,GO Biological Processes,regulation of endothelial cell apoptotic process,-2.13,5,GATA3|HLA-G|ITGA4|CCL2|TNFAIP3,261
GO:1904037,GO Biological Processes,positive regulation of epithelial cell apoptotic process,-2.12,4,HLA-G|IL6|ITGA4|CCL2,261
GO:0032688,GO Biological Processes,negative regulation of interferon-beta production,-2.57,3,RELB|NMI|PYCARD,262
GO:0032480,GO Biological Processes,negative regulation of type I interferon production,-2.39,4,RELB|NMI|PYCARD|HAVCR2,262
R-HSA-5621575,Reactome Gene Sets,CD209 (DC-SIGN) signaling,-2.05,3,ICAM3|LYN|RELB,262
GO:0061043,GO Biological Processes,regulation of vascular wound healing,-2.57,3,ALOX5|TNFAIP3|CXCR4,263
GO:1903034,GO Biological Processes,regulation of response to wounding,-2.11,9,ALOX5|SERPING1|F3|SPP1|TNFAIP3|CXCR4|HPSE|CLEC7A|SIGLEC10,263
GO:0007157,GO Biological Processes,heterophilic cell-cell adhesion via plasma membrane cell adhesion molecules,-2.56,5,ITGAL|VCAM1|CRTAM|IGSF21|JAML,264
GO:0043627,GO Biological Processes,response to estrogen,-2.55,6,GATA3|HMOX1|IL4R|MYC|SERPINB9|ARPC1B,265
WP2583,WikiPathways,T cell receptor and co-stimulatory signaling,-2.55,4,ITK|LCK|ZAP70|RASGRP1,266
R-HSA-9013407,Reactome Gene Sets,RHOH GTPase cycle,-2.12,4,RHOH|CSK|LCK|ZAP70,266
GO:0045598,GO Biological Processes,regulation of fat cell differentiation,-2.55,9,ALOX5|DDIT3|GATA3|IL6|PIM1|PTGS2|RARRES2|SOD2|TRIB2,267
GO:0045599,GO Biological Processes,negative regulation of fat cell differentiation,-2.13,5,DDIT3|GATA3|IL6|SOD2|TRIB2,267
GO:0030852,GO Biological Processes,regulation of granulocyte differentiation,-2.48,3,C1QC|EVI2B|HCLS1,268
GO:0014009,GO Biological Processes,glial cell proliferation,-2.48,3,AREG|CSF1R|TREM2,269
GO:0061098,GO Biological Processes,positive regulation of protein tyrosine kinase activity,-2.26,5,AREG|CSF1R|CCL5|GREM1|NCF1,269
WP241,WikiPathways,One-carbon metabolism,-2.44,4,DNMT1|GLRX|TYMS|MTHFD2,270
GO:0046653,GO Biological Processes,tetrahydrofolate metabolic process,-2.11,3,GCH1|TYMS|MTHFD2,270
WP4963,WikiPathways,p53 transcriptional gene network,-2.43,6,NCF2|PMAIP1|CCL2|ISG15|DRAM1|TIGAR,271
WP2363,WikiPathways,Gastric cancer network 2,-2.34,4,CD48|LBR|MYC|PLAC8,272
GO:0051259,GO Biological Processes,protein complex oligomerization,-2.34,12,ALOX5AP|HLA-DRB1|HLA-G|PRF1|SOD2|TDO2|HOMER1|SAMHD1|PYCARD|KCTD12|GBP5|MLKL,273
GO:0051260,GO Biological Processes,protein homooligomerization,-2.27,10,ALOX5AP|HLA-G|PRF1|SOD2|TDO2|SAMHD1|PYCARD|KCTD12|GBP5|MLKL,273
GO:0051262,GO Biological Processes,protein tetramerization,-2.01,6,HLA-DRB1|SOD2|TDO2|HOMER1|SAMHD1|GBP5,273
GO:0033623,GO Biological Processes,regulation of integrin activation,-2.32,3,PLEK|PTGER4|CXCL13,274
R-HSA-180292,Reactome Gene Sets,GAB1 signalosome,-2.32,3,AREG|CSK|PAG1,275
GO:0048535,GO Biological Processes,lymph node development,-2.25,3,IL7R|IL15|LTB,276
R-HSA-196071,Reactome Gene Sets,Metabolism of steroid hormones,-2.25,4,AKR1B1|HSD11B1|HSD11B2|HSD17B14,277
GO:0055076,GO Biological Processes,transition metal ion homeostasis,-2.19,8,SLC31A2|HMOX1|LCK|LTF|MYC|S100A9|SOD2|SCO2,278
GO:2000269,GO Biological Processes,regulation of fibroblast apoptotic process,-2.18,3,PIK3CG|STK17B|STK17A,279
GO:0009713,GO Biological Processes,catechol-containing compound biosynthetic process,-2.18,3,GATA3|GCH1|MOXD1,280
GO:0042423,GO Biological Processes,catecholamine biosynthetic process,-2.18,3,GATA3|GCH1|MOXD1,280
GO:0030279,GO Biological Processes,negative regulation of ossification,-2.16,4,CCR1|SRGN|CHSY1|GREM1,281
GO:0030502,GO Biological Processes,negative regulation of bone mineralization,-2.05,3,CCR1|SRGN|GREM1,281
WP3614,WikiPathways,Photodynamic therapy-induced HIF-1 survival signaling,-2.16,4,BCL2A1|PMAIP1|PTGS2|SLC2A3,282
GO:0003176,GO Biological Processes,aortic valve development,-2.16,4,GATA3|ROBO1|TNFRSF1B|GATA5,283
GO:1905314,GO Biological Processes,semi-lunar valve development,-2,4,GATA3|ROBO1|TNFRSF1B|GATA5,283
GO:0048863,GO Biological Processes,stem cell differentiation,-2.14,9,MEOX1|PTPRC|EOMES|BATF|CORO1C|PHF19|GREM1|ELL3|KBTBD8,284
GO:0031640,GO Biological Processes,killing of cells of other organism,-2.12,4,LTF|LYZ|CCL13|GNLY,285
GO:2000249,GO Biological Processes,regulation of actin cytoskeleton reorganization,-2.08,4,CSF1R|HCK|HCLS1|GMFG,286
GO:0032069,GO Biological Processes,regulation of nuclease activity,-2.05,3,GZMA|OAS1|OAS2,287
