# Supplementary material for: Weighted gene co-expression network reveals driver genes contributing to phenotypes of anaplastic thyroid carcinoma and immune checkpoint identification for therapeutic targets
Source: Front Oncol. 2022 Dec 1;12:1018479. doi: 10.3389/fonc.2022.1018479 (PMC9751455; doi:10.3389/fonc.2022.1018479)
Supplement: Supplementary file 6 [file Table_6.csv]

Supplementary Table 6 Biological processes and pathways enriched by hub genes of purple module
GO	Category	Description	LogP	Gene symbol	GROUP_ID
R-HSA-6809371	Reactome Gene Sets	Formation of the cornified envelope	-14.81	DSC2|DSC3|DSG3|KRT5|KRT6A|KRT6B|KRT14|KRT16|PI3|KRT23	1
R-HSA-6805567	Reactome Gene Sets	Keratinization	-12.62	DSC2|DSC3|DSG3|KRT5|KRT6A|KRT6B|KRT14|KRT16|PI3|KRT23	1
GO:0045109	GO Biological Processes	intermediate filament organization	-4.59	KRT14|KRT16|KRT23	1
GO:0045104	GO Biological Processes	intermediate filament cytoskeleton organization	-4	KRT14|KRT16|KRT23	1
GO:0045103	GO Biological Processes	intermediate filament-based process	-3.98	KRT14|KRT16|KRT23	1
hsa05150	KEGG Pathway	Staphylococcus aureus infection	-3.52	KRT14|KRT16|KRT23	1
hsa04915	KEGG Pathway	Estrogen signaling pathway	-3.06	KRT14|KRT16|KRT23	1
GO:0097435	GO Biological Processes	supramolecular fiber organization	-2.27	KRT14|KRT16|TLL2|KRT23	1
GO:0007568	GO Biological Processes	aging	-2.25	GJB2|KRT14|KRT16	1
R-HSA-446107	Reactome Gene Sets	Type I hemidesmosome assembly	-9.02	COL17A1|KRT5|KRT14|LAMC2	2
GO:0008544	GO Biological Processes	epidermis development	-8.44	COL17A1|SFN|KRT5|KRT14|KRT16|LAMC2|S100A7|SLITRK6	2
R-HSA-446728	Reactome Gene Sets	Cell junction organization	-5.14	COL17A1|KRT5|KRT14|LAMC2	2
R-HSA-1500931	Reactome Gene Sets	Cell-Cell communication	-4.55	COL17A1|KRT5|KRT14|LAMC2	2
M236	Canonical Pathways	PID DELTA NP63 PATHWAY	-4.44	SFN|KRT5|KRT14	2
M115	Canonical Pathways	PID REG GR PATHWAY	-3.72	SFN|KRT5|KRT14	2
M3468	Canonical Pathways	NABA ECM REGULATORS	-6.1	CST1|CST2|CST4|PI3|SERPINB5|TLL2	3
GO:0010951	GO Biological Processes	negative regulation of endopeptidase activity	-5.96	CST1|CST2|CST4|SFN|PI3|SERPINB5	3
GO:0010466	GO Biological Processes	negative regulation of peptidase activity	-5.85	CST1|CST2|CST4|SFN|PI3|SERPINB5	3
GO:0052548	GO Biological Processes	regulation of endopeptidase activity	-5.8	CST1|CST2|CST4|SFN|PI3|SERPINB5|XDH	3
GO:0052547	GO Biological Processes	regulation of peptidase activity	-5.61	CST1|CST2|CST4|SFN|PI3|SERPINB5|XDH	3
M5885	Canonical Pathways	NABA MATRISOME ASSOCIATED	-5.19	CST1|CST2|CST4|PI3|SERPINB5|S100A2|S100A7|TLL2	3
GO:0045861	GO Biological Processes	negative regulation of proteolysis	-5.13	CST1|CST2|CST4|SFN|PI3|SERPINB5	3
GO:0051346	GO Biological Processes	negative regulation of hydrolase activity	-4.99	CST1|CST2|CST4|SFN|PI3|SERPINB5	3
GO:0001580	GO Biological Processes	detection of chemical stimulus involved in sensory perception of bitter taste	-4.76	CST1|CST2|CST4	3
GO:0050913	GO Biological Processes	sensory perception of bitter taste	-4.62	CST1|CST2|CST4	3
GO:0050912	GO Biological Processes	detection of chemical stimulus involved in sensory perception of taste	-4.56	CST1|CST2|CST4	3
GO:0030162	GO Biological Processes	regulation of proteolysis	-4.24	CST1|CST2|CST4|SFN|PI3|SERPINB5|XDH	3
GO:0043086	GO Biological Processes	negative regulation of catalytic activity	-4.09	CST1|CST2|CST4|SFN|PI3|SERPINB5|GPR87	3
GO:0050909	GO Biological Processes	sensory perception of taste	-4.06	CST1|CST2|CST4	3
hsa04970	KEGG Pathway	Salivary secretion	-3.56	CST1|CST2|CST4	3
GO:0098742	GO Biological Processes	cell-cell adhesion via plasma-membrane adhesion molecules	-4.6	DSC2|DSC3|DSG3|FAT2|TENM2	4
GO:0007156	GO Biological Processes	homophilic cell adhesion via plasma membrane adhesion molecules	-4.11	DSC2|DSC3|DSG3|FAT2	4
GO:0098609	GO Biological Processes	cell-cell adhesion	-4.11	DSC2|DSC3|DSG3|FAT2|TRIM29|TENM2	4
M239	Canonical Pathways	PID A6B1 A6B4 INTEGRIN PATHWAY	-4.47	COL17A1|SFN|LAMC2	5
R-HSA-2022090	Reactome Gene Sets	Assembly of collagen fibrils and other multimeric structures	-4.1	COL17A1|LAMC2|TLL2	5
R-HSA-1474290	Reactome Gene Sets	Collagen formation	-3.6	COL17A1|LAMC2|TLL2	5
GO:0030198	GO Biological Processes	extracellular matrix organization	-3.34	COL17A1|SERPINB5|TLL2|MIA	5
GO:0043062	GO Biological Processes	extracellular structure organization	-3.33	COL17A1|SERPINB5|TLL2|MIA	5
GO:0045229	GO Biological Processes	external encapsulating structure organization	-3.32	COL17A1|SERPINB5|TLL2|MIA	5
R-HSA-1474228	Reactome Gene Sets	Degradation of the extracellular matrix	-3.04	COL17A1|LAMC2|TLL2	5
R-HSA-1474244	Reactome Gene Sets	Extracellular matrix organization	-2.1	COL17A1|LAMC2|TLL2	5
M256	Canonical Pathways	PID TAP63 PATHWAY	-4.26	SERPINB5|S100A2|CLCA2	6
M19	Canonical Pathways	PID P73PATHWAY	-3.77	SFN|S100A2|CLCA2	6
M145	Canonical Pathways	PID P53 DOWNSTREAM PATHWAY	-3.07	SFN|SERPINB5|S100A2	6
GO:0009913	GO Biological Processes	epidermal cell differentiation	-4.2	SFN|KRT16|S100A7|SLITRK6	7
GO:0030855	GO Biological Processes	epithelial cell differentiation	-4.04	SFN|KRT14|KRT16|S100A7|KRT23|SLITRK6	7
GO:0030216	GO Biological Processes	keratinocyte differentiation	-3.37	SFN|KRT16|S100A7	7
GO:0043588	GO Biological Processes	skin development	-2.4	SFN|KRT16|S100A7	7
WP2877	WikiPathways	Vitamin D receptor pathway	-3.93	CST1|KRT16|KLK6|S100A2	8
GO:0010631	GO Biological Processes	epithelial cell migration	-3.63	FAT2|KRT16|S100A2	8
GO:0090132	GO Biological Processes	epithelium migration	-3.59	FAT2|KRT16|S100A2	8
GO:0090130	GO Biological Processes	tissue migration	-3.5	FAT2|KRT16|S100A2	8
GO:0001667	GO Biological Processes	ameboidal-type cell migration	-2.71	FAT2|KRT16|S100A2	8
GO:0031589	GO Biological Processes	cell-substrate adhesion	-3.91	COL17A1|FAT2|MSLN|LYPD3	9
R-HSA-163125	Reactome Gene Sets	Post-translational modification: synthesis of GPI-anchored proteins	-3.56	LY6D|MSLN|LYPD3	9
GO:0007160	GO Biological Processes	cell-matrix adhesion	-3.11	COL17A1|MSLN|LYPD3	9
GO:0019730	GO Biological Processes	antimicrobial humoral response	-3.33	KRT6A|PI3|S100A7	10
GO:0006959	GO Biological Processes	humoral immune response	-2.15	KRT6A|PI3|S100A7	10
GO:0034329	GO Biological Processes	cell junction assembly	-2.28	COL17A1|GJB2|SLITRK6	11
