# Supplementary material for: Weighted gene co-expression network reveals driver genes contributing to phenotypes of anaplastic thyroid carcinoma and immune checkpoint identification for therapeutic targets
Source: Front Oncol. 2022 Dec 1;12:1018479. doi: 10.3389/fonc.2022.1018479 (PMC9751455; doi:10.3389/fonc.2022.1018479)
Supplement: Supplementary file 7 [file Table_7.xls]

## Sheet: Sheet1
The molecular functions of GO enriched by hub genes of ATC-specific modules
	ID	Description	p.adjust	gene symol or ID	Count
Turquoise module	GO:0098632	cell-cell adhesion mediator activity	0.000705229	EPCAM/NTNG1/CNTN6/CXADR/STXBP6/CNTN4/DSP/CNN3/EMB/LRRC4C/KRT18/PDLIM1/CD200/DSG2/JUP	15
	GO:0098631	cell adhesion mediator activity	0.000705229	EPCAM/NTNG1/CNTN6/CXADR/STXBP6/CNTN4/DSP/CNN3/EMB/LRRC4C/KRT18/PDLIM1/CD200/DSG2/JUP/ITGA1	16
Magenta module	GO:0005201	extracellular matrix structural constituent	1.6368e-36	SRPX2/COL12A1/EMILIN1/PXDN/PCOLCE/CTHRC1/COL5A1/COL5A2/COL11A1/VCAN/COL1A2/COL6A3/COL6A2/COL3A1/COL5A3/POSTN/THBS2/BGN/COL1A1/COL10A1/AEBP1/SPON1/COL15A1/MXRA5/LAMB1/HMCN1/COL4A1/ASPN/COL16A1	29
	GO:0030020	extracellular matrix structural constituent conferring tensile strength	2.36834e-21	COL12A1/COL5A1/COL5A2/COL11A1/COL1A2/COL6A3/COL6A2/COL3A1/COL5A3/COL1A1/COL10A1/COL15A1/COL4A1/COL16A1	14
	GO:0048407	platelet-derived growth factor binding	7.89552e-13	COL5A1/PDGFA/COL1A2/COL3A1/COL1A1/PDGFRB/COL4A1	7
	GO:0019838	growth factor binding	3.26821e-08	SRPX2/PXDN/COL5A1/PDGFA/COL1A2/COL3A1/COL1A1/HTRA1/PDGFRB/COL4A1	10
	GO:0005518	collagen binding	3.26821e-08	SERPINH1/PCOLCE/PDGFA/MMP13/COL5A3/AEBP1/LRRC15/ASPN	8
	GO:0005539	glycosaminoglycan binding	3.00811e-07	TNFAIP6/PCOLCE/COL5A1/COL11A1/VCAN/COL5A3/POSTN/THBS2/BGN/FSTL1/SULF1	11
	GO:0005178	integrin binding	5.15601e-06	EMILIN1/ACTN1/FAP/COL5A1/COL3A1/LAMB1/SFRP2/COL16A1	8
	GO:0050839	cell adhesion molecule binding	8.22628e-05	EMILIN1/ACTN1/FAP/COL5A1/COL3A1/CDH11/POSTN/LAMB1/HMCN1/CTNNB1/SFRP2/COL16A1	12
	GO:0008201	heparin binding	0.000303156	PCOLCE/COL5A1/COL11A1/COL5A3/POSTN/THBS2/FSTL1	7
	GO:0017147	Wnt-protein binding	0.000499129	CTHRC1/SFRP4/APCDD1/SFRP2	4
	GO:0046332	SMAD binding	0.000629993	COL5A2/COL1A2/COL3A1/PMEPA1/CTNNB1	5
	GO:0004222	metalloendopeptidase activity	0.00193309	ADAM12/MMP11/ADAMTS2/FAP/MMP13	5
	GO:0030021	extracellular matrix structural constituent conferring compression resistance	0.00198568	VCAN/BGN/ASPN	3
	GO:0050840	extracellular matrix binding	0.00198568	COL11A1/BGN/LRRC15/CD248	4
	GO:1901681	sulfur compound binding	0.00216755	PCOLCE/COL5A1/COL11A1/COL5A3/POSTN/THBS2/FSTL1	7
	GO:0008237	metallopeptidase activity	0.00244766	ADAM12/MMP11/ADAMTS2/FAP/MMP13/AEBP1	6
	GO:0004065	arylsulfatase activity	0.0211993	ARSJ/SULF1	2
	GO:0005161	platelet-derived growth factor receptor binding	0.0230316	PDGFA/PDGFRB	2
	GO:0008484	sulfuric ester hydrolase activity	0.0280899	ARSJ/SULF1	2
	GO:0002020	protease binding	0.0291875	FAP/COL1A2/COL3A1/COL1A1	4
	GO:0004175	endopeptidase activity	0.0350667	ADAM12/MMP11/ADAMTS2/FAP/MMP13/HTRA1/PLAT	7
	GO:0005540	hyaluronic acid binding	0.0370068	TNFAIP6/VCAN	2
Blue module	GO:0140375	immune receptor activity	2.76423e-24	10288/1230/9180/1438/3559/3601/1441/2207/728/7850/2210/719/1378/2213/3566/50615/3575/3579/1439/3587/9034/10663/58985/3561/1236/2152/3570/10148/7852/3113/3122/1234/729230/3117/3560/8809/1235/3119	38
	GO:0004896	cytokine receptor activity	2.04748e-16	1230/9180/1438/3559/3601/1441/7850/3566/50615/3575/3579/1439/3587/9034/10663/58985/3561/1236/2152/3570/10148/7852/1234/729230/3560/8809/1235	27
	GO:0019955	cytokine binding	4.19153e-14	1230/9180/1438/26585/3559/1441/7850/1436/3676/4681/3579/7133/3587/9034/375387/10663/58985/3561/1236/3570/10148/7852/1234/729230/2633/3560/8809/1235	28
	GO:0005125	cytokine activity	2.47041e-10	26585/6368/6355/6357/8743/7292/6696/3553/10673/374/6351/3627/8600/6352/3569/6373/6347/6362/51192/10563/3606/3574/9235/6367/4050/58191/3458/10148/4283/6375/3600	31
	GO:0005126	cytokine receptor binding	4.63637e-10	26585/6368/4615/6355/6357/8743/7292/3553/10673/146722/6351/3627/8600/6352/3569/6373/6347/29108/6362/51192/10563/9034/3606/3574/6367/2625/4050/58191/3458/3570/10148/4283/729230/6375/3600	35
	GO:0042379	chemokine receptor binding	9.80454e-10	6368/6355/6357/6351/3627/6352/6373/6347/6362/51192/10563/9034/6367/58191/4283/729230/6375	17
	GO:0008009	chemokine activity	9.80454e-10	6368/6355/6357/6351/3627/6352/6373/6347/6362/51192/10563/6367/58191/4283/6375	15
	GO:0042605	peptide antigen binding	8.31579e-08	6890/3134/3107/3135/3113/3133/3122/3117/3115/3106/3119	11
	GO:0048020	CCR chemokine receptor binding	2.96572e-07	6368/6355/6357/6351/6352/6347/6362/10563/9034/6367/729230/6375	12
	GO:0016493	C-C chemokine receptor activity	8.27881e-07	1230/3579/9034/10663/1236/7852/1234/729230/1235	9
	GO:0019957	C-C chemokine binding	1.17134e-06	1230/3579/9034/10663/1236/7852/1234/729230/1235	9
	GO:0019956	chemokine binding	1.32083e-06	1230/3676/3579/9034/10663/1236/7852/1234/729230/1235	10
	GO:0001637	G protein-coupled chemoattractant receptor activity	2.081e-06	1230/3579/9034/10663/1236/7852/1234/729230/1235	9
	GO:0004950	chemokine receptor activity	2.081e-06	1230/3579/9034/10663/1236/7852/1234/729230/1235	9
	GO:0001614	purinergic nucleotide receptor activity	4.20969e-06	5031/5724/2857/5027/29909/5026/9934/53829	8
	GO:0016502	nucleotide receptor activity	4.20969e-06	5031/5724/2857/5027/29909/5026/9934/53829	8
	GO:0003823	antigen binding	4.20969e-06	11026/3676/6890/3575/3902/3824/962/3134/912/3107/28639/3135/3113/3133/3122/3117/3537/3115/3106/3119	20
	GO:0048018	receptor ligand activity	4.58416e-06	1890/26585/6368/6355/6357/8743/7292/6696/10457/3553/10673/374/4681/6351/3627/8600/6352/3569/6373/6347/6362/51192/10563/9535/3606/3574/2257/5367/9235/6367/4050/58191/3458/3570/10148/4283/6375/3600	38
	GO:0030546	signaling receptor activator activity	5.65367e-06	1890/26585/6368/6355/6357/8743/7292/6696/10457/3553/10673/374/4681/6351/3627/8600/6352/3569/6373/6347/6362/51192/10563/9535/3606/3574/2257/5367/9235/6367/4050/58191/3458/3570/10148/4283/6375/3600	38
	GO:0019864	IgG binding	1.06187e-05	9103/2212/2207/2210/2213/2215	6
	GO:0001664	G protein-coupled receptor binding	1.89769e-05	2769/9456/6368/2357/6355/6357/6351/3627/2219/25927/6352/8685/6373/6347/79971/6362/51192/10563/9034/5367/6367/58191/4283/729230/64108/6375	26
	GO:0042277	peptide binding	4.86318e-05	10288/64127/929/712/7097/3838/7096/2213/3684/6890/7099/3689/8685/54209/3134/912/154/3107/3135/3113/3133/3122/3117/3115/3106/3119	26
	GO:0045028	G protein-coupled purinergic nucleotide receptor activity	5.54355e-05	5031/5724/2857/29909/9934/53829	6
	GO:0033218	amide binding	5.62236e-05	10288/64127/929/712/7097/3838/7096/4329/2213/3684/146722/6890/7298/7099/3689/8685/54209/3134/912/154/3107/3135/3113/3133/3122/3117/3115/3106/3119	29
	GO:0001530	lipopolysaccharide binding	0.000220471	929/7097/23643/5724/7099/54209/5027/4057	8
	GO:0004715	non-membrane spanning protein tyrosine kinase activity	0.000227632	3055/6503/2268/695/1445/3702/4067/3932/7535	9
	GO:0035325	Toll-like receptor binding	0.000404526	6280/4615/7097/7096/23643	5
	GO:0038187	pattern recognition receptor activity	0.000404526	929/7097/23643/5724/7099	5
	GO:0038024	cargo receptor activity	0.000440622	84695/9332/283316/3684/4360/3689/8685/5168/5169/7436/58191	11
	GO:0030246	carbohydrate binding	0.000792885	6614/89790/945/64581/50856/4360/4973/2219/4125/3824/9976/5168/3823/3965/6515/26270/969/5169/3122/971/6402/10462	22
	GO:0097153	cysteine-type endopeptidase activity involved in apoptotic process	0.00128254	838/837/834/840/29108	5
	GO:0019865	immunoglobulin binding	0.00137169	9103/2212/2207/2210/2213/2215	6
	GO:0050664	oxidoreductase activity, acting on NAD(P)H, oxygen as acceptor	0.00235843	4688/1536/8564/64780/653361	5
	GO:0001540	amyloid-beta binding	0.00253991	10288/712/7097/2213/3684/7099/3689/8685/54209/154	10
	GO:0032395	MHC class II receptor activity	0.00280617	3113/3122/3117/3119	4
	GO:0071723	lipopeptide binding	0.00280617	929/7097/7096/912	4
	GO:0042287	MHC protein binding	0.00332982	10288/29992/64581/6890/3902/3824/3133	7
	GO:0005178	integrin binding	0.00372188	7045/7077/6696/10457/3553/3936/3689/9636/7412/83706/4067/9358/3385	13
	GO:0045236	CXCR chemokine receptor binding	0.00387187	3627/6373/10563/4283	4
	GO:0050786	RAGE receptor binding	0.00387187	6280/2357/6285/6275	4
	GO:0001848	complement binding	0.00563462	11326/728/1378/3684/3689	5
	GO:0003924	GTPase activity	0.0073289	10123/2769/6001/11031/115362/9363/4600/7846/4521/5880/64407/2643/326624/2634/5997/5996/399/115361/2669/7277/2633/51762	22
	GO:0008528	G protein-coupled peptide receptor activity	0.00875885	53831/1230/2357/2359/3579/9034/79627/10663/1236/7852/1234/729230/1235	13
	GO:0023023	MHC protein complex binding	0.0122206	10288/3824/3109/3122/3108	5
	GO:0001653	peptide receptor activity	0.0122206	53831/1230/2357/2359/3579/9034/79627/10663/1236/7852/1234/729230/1235	13
	GO:0005044	scavenger receptor activity	0.0123508	84695/9332/283316/8685/5168/5169/58191	7
	GO:0001846	opsonin binding	0.0123508	11326/1378/3684/3689	4
	GO:0050700	CARD domain binding	0.0157333	64127/837/834/114769	4
	GO:0001784	phosphotyrosine residue binding	0.0168023	64092/3055/2268/7409/3932/7535	6
	GO:0004175	endopeptidase activity	0.022168	838/4321/717/3002/4318/837/834/1513/203100/840/2999/27299/29108/5698/5699/715/3001/4316/3003/1520/2152/9510/4057/5696/716	25
	GO:0005539	glycosaminoglycan binding	0.0254009	6368/64127/6355/7097/10457/3627/5788/6373/55959/10563/54209/1833/4316/9510/4057/6402	16
	GO:0015026	coreceptor activity	0.0262394	942/23643/3676/10663/7852/1234	6
	GO:0005164	tumor necrosis factor receptor binding	0.0282139	8743/7292/10673/8600/4050	5
	GO:0032813	tumor necrosis factor receptor superfamily binding	0.0318309	4615/8743/7292/10673/8600/4050	6
	GO:0042288	MHC class I protein binding	0.0324883	10288/29992/6890/3133	4
	GO:0008603	cAMP-dependent protein kinase regulator activity	0.0324883	5570/3627/5577	3
	GO:0016176	superoxide-generating NADPH oxidase activator activity	0.0324883	4688/4689/653361	3
	GO:0019838	growth factor binding	0.0377002	9180/3559/1441/7850/203100/10563/3587/375387/3561/3570/3560	11
	GO:0004252	serine-type endopeptidase activity	0.0433005	717/3002/4318/203100/2999/715/3001/4316/3003/2152/4057/716	12
	GO:0045309	protein phosphorylated amino acid binding	0.0471525	64092/3055/2268/7409/3932/7535	6
	GO:0042169	SH2 domain binding	0.0471525	89790/3932/54900/55824/60312	5
	GO:0043394	proteoglycan binding	0.0471525	10855/10457/1513/5788/1520	5
Purple module	GO:0005200	structural constituent of cytoskeleton	0.000216411	KRT6B/KRT16/KRT6A/KRT5/KRT14	5
	GO:0004866	endopeptidase inhibitor activity	0.000902952	PI3/CST4/SERPINB5/CST2/CST1	5
	GO:0030414	peptidase inhibitor activity	0.000902952	PI3/CST4/SERPINB5/CST2/CST1	5
	GO:0061135	endopeptidase regulator activity	0.000902952	PI3/CST4/SERPINB5/CST2/CST1	5
	GO:0061134	peptidase regulator activity	0.00173662	PI3/CST4/SERPINB5/CST2/CST1	5
	GO:0004857	enzyme inhibitor activity	0.00196271	PI3/CST4/SERPINB5/SFN/CST2/CST1	6
	GO:0004869	cysteine-type endopeptidase inhibitor activity	0.00322912	CST4/CST2/CST1	3
