# Supplementary material for: Weighted gene co-expression network reveals driver genes contributing to phenotypes of anaplastic thyroid carcinoma and immune checkpoint identification for therapeutic targets
Source: Front Oncol. 2022 Dec 1;12:1018479. doi: 10.3389/fonc.2022.1018479 (PMC9751455; doi:10.3389/fonc.2022.1018479)
Supplement: Supplementary file 8 [file Table_8.xls]

## Sheet: Sheet1
Supplementary Table 8 KEGG pathways enriched by hub genes of ATC-specific module
	ID	Description	p.adjust	geneID	Count
Turquoise module	hsa04918	Thyroid hormone synthesis	0.0127401	7253/7038/389434/50506/4036/2878/53905/481/7849/5172/5332/405753/3309/476/7184/2882	16
	hsa00480	Glutathione metabolism	0.0196407	2878/6723/6241/4257/119391/50484/2946/2948/2941/4953/2944/2952/2882	13
Magenta module	hsa04974	Protein digestion and absorption	7.16844e-16	1303/1289/1290/1301/1278/1293/1292/1281/50509/1277/1300/1306/1282/1307	14
	hsa04510	Focal adhesion	4.66842e-08	87/5154/1278/1293/1292/7058/1277/3912/5159/1282/1499	11
	hsa04512	ECM-receptor interaction	3.81744e-06	1278/1293/1292/7058/1277/3912/1282	7
	hsa05165	Human papillomavirus infection	4.05233e-05	1278/1293/1292/7058/1277/3912/5159/23462/1282/1499	10
	hsa05146	Amoebiasis	0.000117076	87/1278/1281/1277/3912/1282	6
	hsa04151	PI3K-Akt signaling pathway	0.00039115	5154/1278/1293/1292/7058/1277/3912/5159/1282	9
	hsa04926	Relaxin signaling pathway	0.00383215	1278/4322/1281/1277/1282	5
	hsa05215	Prostate cancer	0.0112231	5154/5327/5159/1499	4
	hsa04933	AGE-RAGE signaling pathway in diabetic complications	0.0112231	1278/1281/1277/1282	4
	hsa04520	Adherens junction	0.0379126	87/6591/1499	3
	hsa04072	Phospholipase D signaling pathway	0.0383026	1759/8877/5154/5159	4
Blue module	hsa04061	Viral protein interaction with cytokine and cytokine receptor	8.01214e-19	1230/6368/6355/3559/6357/8743/1436/6351/3627/3579/6352/3569/7133/6373/6347/6362/10563/3587/8797/58985/3606/6367/3561/1236/3570/7852/1234/4283/729230/3560/8809/6375/1235	33
	hsa04060	Cytokine-cytokine receptor interaction	1.70426e-18	1230/9180/1438/6368/6355/3559/6357/8743/3601/1441/7292/7850/1436/3566/50615/3553/10673/6351/3575/3627/8600/3579/6352/3569/7133/6373/1439/6347/6362/10563/3587/8797/10663/58985/3606/3574/9235/6367/3561/4050/58191/1236/3458/3570/10148/7852/1234/4283/729230/3560/8809/6375/3600/1235	54
	hsa04145	Phagosome	1.06217e-16	9103/2212/929/4688/1536/7097/64581/2213/2215/155066/4689/3684/6890/4360/4973/7099/7846/3689/8685/10312/715/11151/3109/3134/653361/3107/7277/3135/1520/3113/3133/3122/3108/3117/3115/3106/3119	37
	hsa04640	Hematopoietic cell lineage	2.1532e-16	1438/945/3559/929/1441/917/7850/1378/1436/3566/3553/3684/3676/3575/3569/952/3109/3574/915/912/916/3570/3113/951/3122/914/3108/3117/3115/3119	30
	hsa05140	Leishmaniasis	1.93721e-14	9103/4615/2212/4688/1536/7097/1378/2215/3553/4689/3684/3676/7099/3689/3109/653361/3458/3113/3122/3108/3117/5743/3115/5579/3119	25
	hsa05332	Graft-versus-host disease	4.61832e-14	942/3002/5551/3553/3569/3824/3109/3134/3107/3135/3458/3113/3133/3122/3108/3117/3115/3106/3119	19
	hsa05323	Rheumatoid arthritis	2.07941e-13	942/7097/3553/1513/10673/155066/54/3683/7099/8600/3689/6352/3569/10312/6347/3109/3606/4050/3458/3113/3122/3108/3117/3115/3600/3119	26
	hsa05150	Staphylococcus aureus infection	4.22492e-13	9103/2212/2357/712/717/2359/713/728/6404/714/719/5724/2213/2215/3684/3683/3689/715/3109/3113/3122/3108/3117/3115/716/3119	26
	hsa04659	Th17 cell differentiation	7.91594e-12	3559/917/3566/50615/3553/3569/4794/3109/919/915/27040/2625/3561/3932/7535/916/3458/3570/10148/3113/3122/3108/3117/3560/3115/3119	26
	hsa04940	Type I diabetes mellitus	1.41276e-11	942/3002/5551/3553/3109/3134/3107/3135/3458/3113/3133/3122/3108/3117/3115/3106/3119	17
	hsa04650	Natural killer cell mediated cytotoxicity	1.78573e-11	4277/8743/2207/3002/10870/3937/7305/5551/2215/3683/3689/5880/3824/3823/8797/962/7409/919/4068/3107/27040/3932/3135/7535/3458/3133/3106/5579	28
	hsa05330	Allograft rejection	1.78573e-11	942/3002/5551/3109/3134/3107/3135/3458/3113/3133/3122/3108/3117/3115/3106/3119	16
	hsa05152	Tuberculosis	6.94832e-11	9103/4615/64127/2212/929/2207/7097/7096/64581/1378/2213/2215/3553/3684/4360/7099/3689/3569/10312/3587/11151/3109/3606/4046/1520/3458/3113/3122/3108/3117/3115/3119	32
	hsa04062	Chemokine signaling pathway	7.68466e-11	1230/6368/6355/6357/3055/6351/3627/3579/5294/6352/2268/5880/6373/1794/6347/6362/10563/10663/7409/57580/3702/653361/4067/6367/58191/1236/7852/1234/4283/729230/6375/5579/1235	33
	hsa05321	Inflammatory bowel disease	2.07143e-10	64127/7097/3566/50615/3553/7099/3569/3109/3606/2625/3561/3458/3113/3122/3108/3117/8809/3115/3119	19
	hsa05169	Epstein-Barr virus infection	2.83984e-10	4615/917/7097/7128/4939/6890/4609/3683/3627/3569/9636/864/4794/695/4938/3109/9020/919/915/3134/5971/4067/3107/3135/916/3113/3133/3122/3108/3117/3115/3106/3119	33
	hsa04658	Th1 and Th2 cell differentiation	3.5065e-10	3559/917/3566/864/4794/3109/919/915/27040/2625/3561/3932/7535/916/3458/3113/3122/3108/3117/3560/3115/3119	22
	hsa05133	Pertussis	4.17071e-10	4615/929/712/717/713/714/23643/834/3553/3684/7099/840/3689/3569/29108/715/3659/710/3394/716	20
	hsa04064	NF-kappa B signaling pathway	6.08882e-10	4615/929/6357/597/23643/3553/10673/7128/6351/7099/8600/695/7412/330/9020/5971/4067/27040/4050/3932/7535/5743/5579	23
	hsa04672	Intestinal immune network for IgA production	1.04964e-09	942/3601/10673/3676/3569/3109/9020/7852/3113/3122/29851/3108/3117/3115/3600/3119	16
	hsa04514	Cell adhesion molecules	1.45181e-09	6614/942/6404/201633/3684/3676/3683/5788/3689/29126/7412/3109/3134/3107/3135/3113/3133/3122/914/29851/3108/3385/3117/6402/3115/3106/3119	27
	hsa05416	Viral myocarditis	3.03761e-09	942/5551/3683/3689/5880/3109/3134/3107/3135/3113/3133/3122/3108/3117/3115/3106/3119	17
	hsa04380	Osteoclast differentiation	7.1929e-09	10288/11026/10990/79168/9103/2212/4688/3937/7305/1436/2213/2215/3553/1513/4689/54/8600/695/54209/9020/653361/5971/3932/3458	24
	hsa05166	Human T-cell leukemia virus 1 infection	1.08257e-08	3559/3601/917/7850/4609/3683/3689/3569/3109/9020/4316/915/2113/3134/5971/3107/3561/3932/3135/916/3113/3133/3122/8379/3108/3117/3560/1031/3115/3106/3600/3119	32
	hsa05164	Influenza A	2.92906e-08	4615/8743/3838/51284/834/3553/4939/3627/4600/7099/6352/3569/6347/29108/91543/8797/4938/3109/3606/3458/3113/3122/3108/3117/3115/5579/3119	27
	hsa04612	Antigen processing and presentation	2.92906e-08	3310/6890/3824/3823/3109/3134/3107/3135/1520/3458/3113/3133/3122/3108/3117/3115/3106/3119	18
	hsa05320	Autoimmune thyroid disease	2.92906e-08	942/3002/5551/3109/3134/3107/3135/3113/3133/3122/3108/3117/3115/3106/3119	15
	hsa04621	NOD-like receptor signaling pathway	5.63211e-07	838/9447/4615/64127/1536/3428/837/834/3553/7128/4939/115362/114769/7099/6352/3569/9051/6347/29108/5027/4938/2634/3606/330/115361/2633	26
	hsa04620	Toll-like receptor signaling pathway	5.68281e-07	942/4615/929/7097/7096/51311/6696/23643/51284/3553/1513/6351/3627/7099/6352/3569/6373/1326/4283	19
	hsa05134	Legionellosis	6.54225e-07	4615/929/3310/7097/1378/834/3553/3684/7099/840/3689/3569/29108/3606	14
	hsa05144	Malaria	8.94794e-07	4615/7097/1378/3553/3683/7099/2995/3689/3569/6347/7412/3606/3458	13
	hsa05417	Lipid and atherosclerosis	8.94794e-07	4615/929/3310/8743/4688/1536/7097/4318/6648/23643/834/3553/4689/4973/7099/840/6352/3569/6347/29108/7412/8797/7409/1649/3606/653361/4067/7436	28
	hsa04668	TNF signaling pathway	1.70529e-06	64127/4318/197259/3553/7128/3627/840/6352/3569/7133/6347/7412/3659/330/9020/1326/5743/8809/3600	19
	hsa04610	Complement and coagulation cascades	3.56243e-06	11326/5329/712/717/713/728/714/719/1378/3684/2162/3689/715/710/2152/716	16
	hsa05235	PD-L1 expression and PD-1 checkpoint pathway in cancer	6.64286e-06	4615/917/7097/7099/10538/4794/29126/919/915/116071/10125/27040/3932/7535/916/3458	16
	hsa05145	Toxoplasmosis	7.51623e-06	4615/3310/7097/23643/7099/5294/3587/3109/330/240/3458/3113/3122/1234/3108/3117/3115/3119	18
	hsa04670	Leukocyte transendothelial migration	9.5537e-06	4688/1536/4318/4689/3684/3676/3683/3689/6494/5880/7412/7409/3702/83593/653361/399/7852/5579	18
	hsa04662	B cell receptor signaling pathway	1.06347e-05	10288/11026/10990/79168/8519/27071/2213/5880/4794/695/7409/4067/118788/971/5579	15
	hsa04613	Neutrophil extracellular trap formation	1.06347e-05	2212/2357/4688/1536/366/2359/7097/728/51311/64581/6404/1378/837/51284/834/2215/4689/3684/3683/7099/3689/5880/653361/5579	24
	hsa04660	T cell receptor signaling pathway	1.06347e-05	917/3937/5788/4794/7409/9020/919/915/3702/10125/27040/3932/7535/916/3458/1326/29851	17
	hsa05171	Coronavirus disease - COVID-19	1.14774e-05	4615/2212/1536/712/717/713/7097/728/51311/714/719/51284/834/3553/4939/3627/4600/2162/7099/3569/9636/6347/715/4938/3570/716/5579	27
	hsa05340	Primary immunodeficiency	1.8079e-05	6890/3575/5788/695/915/3561/3932/7535/916/29851	10
	hsa05142	Chagas disease	3.50264e-05	2769/4615/712/917/713/7097/714/3553/7099/6352/3569/6347/919/915/916/3458	16
	hsa04630	JAK-STAT signaling pathway	0.000101519	9180/1438/3559/3601/1441/3566/50615/4609/3575/3569/1439/5292/3587/58985/3574/3561/3458/3570/3560/3600	20
	hsa05143	African trypanosomiasis	0.000107803	4615/3553/8542/3569/7412/3606/3620/3458/5579	9
	hsa05135	Yersinia infection	0.000109809	4615/2212/3937/834/3553/7456/3676/10095/7099/3569/5880/6347/29108/7409/3606/27040/3932/7535	18
	hsa05162	Measles	0.000131329	4615/3559/3310/917/7097/2213/51284/3553/7128/4939/4600/7099/3569/4938/915/3561/916/3560	18
	hsa05310	Asthma	0.000187539	2207/3109/3113/3122/3108/3117/3115/3119	8
	hsa05132	Salmonella infection	0.000303582	838/4615/929/8743/7097/837/197259/23643/834/3553/4609/10095/7099/3071/840/7846/5788/5294/3569/29108/8797/3606/330/399/7277	25
	hsa05322	Systemic lupus erythematosus	0.000328604	942/2212/712/717/713/714/2215/715/3109/3458/3113/3122/3108/3117/3115/716/3119	17
	hsa05163	Human cytomegalovirus infection	0.000440326	1230/5732/3553/6890/4609/6351/3579/6352/3569/5880/6347/3587/3134/3107/3135/3570/7852/3133/1234/5743/5734/3106/5579	23
	hsa04666	Fc gamma R-mediated phagocytosis	0.00114962	2212/3055/2213/2215/10095/5788/5880/7409/5321/653361/4067/27040/5579	13
	hsa05146	Amoebiasis	0.00186784	2769/929/7097/7850/3553/3684/7099/3689/3569/5272/912/3458/5579	13
	hsa04664	Fc epsilon RI signaling pathway	0.00276856	2207/3937/241/5880/695/7409/5321/4067/27040/240	10
	hsa04210	Apoptosis	0.0031747	8743/5366/3002/597/5551/1513/840/7846/1439/8797/1649/330/9020/7277/1520	15
	hsa05170	Human immunodeficiency virus 1 infection	0.00331347	4615/917/7097/25939/6890/7099/684/7133/5880/919/915/3134/3107/3135/916/7852/3133/1234/3106/5579	20
	hsa05130	Pathogenic Escherichia coli infection	0.00336798	4615/2212/8743/837/834/3553/7456/10095/7099/3071/840/7846/3569/4542/29108/8797/3606/3059/7277	19
	hsa04623	Cytosolic DNA-sensing pathway	0.00598796	9447/834/3553/6351/3627/6352/3569/29108/3606	9
	hsa04625	C-type lectin receptor signaling pathway	0.00682789	2207/64581/834/3553/3569/29108/3659/9020/4046/5971/6367/5743	12
	hsa05167	Kaposi sarcoma-associated herpesvirus infection	0.0167142	1230/942/4277/3055/4609/5294/3569/9976/57580/3134/4067/3107/3135/3133/1234/5743/3106	17
	hsa04611	Platelet activation	0.0284701	6916/2212/2207/3937/54518/5742/5294/695/5321/83706/10125/4067	12
	hsa04936	Alcoholic liver disease	0.0322209	4615/929/712/717/713/728/714/719/23643/3553/7099/3569/9020	13
	hsa05202	Transcriptional misregulation in cancer	0.034866	942/929/3002/597/4318/7850/1436/3684/51513/4609/3569/1649/330/3560/64919/1031	16
	hsa00770	Pantothenate and CoA biosynthesis	0.0458654	8876/586/8875/5169	4
Purple module	hsa04970	Salivary secretion	0.0103459	1472/1470/1469	3
	hsa05150	Staphylococcus aureus infection	0.0103459	3868/25984/3861	3
	hsa04915	Estrogen signaling pathway	0.0196694	3868/25984/3861	3
