# Supplementary material for: Weighted gene co-expression network reveals driver genes contributing to phenotypes of anaplastic thyroid carcinoma and immune checkpoint identification for therapeutic targets
Source: Front Oncol. 2022 Dec 1;12:1018479. doi: 10.3389/fonc.2022.1018479 (PMC9751455; doi:10.3389/fonc.2022.1018479)
Supplement: Supplementary file 9 [file Table_9.xls]

## Sheet: Sheet1
Supplementary Table 9 The cellular components of GO enriched by hub genes of ATC-specific modules
	ID	Description	p.adjust	gene symbol or ID	Count
Turquoise module	GO:0000779	condensed chromosome, centromeric region	3.48862e-07	ERCC6L/SKA1/AURKA/CENPW/NUF2/NCAPG/CENPE/HJURP/AURKB/CENPA/MAD2L1/KIF2C/NEK2/SPC25/ZWILCH/SKA3/CENPF/SPDL1/CENPK/CENPM/BUB1B/NDC80/ZWINT/CCNB1/KNTC1/CENPU/CENPH/SPAG5	28
	GO:0000776	kinetochore	3.48862e-07	ERCC6L/SKA1/CENPW/NUF2/CENPE/HJURP/AURKB/CENPA/TTK/MAD2L1/KIF2C/NEK2/SPC25/ZWILCH/SKA3/CENPF/SPDL1/CENPK/CENPM/BUB1B/NDC80/ZWINT/CCNB1/KNTC1/CENPQ/CENPU/CENPH/KIF18A/KAT2B/SPAG5	30
	GO:0000775	chromosome, centromeric region	3.48862e-07	ERCC6L/SKA1/AURKA/CENPW/NUF2/NCAPG/CENPE/HJURP/OIP5/AURKB/CENPA/TTK/MAD2L1/KIF2C/NEK2/SPC25/ZWILCH/HELLS/SKA3/CENPF/CDCA8/CDCA5/SPDL1/CENPK/CENPM/BUB1B/NDC80/ZWINT/CCNB1/KNTC1/CENPQ/CENPL/CENPU/CENPH/KIF18A/KAT2B/SPAG5	37
	GO:0000777	condensed chromosome kinetochore	1.20314e-06	ERCC6L/SKA1/CENPW/NUF2/CENPE/HJURP/CENPA/MAD2L1/KIF2C/NEK2/SPC25/ZWILCH/SKA3/CENPF/SPDL1/CENPK/CENPM/BUB1B/NDC80/ZWINT/CCNB1/KNTC1/CENPU/CENPH/SPAG5	25
	GO:0005819	spindle	3.09497e-06	CKAP2L/ASPM/KIF14/KIF23/SKA1/AURKA/BEX4/MTCL1/ESPL1/CENPE/SHCBP1/AURKB/GPSM2/FAM83D/TTK/KIF15/MAD2L1/CDC20/KIF4A/CDC6/NEK2/PRC1/KIF18B/FAM110C/DLGAP5/KDF1/RACGAP1/TPX2/CDK1/KIF20A/SAC3D1/SKA3/KIF11/PSRC1/BORA/CENPF/MAD2L2/CDCA8/SPDL1/MAP7D1/NUSAP1/BUB1B/MYH9/CCNB1/KNTC1/TACC3/KIF18A/TUBG1/DCDC2/SPAG5/EML1	51
	GO:0000793	condensed chromosome	9.40554e-06	ERCC6L/SKA1/AURKA/MKI67/CENPW/NUF2/NCAPG/CENPE/HJURP/AURKB/SMC4/CENPA/MAD2L1/KIF2C/NEK2/SPC25/CHEK1/ZWILCH/NCAPG2/NCAPH/SKA3/CENPF/TOP2A/CDCA5/SPDL1/CENPK/CENPM/BUB1B/NDC80/ZWINT/CCNB1/KNTC1/ADD3/CENPU/CENPH/TUBG1/SPAG5	37
	GO:0072686	mitotic spindle	2.83062e-05	CKAP2L/ASPM/KIF23/SKA1/AURKA/ESPL1/CENPE/AURKB/GPSM2/FAM83D/MAD2L1/KIF18B/KDF1/RACGAP1/TPX2/CDK1/KIF11/NUSAP1/TACC3/KIF18A/DCDC2/SPAG5/EML1	23
	GO:0005874	microtubule	0.000107748	GTSE1/ASPM/KIF14/KIF23/SKA1/AURKA/BEX4/CLMP/CENPE/MAP7/AURKB/TUBB6/KIF15/KIF2C/KIF4A/NEK2/PRC1/KIF18B/FAM110C/ARHGAP4/GAS2L3/RACGAP1/TPX2/PBXIP1/TUBB2A/HOOK1/CDK1/KIF20A/TTC30B/SKA3/KIF11/PSRC1/FHDC1/EML6/TUBB3/MAP1B/NUSAP1/KIF13B/KNTC1/TTLL7/SYBU/KIF18A/NDRG1/MEFV/TUBG1/TUBB2B/TBCE/RASSF3/DCDC2/ZNF804A/CRHBP/SPAG5/EML1	53
	GO:0005876	spindle microtubule	0.000206105	SKA1/AURKA/CENPE/AURKB/KIF4A/PRC1/KIF18B/CDK1/SKA3/KIF11/PSRC1/NUSAP1/KNTC1/KIF18A/TUBG1	15
	GO:0000940	condensed chromosome outer kinetochore	0.000565049	SKA1/SKA3/CENPF/SPDL1/BUB1B/NDC80/CCNB1	7
	GO:0000922	spindle pole	0.000896064	CKAP2L/ASPM/AURKA/BEX4/MTCL1/AURKB/GPSM2/FAM83D/MAD2L1/CDC20/CDC6/NEK2/PRC1/FAM110C/DLGAP5/TPX2/KIF11/PSRC1/CENPF/SPDL1/CCNB1/KNTC1/TACC3/TUBG1/SPAG5/EML1	26
	GO:0098687	chromosomal region	0.00133068	ERCC6L/SALL1/SKA1/AURKA/CENPW/NUF2/NCAPG/CENPE/HJURP/OIP5/AURKB/CENPA/TTK/MAD2L1/KIF2C/NEK2/SPC25/CHEK1/ZWILCH/CDK1/HELLS/SKA3/CENPF/FEN1/CDCA8/CDCA5/SPDL1/CENPK/CENPM/BUB1B/NDC80/ZWINT/CCNB1/KNTC1/CENPQ/ALYREF/CENPL/CENPU/CENPH/KIF18A/KAT2B/EZH2/SPAG5	43
	GO:0051233	spindle midzone	0.00156544	KIF14/AURKA/CENPE/AURKB/CDC6/KIF18B/RACGAP1/CDCA8/KIF18A/EML1	10
	GO:0043296	apical junction complex	0.00166318	EPB41L4B/OCLN/CLDN3/EPCAM/CDH1/CLMP/MARVELD2/MPP7/CLDN8/FRMD6/CXADR/FZD5/ANK3/ESAM/VASP/PRKCZ/CLDN7/WNK3/CGN/F11R/NHS/JUP/PLEKHA7	23
	GO:0030496	midbody	0.00169086	ASPM/KIF14/ANLN/KIF23/AURKA/MTCL1/CENPE/SHCBP1/AURKB/CEP55/KIF4A/NEK2/PRC1/RACGAP1/CDK1/KIF20A/KLHDC8B/PSRC1/CENPF/CLIC4/CDCA8/CHMP4C/HSPA5/CHMP1B/HSP90B1/SPAG5	26
	GO:0070160	tight junction	0.00229338	EPB41L4B/OCLN/ILDR1/CLDN3/EPCAM/CLMP/MARVELD2/MPP7/CLDN8/CXADR/FZD5/ANK3/ESAM/VASP/PRKCZ/CLDN7/WNK3/CGN/F11R/NHS/LSR	21
	GO:0032432	actin filament bundle	0.00231485	NEBL/LIMCH1/FSCN1/TPM4/MARCKS/MYH9/PRKCZ/ABLIM1/BAG3/ABLIM3/PLS1/FAM107A/VANGL2/PDLIM1/CRYAB	15
	GO:0016327	apicolateral plasma membrane	0.00231485	OCLN/CLDN3/MTCL1/CLDN8/CXADR/KRT8/JUP	7
	GO:0005911	cell-cell junction	0.00367386	EPB41L4B/OCLN/STEAP1/ILDR1/CLDN3/EPCAM/CDH1/CLMP/MARVELD2/MPP7/CLDN8/ATP1B1/GRHL2/FRMD6/PTPRM/CNTNAP1/CXADR/FSCN1/CADM1/FZD5/EVPL/CLIC4/ITGA5/CNKSR1/ANK3/ESAM/VASP/PRKCZ/DSP/ADD3/CLDN7/WNK3/TRPC6/PPL/CGN/F11R/ATP1A1/NHS/FAT1/VANGL2/KRT8/LSR/SCN4B/DSG2/TMEM47/JUP/PLEKHA7	47
	GO:0062023	collagen-containing extracellular matrix	0.00383668	NPNT/BMP7/ADAM19/WNT2/FREM2/CDON/S100A8/SERPINE1/COL7A1/APOA1/COL4A4/COL24A1/THBS1/COL4A3/LGALS1/LTBP1/CSPG4/LOXL1/MFAP2/EGFL6/L1CAM/TGFB1I1/CLU/CRELD1/MST1/PLOD3/CDH13/GPC6/COL14A1/CTSZ/SDC2/MATN3/ITIH5/FGFBP3/SRPX/LMAN1/APLP1/COL18A1/FBN2/TPSB2/PTN/SOD3/EFEMP2/INHBE/HSP90B1/SPARCL1	46
	GO:0045177	apical part of cell	0.00392239	DUOX2/LRP2/EPB41L4B/OCLN/EPCAM/ASPM/MTCL1/MARVELD2/SCNN1G/RAB17/MYO5B/DUOX1/ATP1B1/SLC26A4/PDPN/SHANK2/SORBS2/MAL2/FZD3/MAL/CLIC4/CSPG4/SCNN1B/MGST1/PRKCZ/SLC1A1/FOLR1/SLC4A5/HOMER2/SLC7A5/DUOXA2/OXTR/CA4/FAT4/TUBG1/ATP1A1/NHS/FAT1/VANGL2/REEP6/STC1/CLIC5/DSG2/STK39	44
	GO:0000780	condensed nuclear chromosome, centromeric region	0.0039313	AURKA/NUF2/AURKB/CENPA/CENPK/BUB1B/NDC80/CCNB1	8
	GO:0000778	condensed nuclear chromosome kinetochore	0.00503315	NUF2/CENPA/CENPK/BUB1B/NDC80/CCNB1	6
	GO:0005923	bicellular tight junction	0.00743043	EPB41L4B/OCLN/CLDN3/EPCAM/CLMP/MARVELD2/MPP7/CLDN8/CXADR/FZD5/ANK3/ESAM/VASP/PRKCZ/CLDN7/WNK3/CGN/F11R/NHS	19
	GO:0005871	kinesin complex	0.0142925	KIF14/KIF23/CENPE/KIF15/KIF2C/KIF4A/KIF18B/KIF20A/KIF11/KIF13B/KIF18A	11
	GO:0016328	lateral plasma membrane	0.0183963	OCLN/CLDN3/EPCAM/MTCL1/CDH1/GPSM2/FZD3/ANK3/VANGL2/DSG2/JUP	11
	GO:1990023	mitotic spindle midzone	0.0183963	CENPE/AURKB/KIF18B/KIF18A/EML1	5
	GO:0001725	stress fiber	0.020081	NEBL/LIMCH1/FSCN1/TPM4/MYH9/PRKCZ/ABLIM1/BAG3/ABLIM3/FAM107A/VANGL2/PDLIM1	12
	GO:0097517	contractile actin filament bundle	0.020081	NEBL/LIMCH1/FSCN1/TPM4/MYH9/PRKCZ/ABLIM1/BAG3/ABLIM3/FAM107A/VANGL2/PDLIM1	12
	GO:0016324	apical plasma membrane	0.0253159	DUOX2/LRP2/OCLN/EPCAM/ASPM/MTCL1/MARVELD2/SCNN1G/RAB17/DUOX1/ATP1B1/SLC26A4/PDPN/SHANK2/SORBS2/MAL2/FZD3/MAL/CSPG4/SCNN1B/PRKCZ/SLC1A1/FOLR1/SLC4A5/SLC7A5/OXTR/CA4/ATP1A1/NHS/FAT1/VANGL2/STC1/CLIC5/DSG2/STK39	35
	GO:0042641	actomyosin	0.0267448	NEBL/LIMCH1/FSCN1/TPM4/MYH9/PRKCZ/ABLIM1/BAG3/KAT2B/ABLIM3/FAM107A/VANGL2/PDLIM1	13
	GO:0016323	basolateral plasma membrane	0.028713	TSHR/KCNJ16/EPCAM/SLC26A7/MARVELD2/MAP7/RAB17/CLDN8/ATP1B1/PDPN/CXADR/CADM1/OSCP1/ANK3/DISP1/SLC41A1/KCNQ1/AQP4/FOLR1/DSP/CLDN7/ERBB4/ATP1A1/VANGL2/ARRB2/STK39	26
	GO:0005875	microtubule associated complex	0.0302442	KIF14/KIF23/AURKA/CENPE/MAP7/AURKB/KIF15/KIF2C/KIF4A/KIF18B/KIF20A/KIF11/CDCA8/MAP1B/DNALI1/KIF13B/KIF18A/MEFV/LRP8/EML1	20
	GO:0031252	cell leading edge	0.040522	BSPRY/DUOX2/CDH1/JMY/DUOX1/PTPRM/PDPN/PPP1R9A/FSCN1/KDF1/EPB41L5/SORBS2/INPP5J/AIF1L/TUBB3/CSPG4/ITGA5/AMPH/VASP/COBL/MYH9/PRKCZ/RAPH1/NME1/WASF3/DUOXA2/ABLIM1/IQGAP2/FERMT1/PTPN13/KIF18A/MEFV/ITGB3/ABLIM3/TUBG1/FAM107A/NHS/FAT1/ACTG2/BMX/PLEK2	41
	GO:0070938	contractile ring	0.040522	ANLN/PRC1/MYH9/UTRN	4
	GO:0030175	filopodium	0.040522	PDPN/PPP1R9A/CXADR/FSCN1/FZD3/TUBB3/VASP/DNALI1/NPTX2/RAPH1/UTRN/IQGAP2/ITGB3/FAT1/ACTG2	15
	GO:0005788	endoplasmic reticulum lumen	0.0447796	ARSI/FKBP14/COL7A1/APOA1/COL4A4/PTPRN2/COL24A1/THBS1/COL4A3/LGALS1/LTBP1/EOGT/CLU/RCN1/PLOD3/COL14A1/CTSZ/SDC2/MATN3/DNAJB9/FMO1/SLC27A2/HSPA5/PDGFD/COL18A1/SCG2/STC2/CES2/DNAJC3/SDF2L1/HSP90B1/SPARCL1/GPX7	33
Magenta module	GO:0062023	collagen-containing extracellular matrix	8.27255e-38	SRPX2/COL12A1/EMILIN1/ANGPTL2/PXDN/SERPINH1/PCOLCE/CTHRC1/ADAMTS2/COL5A1/COL5A2/TGM2/COL11A1/VCAN/COL1A2/COL6A3/COL6A2/COL3A1/COL5A3/POSTN/THBS2/BGN/COL1A1/COL10A1/HTRA1/AEBP1/SPON1/COL15A1/MXRA5/LAMB1/LRRC15/HMCN1/COL4A1/SULF1/SFRP2/ASPN/COL16A1	37
	GO:0005581	collagen trimer	2.34915e-20	COL12A1/EMILIN1/CTHRC1/COL5A1/COL5A2/COL11A1/COL1A2/COL6A3/COL6A2/COL3A1/COL5A3/COL1A1/COL10A1/COL15A1/COL4A1/COL16A1	16
	GO:0005788	endoplasmic reticulum lumen	2.53651e-19	COL12A1/RCN3/ARSJ/SERPINH1/COL5A1/COL5A2/PDGFA/COL11A1/VCAN/COL1A2/COL6A3/COL6A2/COL3A1/COL5A3/COL1A1/COL10A1/SPON1/COL15A1/FSTL1/LAMB1/COL4A1/COL16A1	22
	GO:0098644	complex of collagen trimers	1.84231e-13	COL5A1/COL5A2/COL11A1/COL1A2/COL3A1/COL5A3/COL1A1/COL4A1	8
	GO:0005583	fibrillar collagen trimer	1.84231e-13	COL5A1/COL5A2/COL11A1/COL1A2/COL3A1/COL5A3/COL1A1	7
	GO:0098643	banded collagen fibril	1.84231e-13	COL5A1/COL5A2/COL11A1/COL1A2/COL3A1/COL5A3/COL1A1	7
	GO:0005604	basement membrane	7.74893e-05	COL5A1/THBS2/COL15A1/LAMB1/HMCN1/COL4A1	6
	GO:0098685	Schaffer collateral - CA1 synapse	0.00860236	CDH11/PLAT/CTNNB1/EFNB2	4
	GO:0005916	fascia adherens	0.0141877	ACTN1/CTNNB1	2
	GO:0005796	Golgi lumen	0.015664	MMP11/PDGFA/VCAN/BGN	4
	GO:0005925	focal adhesion	0.0262488	ACTN1/FBLIM1/FAP/TGM2/PDGFRB/CTNNB1/EFNB2	7
	GO:0030055	cell-substrate junction	0.0265058	ACTN1/FBLIM1/FAP/TGM2/PDGFRB/CTNNB1/EFNB2	7
	GO:0098978	glutamatergic synapse	0.0484664	DNM1/ACTN1/CDH11/PLAT/EFNB2/PCDH17	6
Blue module	GO:0009897	external side of plasma membrane	4.05634e-22	1230/9180/1438/942/4277/945/3559/84966/929/9332/1441/283316/2207/917/51311/2213/3684/3575/3902/3627/7099/2219/3579/5788/3689/29126/3824/7412/9034/5027/10663/11118/915/3134/912/969/3107/28639/5169/3561/3135/1236/916/2152/3570/10148/7852/10384/3133/1234/914/4283/29851/729230/3560/3537/3106/1235	58
	GO:0030667	secretory granule membrane	3.91657e-15	10288/11026/53831/5329/8876/11010/11314/2212/2357/945/929/1536/2207/79930/7097/728/3903/719/1378/7305/6793/5724/11031/2215/3684/963/3683/4973/3071/3579/5788/684/3689/7133/10312/326624/952/84329/6515/199675/26002/6402	42
	GO:0042611	MHC protein complex	1.50803e-10	3109/3134/3107/3135/3113/3133/3122/3108/3117/3115/3106/3119	12
	GO:0070820	tertiary granule	1.7453e-10	10288/11026/53831/11314/2357/945/1536/7077/2207/79930/4318/3903/1378/5724/3684/963/4973/3071/5199/3689/10312/6515/199675/4069/1520/4057	26
	GO:0045335	phagocytic vesicle	3.57207e-10	4688/1536/7097/7096/11031/51284/155066/4689/6890/5880/10312/219972/84329/11151/3134/653361/3107/3135/10578/3133/4057/3106/51762	23
	GO:0030666	endocytic vesicle membrane	1.14014e-09	9332/1536/7097/7096/2210/11031/155066/6890/8685/5880/10312/79971/84329/11151/3134/3107/3135/3113/3133/3122/3117/3115/3106/3119/51762	25
	GO:0042581	specific granule	2.37573e-09	11026/53831/5329/945/1536/7077/3903/719/6793/10855/3684/963/3683/4973/5199/3689/7133/1794/326624/84329/6515/199675/4069/4057	24
	GO:0035579	specific granule membrane	5.32173e-09	11026/53831/5329/945/1536/3903/719/6793/3684/963/3683/4973/3689/7133/326624/84329/6515/199675	18
	GO:0030139	endocytic vesicle	1.44576e-08	9332/4688/1536/7097/7096/2210/11031/51284/155066/4689/6890/8685/5880/10312/79971/219972/84329/11151/3134/653361/3107/3135/10578/3113/3133/3122/3117/4057/3115/3106/3119/51762	32
	GO:0030670	phagocytic vesicle membrane	1.73754e-08	1536/7097/7096/11031/155066/6890/5880/10312/84329/11151/3134/3107/3135/3133/3106/51762	16
	GO:0070821	tertiary granule membrane	7.90814e-08	10288/11026/53831/11314/945/1536/2207/3903/5724/3684/963/4973/3689/6515/199675	15
	GO:0001772	immunological synapse	1.10925e-07	84868/3002/963/3001/11151/399/27040/3932/7535/916/951	11
	GO:0071556	integral component of lumenal side of endoplasmic reticulum membrane	1.2331e-07	3134/3107/3135/3113/3133/3122/3117/3115/3106/3119	10
	GO:0098553	lumenal side of endoplasmic reticulum membrane	1.2331e-07	3134/3107/3135/3113/3133/3122/3117/3115/3106/3119	10
	GO:0042629	mast cell granule	1.2331e-07	5552/284021/3579/5294/695/231/10125/4067/27040	9
	GO:0098576	lumenal side of membrane	6.53256e-07	3134/3107/3135/3113/3133/3122/3117/3115/3106/3119	10
	GO:0042613	MHC class II protein complex	3.37082e-06	3109/3113/3122/3108/3117/3115/3119	7
	GO:0045121	membrane raft	3.77708e-06	23603/929/7097/7096/6404/3162/3937/3055/10855/3684/4973/7846/5788/684/3689/7133/695/962/1445/330/4067/27040/3932/7535/914/5577/5743/55824	28
	GO:0098857	membrane microdomain	3.82072e-06	23603/929/7097/7096/6404/3162/3937/3055/10855/3684/4973/7846/5788/684/3689/7133/695/962/1445/330/4067/27040/3932/7535/914/5577/5743/55824	28
	GO:0098589	membrane region	7.78715e-06	23603/929/7097/7096/6404/3162/3937/3055/10855/3684/4973/7846/5788/684/3689/7133/695/962/1445/330/4067/27040/3932/7535/914/5577/5743/55824	28
	GO:0101003	ficolin-1-rich granule membrane	2.27805e-05	10288/11026/11314/2357/2207/79930/1378/3071/3689/10312/6515	11
	GO:0012507	ER to Golgi transport vesicle membrane	2.57471e-05	374/3134/3107/3135/3113/3133/3122/3117/3115/3106/3119	11
	GO:0010008	endosome membrane	2.95142e-05	10410/23603/4615/929/51311/2210/23643/11031/10457/51284/155066/4689/4360/7099/29126/10312/29887/79971/255231/3109/3134/912/154/3107/3135/3113/3133/3122/3108/3117/3115/3106/3119/51762	34
	GO:0098802	plasma membrane signaling receptor complex	3.07052e-05	9180/3559/917/7097/7096/3684/3676/3683/54518/3689/3569/1439/28755/50852/919/915/4067/28639/7535/916/3570/10148/9358/3560/8809	25
	GO:0034774	secretory granule lumen	0.000131122	6036/6280/3310/7077/5552/10855/23406/12/2162/2219/5199/2268/4125/1794/29108/4332/9535/64333/4069/710/83706/5919/51316/240/4057	25
	GO:0060205	cytoplasmic vesicle lumen	0.000156029	6036/6280/3310/7077/5552/10855/23406/12/2162/2219/5199/2268/4125/1794/29108/4332/9535/64333/4069/710/83706/5919/51316/240/4057	25
	GO:0031983	vesicle lumen	0.00016689	6036/6280/3310/7077/5552/10855/23406/12/2162/2219/5199/2268/4125/1794/29108/4332/9535/64333/4069/710/83706/5919/51316/240/4057	25
	GO:0061702	inflammasome complex	0.00043362	838/9447/837/834/29108	5
	GO:0005623	cell	0.00076565	6368/6355/6357/712/713/714/7305/6373/6347/10563/6375	11
	GO:0030134	COPII-coated ER to Golgi transport vesicle	0.00100248	374/3134/3107/3135/3113/3133/3122/3117/3115/3106/3119	11
	GO:0030662	coated vesicle membrane	0.00105459	917/2210/374/3575/915/3134/154/3107/3135/3113/3133/3122/3117/3115/3106/3119	16
	GO:0005765	lysosomal membrane	0.0014036	8876/11010/10410/2357/51311/719/10855/51284/7805/51296/684/10312/55332/326624/3109/3134/912/7436/3113/3122/3108/3117/3115/3119	24
	GO:0098852	lytic vacuole membrane	0.00142078	8876/11010/10410/2357/51311/719/10855/51284/7805/51296/684/10312/55332/326624/3109/3134/912/7436/3113/3122/3108/3117/3115/3119	24
	GO:0008305	integrin complex	0.0025365	3684/3676/3683/3689/4067/9358	6
	GO:0098636	protein complex involved in cell adhesion	0.00417923	3684/3676/3683/3689/4067/9358	6
	GO:0005774	vacuolar membrane	0.00492112	8876/11010/10410/2357/51311/719/10855/51284/7805/51296/684/4125/10312/55332/326624/3109/3134/912/7436/3113/3122/3108/3117/3115/3119	25
	GO:0030660	Golgi-associated vesicle membrane	0.00495477	374/3134/3107/3135/3113/3133/3122/3117/3115/3106/3119	11
	GO:0030665	clathrin-coated vesicle membrane	0.00519734	917/2210/374/3575/915/154/3113/3122/3117/3115/3119	11
	GO:0005766	primary lysosome	0.00572962	6036/8876/11010/2357/719/12/684/4125/29108/4332/326624/4069/51316	13
	GO:0042582	azurophil granule	0.00572962	6036/8876/11010/2357/719/12/684/4125/29108/4332/326624/4069/51316	13
	GO:0043020	NADPH oxidase complex	0.0067126	4688/1536/4689/653361	4
	GO:0062023	collagen-containing extracellular matrix	0.00780976	7045/6280/26585/7077/712/713/4318/714/12/5176/4060/2162/2219/5199/27299/3965/5272/3574/710/5919/6275/1520/2152/9510	24
	GO:0001891	phagocytic cup	0.00831952	199/11031/7099/3936/11151	5
	GO:0005884	actin filament	0.012553	9050/199/3055/23406/7456/3936/5880/9051/11151/3059	10
	GO:0030669	clathrin-coated endocytic vesicle membrane	0.0133378	2210/3113/3122/3117/3115/3119	6
	GO:0030135	coated vesicle	0.0171445	917/2210/374/3575/79958/915/3134/154/3107/3135/3113/3133/3122/3117/3115/3106/3119/51762	18
	GO:0036019	endolysosome	0.0185132	51311/51284/1513/1520	4
	GO:0055038	recycling endosome membrane	0.0187728	29126/255231/3134/3107/3135/3133/3106/51762	8
	GO:0019774	proteasome core complex, beta-subunit complex	0.0253875	5698/5699/5696	3
	GO:0030136	clathrin-coated vesicle	0.0260125	917/2210/374/3575/79958/915/154/3113/3122/3117/3115/3119/51762	13
	GO:0030176	integral component of endoplasmic reticulum membrane	0.0326591	6890/3134/3107/3135/3113/3133/3122/3117/3115/3106/3119	11
	GO:0005775	vacuolar lumen	0.0327378	6036/10855/12/1513/4060/4125/29108/4332/4069/51316/3988/1520	12
	GO:1904724	tertiary granule lumen	0.0355349	7077/4318/5199/4069/1520/4057	6
	GO:0009898	cytoplasmic side of plasma membrane	0.0375309	2769/3055/26191/5788/2268/5997/5996/2669/4067/3932/914	11
	GO:0005798	Golgi-associated vesicle	0.040514	374/3134/3107/3135/3113/3133/3122/3117/3115/3106/3119/51762	12
	GO:0035577	azurophil granule membrane	0.0429259	8876/11010/2357/719/684/326624	6
	GO:0031227	intrinsic component of endoplasmic reticulum membrane	0.0429259	6890/3134/3107/3135/3113/3133/3122/3117/3115/3106/3119	11
	GO:0005767	secondary lysosome	0.0443328	4688/4689/653361	3
Purple module	GO:0005882	intermediate filament	0.000219232	KRT6B/KRT16/KRT6A/KRT23/KRT5/KRT14	6
	GO:0001533	cornified envelope	0.000219232	PI3/DSC3/DSG3/DSC2	4
	GO:0045111	intermediate filament cytoskeleton	0.000219232	KRT6B/KRT16/KRT6A/KRT23/KRT5/KRT14	6
	GO:0030057	desmosome	0.000246366	DSC3/DSG3/DSC2	3
	GO:0045095	keratin filament	0.00047353	KRT6B/KRT6A/KRT5/KRT14	4
	GO:0005911	cell-cell junction	0.0144591	DSC3/GJB2/DSG3/DSC2/COL17A1	5
	GO:0045178	basal part of cell	0.0349716	CLCA2/KRT14	2
	GO:0031225	anchored component of membrane	0.0349716	LYPD3/LY6D/MSLN	3
